# Supplementary material for: Influence of TMX2-CTNND1 polymorphism on cortical thickness in schizophrenia patients and unaffected siblings: an exploratory study based on target region sequencing
Source: Braz J Psychiatry. 2024 Mar 25;46:e20233322. doi: 10.47626/1516-4446-2023-3322 (PMC11189138; doi:10.47626/1516-4446-2023-3322)
Supplement: Supplementary file 2 [file bjp-46-e20233322-s001.xlsx]

## Sheet: HWE
Table S1 Information of target sequencing region
SNP	Chr	BP	Ref	Alt	Rare Allele	Gene	CHBS_1000g	ALL(11/01/00)	ALL MAF	ALL HWE	AFF(11/01/00)	AFF common_allele_count	AFF rare_allele_count	AFF MAF	AFF HWE	UNAFF(11/01/00)	UNAFF common_allele_count	UNAFF rare_allele_count	UNAFF MAF	UNAFF HWE
rs10000906	4	176767050	A	G	G	GPM6A	0.391827	28/138/129	0.3288	0.3563	14/82/77	236	110	0.3179	0.2924	14/56/52	160	84	0.3443	1
rs10007330	4	176819654	A	G	A	GPM6A	0.875	4/72/227	0.132	0.8006	3/43/135	313	49	0.1354	1	1/29/92	213	31	0.127	0.6899
rs10043984	5	137712121	C	T	T	KDM3B	0.146635	4/65/235	0.1201	1	3/39/140	319	45	0.1236	0.7398	1/26/95	216	28	0.1148	1
rs10044342	5	88178683	T	C	C	MEF2C	0.0673077	4/56/244	0.1053	0.7574	1/32/149	330	34	0.0934	1	3/24/95	214	30	0.123	0.3868
rs10044874	5	60562640	A	G	G	LINC02057	0.0769231	2/36/265	0.066	0.3755	1/17/163	343	19	0.0525	0.3923	1/19/102	223	21	0.0861	1
rs10046752	8	4183880	C	G	G	CSMD1	0.298077	33/145/123	0.3505	0.3754	18/98/63	224	134	0.3743	0.03723	15/47/60	167	77	0.3156	0.2929
rs10046757	8	4184163	C	G	G	CSMD1	0.305288	28/145/126	0.3361	0.155	15/96/66	228	126	0.3559	0.02117	13/49/60	169	75	0.3074	0.5271
rs10046758	8	4184170	C	G	G	CSMD1	0.305288	28/145/127	0.335	0.1562	15/96/67	230	126	0.3539	0.0216	13/49/60	169	75	0.3074	0.5271
rs10046759	8	4184179	C	G	G	CSMD1	0.295673	28/145/127	0.335	0.1562	15/96/67	230	126	0.3539	0.0216	13/49/60	169	75	0.3074	0.5271
rs10049421	3	2502376	G	A	G	CNTN4	0.78125	19/99/184	0.2268	0.2525	10/61/109	279	81	0.225	0.6721	9/38/75	188	56	0.2295	0.2004
rs1004976	5	153709043	G	A	G	GALNT10		27/129/148	0.301	1	18/74/90	254	110	0.3022	0.6018	9/55/58	171	73	0.2992	0.5185
rs1004977	5	153708963	G	A	G	GALNT10	0.663462	32/141/131	0.3372	0.6076	20/85/77	239	125	0.3434	0.7426	12/56/54	164	80	0.3279	0.837
rs10057369	5	153693475	C	T	C	GALNT10	0.620192	42/144/118	0.375	0.903	28/82/72	226	138	0.3791	0.6363	14/62/46	154	90	0.3689	0.4357
rs10060947	5	152142182	G	A	A	LINC01470	0.247596	16/112/169	0.2424	0.7525	10/60/105	270	80	0.2286	0.6719	6/52/64	180	64	0.2623	0.3513
rs1006945	20	37458009	G	T	G	PPP1R16B	0.567308	44/146/114	0.3849	0.9036	23/88/71	230	134	0.3681	0.6363	21/58/43	144	100	0.4098	0.8526
rs10073922	5	137717213	G	A	A	KDM3B	0.264423	17/124/163	0.2599	0.3705	12/78/92	262	102	0.2802	0.4658	5/46/71	188	56	0.2295	0.6111
rs10077407	5	137849526	C	T	C	ETF1	0.774038	14/113/177	0.2319	0.5216	9/71/102	275	89	0.2445	0.5495	5/42/75	192	52	0.2131	1
rs10086015	8	3936947	G	A	A	CSMD1	0.269231	32/122/148	0.3079	0.348	21/79/80	239	121	0.3361	0.8674	11/43/68	179	65	0.2664	0.2564
rs10086129	8	3927366	T	C	C	CSMD1	0.100962	3/55/237	0.1034	1	2/31/140	311	35	0.1012	0.6843	1/24/97	218	26	0.1066	1
rs10086200	8	61193588	C	T	T	CA8	0.334135	21/132/151	0.2862	0.3263	11/83/88	259	105	0.2885	0.1531	10/49/63	175	69	0.2828	1
rs10086341	8	61193809	A	G	G	CA8	0.512019	59/148/82	0.4602	0.6372	36/89/51	191	161	0.4574	0.8797	23/59/31	121	105	0.4646	0.706
rs10086352	8	61193828	A	G	G	CA8	0.329327	19/120/149	0.2743	0.5532	10/79/86	251	99	0.2829	0.1909	9/41/63	167	59	0.2611	0.6245
rs10086449	8	61193843	C	G	G	CA8	0.329327	19/119/151	0.2716	0.5539	11/78/88	254	100	0.2825	0.3525	8/41/63	167	57	0.2545	0.8027
rs10087392	8	3952552	T	G	G	CSMD1	0.307692	25/127/149	0.294	0.8896	10/71/98	267	91	0.2542	0.6932	15/56/51	158	86	0.3525	1
rs10088254	8	4170786	T	C	C	CSMD1	0.112981	1/75/216	0.1318	0.03907	0/52/118	288	52	0.1529	0.0154	1/23/98	219	25	0.1025	1
rs10088341	8	4170818	T	C	C	CSMD1	0.120192	1/74/221	0.1284	0.0631	0/49/125	299	49	0.1408	0.02758	1/25/96	217	27	0.1107	1
rs10088378	8	3265590	C	T	T	CSMD1	0.355769	41/141/121	0.368	1	23/86/72	230	132	0.3646	0.8725	18/55/49	153	91	0.373	0.7004
rs10089026	8	4265397	A	G	G	CSMD1	0.300481	22/135/146	0.2954	0.2695	17/78/86	250	112	0.3094	1	5/57/60	177	67	0.2746	0.0707
rs10089349	8	4194733	A	G	G	CSMD1	0.163462	4/79/219	0.144	0.3584	2/49/129	307	53	0.1472	0.3772	2/30/90	210	34	0.1393	1
rs10091045	8	3959424	A	G	G	CSMD1	0.230769	21/105/177	0.2426	0.3475	11/66/104	274	88	0.2431	0.8424	10/39/73	185	59	0.2418	0.2132
rs10091079	8	3985838	G	A	A	CSMD1	0.189904	9/92/203	0.1809	0.8473	5/58/119	296	68	0.1868	0.6304	4/34/84	202	42	0.1721	0.7535
rs10092134	8	143486125	G	C	G	TSNARE1	0.78125	23/114/167	0.2632	0.5557	11/62/109	280	84	0.2308	0.5376	12/52/58	168	76	0.3115	1
rs1009281	12	2528984	A	G	G	CACNA1C	0.245192	21/119/164	0.2648	1	12/72/98	268	96	0.2637	1	9/47/66	179	65	0.2664	0.8202
rs10093852	8	4212175	C	T	T	CSMD1	0.444712	52/151/101	0.4194	0.8138	36/86/60	206	158	0.4341	0.6509	16/65/41	147	97	0.3975	0.2597
rs10094326	8	61195531	G	A	A	CA8	0.233173	9/88/207	0.1743	1	5/48/129	306	58	0.1593	0.7836	4/40/78	196	48	0.1967	1
rs10094349	8	4190312	T	C	C	CSMD1	0.298077	32/129/126	0.3362	1	20/78/67	212	118	0.3576	0.8653	12/51/59	169	75	0.3074	0.833
rs10095785	8	143341854	T	C	T	TSNARE1	0.526442	64/165/75	0.4819	0.1677	45/86/51	188	176	0.4835	0.4611	19/79/24	127	117	0.4795	0.001887
rs10096058	8	4178508	T	A	A	CSMD1	0.302885	34/137/128	0.3428	0.8978	23/86/68	222	132	0.3729	0.7476	11/51/60	171	73	0.2992	1
rs10096474	8	4216262	G	C	C	CSMD1	0.319712	14/132/153	0.2676	0.038	9/76/92	260	94	0.2655	0.2467	5/56/61	178	66	0.2705	0.1065
rs10096696	8	4040010	C	T	T	CSMD1	0.149038	4/65/226	0.1237	1	2/38/135	308	42	0.12	1	2/27/91	209	31	0.1292	1
rs10097159	8	4027930	G	T	T	CSMD1	0.384615	49/134/121	0.3816	0.2738	32/71/79	229	135	0.3709	0.02692	17/63/42	147	97	0.3975	0.4528
rs10098267	8	4170933	G	C	C	CSMD1	0.112981	1/73/217	0.1289	0.06218	0/50/119	288	50	0.1479	0.02715	1/23/98	219	25	0.1025	1
rs10098572	8	4096538	T	C	C	CSMD1	0.235577	30/127/137	0.318	1	17/74/81	236	108	0.314	1	13/53/56	165	79	0.3238	1
rs10098869	8	4208761	T	C	C	CSMD1	0.153846	4/82/215	0.1495	0.2639	2/52/125	302	56	0.1564	0.2587	2/30/90	210	34	0.1393	1
rs10099054	8	4170892	C	T	T	CSMD1	0.112981	1/73/222	0.1267	0.06184	0/51/123	297	51	0.1466	0.02785	1/22/99	220	24	0.0984	1
rs10099342	8	4194004	C	T	T	CSMD1	0.03125	1/33/270	0.0576	1	1/24/157	338	26	0.0714	1	0/9/113	235	9	0.0369	1
rs10099864	8	4071214	G	C	C	CSMD1	0.122596	10/64/230	0.1382	0.05161	9/46/127	300	64	0.1758	0.119	1/18/103	224	20	0.082	0.5715
rs10100889	8	4071351	C	G	G	CSMD1	0.338942	34/130/140	0.3257	0.695	23/74/85	244	120	0.3297	0.3137	11/56/55	166	78	0.3197	0.6776
rs10100935	8	143425720	T	C	T	TSNARE1	0.627404	52/152/92	0.4324	0.4781	28/95/57	209	151	0.4194	0.2881	24/57/35	127	105	0.4526	1
rs10101374	8	61193760	T	G	G	CA8	0.516827	61/150/86	0.4579	0.8157	37/88/54	196	162	0.4525	1	24/62/32	126	110	0.4661	0.5846
rs10101518	8	4217424	C	T	T	CSMD1	0.276442	19/120/165	0.2599	0.7656	10/73/99	271	93	0.2555	0.5609	9/47/66	179	65	0.2664	0.8202
rs10101532	8	4217464	C	A	A	CSMD1	0.25	16/113/175	0.2385	0.754	7/72/103	278	86	0.2363	0.3021	9/41/72	185	59	0.2418	0.332
rs10101622	8	4217497	C	G	G	CSMD1	0.134615	3/62/239	0.1118	1	2/35/145	325	39	0.1071	1	1/27/94	215	29	0.1189	1
rs10102180	8	4000655	C	A	A	CSMD1	0.288462	28/111/165	0.2747	0.1504	16/70/96	262	102	0.2802	0.5809	12/41/69	179	65	0.2664	0.1614
rs10102768	8	4195287	G	A	A	CSMD1	0.158654	4/76/214	0.1429	0.4752	2/47/124	295	51	0.1474	0.3786	2/29/90	209	33	0.1364	1
rs10103084	8	61102548	C	T	T	CA8	0.358173	49/123/131	0.3647	0.0348	33/69/79	227	135	0.3729	0.0166	16/54/52	158	86	0.3525	0.6967
rs10103498	8	4189879	G	A	A	CSMD1	0.264423	25/123/155	0.2855	1	14/78/89	256	106	0.2928	0.7197	11/45/66	177	67	0.2746	0.4938
rs10103601	8	4189947	G	C	C	CSMD1	0.242788	20/111/173	0.2484	0.7583	10/69/103	275	89	0.2445	0.8421	10/42/70	182	62	0.2541	0.3388
rs10103770	8	3165207	A	G	G	CSMD1	0.221154	9/86/202	0.1751	1	7/52/116	284	66	0.1886	0.6283	2/34/86	206	38	0.1557	0.7346
rs10104209	8	4189745	C	G	G	CSMD1	0.240385	17/118/165	0.2533	0.5446	8/78/93	264	94	0.2626	0.1225	9/40/72	184	58	0.2397	0.3193
rs10104910	8	4217893	C	T	T	CSMD1	0.0913462	3/44/257	0.0822	0.4386	1/30/151	332	32	0.0879	1	2/14/106	226	18	0.0738	0.1209
rs10105349	8	4208282	G	C	C	CSMD1	0.266827	26/127/149	0.2964	1	18/84/78	240	120	0.3333	0.6149	8/43/71	185	59	0.2418	0.6272
rs10105465	8	4208391	G	A	A	CSMD1	0.149038	4/75/221	0.1383	0.6256	2/46/131	308	50	0.1397	0.5359	2/29/90	209	33	0.1364	1
rs10105671	8	4083329	G	A	A	CSMD1	0.415865	58/146/97	0.4352	0.8152	37/86/56	198	160	0.4469	0.7623	21/60/41	142	102	0.418	1
rs10106165	8	4165629	G	A	G	CSMD1	0.829327	6/81/215	0.154	0.8247	3/44/133	310	50	0.1389	1	3/37/82	201	43	0.1762	0.7639
rs10106949	8	3986202	A	T	T	CSMD1	0.189904	9/92/203	0.1809	0.8473	5/58/119	296	68	0.1868	0.6304	4/34/84	202	42	0.1721	0.7535
rs10107611	8	3950542	T	G	G	CSMD1	0.302885	37/122/130	0.3391	0.3578	23/75/69	213	121	0.3623	0.7383	14/47/61	169	75	0.3074	0.2918
rs10107716	8	3959597	C	T	C	CSMD1	0.675481	41/130/127	0.3557	0.4479	31/82/64	210	144	0.4068	0.6403	10/48/63	174	68	0.281	0.8238
rs10108082	8	3981264	A	G	G	CSMD1	0.204327	11/91/195	0.1902	0.8526	6/57/113	283	69	0.196	1	5/34/82	198	44	0.1818	0.5414
rs10108270	8	4190793	C	A	A	CSMD1	0.295673	33/134/130	0.3367	0.8974	21/84/70	224	126	0.36	0.6263	12/50/60	170	74	0.3033	0.83
rs10108335	8	3968045	T	C	C	CSMD1	0.117788	6/52/225	0.1131	0.1447	4/29/133	295	37	0.1114	0.1221	2/23/92	207	27	0.1154	0.6463
rs10108386	8	4161522	G	A	A	CSMD1	0.122596	4/66/227	0.1246	1	2/39/134	307	43	0.1229	1	2/27/93	213	31	0.127	1
rs10108628	8	4178604	G	T	T	CSMD1	0.300481	35/133/128	0.3429	1	23/83/68	219	129	0.3707	0.8712	12/50/60	170	74	0.3033	0.83
rs10108725	8	4191202	C	T	T	CSMD1	0.259615	25/115/162	0.2732	0.4703	14/72/94	260	100	0.2778	1	11/43/68	179	65	0.2664	0.2564
rs10108772	8	4178791	G	A	A	CSMD1	0.324519	33/150/120	0.3564	0.2101	21/97/63	223	139	0.384	0.08586	12/53/57	167	77	0.3156	1
rs10112217	8	4005375	A	G	G	CSMD1	0.430288	35/164/105	0.3849	0.02103	20/92/70	232	132	0.3626	0.2617	15/72/35	142	102	0.418	0.02561
rs10112707	8	4234070	A	G	G	CSMD1	0.0985577	0/32/253	0.0561	1	0/15/151	317	15	0.0452	1	0/17/102	221	17	0.0714	1
rs10112765	8	4172625	G	A	A	CSMD1	0.105769	1/68/234	0.1155	0.1514	0/46/135	316	46	0.1271	0.08318	1/22/99	220	24	0.0984	1
rs10112948	8	4162450	C	G	G	CSMD1	0.110577	4/62/228	0.119	1	2/37/133	303	41	0.1192	1	2/25/95	215	29	0.1189	0.6736
rs10113741	8	4032622	T	G	G	CSMD1	0.420673	50/147/107	0.4062	1	34/83/65	213	151	0.4148	0.4454	16/64/42	148	96	0.3934	0.344
rs1011565	18	53186254	G	A	A	TCF4	0.449519	66/154/84	0.4704	0.8184	38/96/48	192	172	0.4725	0.4614	28/58/36	130	114	0.4672	0.7157
rs10145103	14	30191434	A	G	G	PRKD1	0.132212	2/82/216	0.1433	0.05865	2/53/123	299	57	0.1601	0.26	0/29/93	215	29	0.1189	0.2151
rs1014531	16	9855794	G	A	A	GRIN2A	0.173077	7/95/202	0.1793	0.3345	6/48/128	304	60	0.1648	0.5887	1/47/74	195	49	0.2008	0.04318
rs1014760	8	4201368	G	C	G	CSMD1	0.836538	4/79/218	0.1445	0.3579	2/50/127	304	54	0.1508	0.3779	2/29/91	211	33	0.1352	1
rs10149558	14	30180340	C	T	T	PRKD1	0.204327	6/96/191	0.1843	0.172	5/58/108	274	68	0.1988	0.4802	1/38/83	204	40	0.1639	0.1921
rs10149845	14	30177079	C	T	T	PRKD1	0.204327	8/97/198	0.1865	0.4482	6/60/115	290	72	0.1989	0.815	2/37/83	203	41	0.168	0.5214
rs10150710	14	99719680	T	C	C	BCL11B	0.105769	4/55/245	0.1036	0.5444	1/34/147	328	36	0.0989	1	3/21/98	217	27	0.1107	0.1587
rs10151056	14	30165202	A	G	G	PRKD1	0.204327	9/93/189	0.1907	0.7038	7/55/107	269	69	0.2041	1	2/38/82	202	42	0.1721	0.5225
rs1015262	5	153700187	G	C	G	GALNT10	0.685096	30/128/146	0.3092	0.7892	20/72/90	252	112	0.3077	0.3834	10/56/56	168	76	0.3115	0.5296
rs1015263	5	153700453	C	G	C	GALNT10	0.680288	30/132/137	0.3211	0.8948	20/75/82	239	115	0.3249	0.7314	10/57/55	167	77	0.3156	0.5284
rs1015944	6	72925747	A	G	A	RIMS1	0.829327	11/90/187	0.1944	1	6/54/110	274	66	0.1941	1	5/36/77	190	46	0.1949	0.7695
rs1015945	6	72925692	T	C	T	RIMS1	0.829327	12/92/189	0.198	0.8541	7/55/111	277	69	0.1994	1	5/37/78	193	47	0.1958	0.7746
rs1015946	6	72924860	C	T	T	RIMS1	0.165865	14/88/201	0.1914	0.2685	9/55/117	289	73	0.2017	0.487	5/33/84	201	43	0.1762	0.5285
rs1015976	5	109036234	A	C	A	MAN2A1		1/32/271	0.0559	1	0/20/162	344	20	0.0549	1	1/12/109	230	14	0.0574	0.3263
rs1016388	12	2321868	A	T	T	CACNA1C	0.375	31/144/129	0.3388	0.3707	19/84/79	242	122	0.3352	0.7397	12/60/50	160	84	0.3443	0.4227
rs10188390	2	58271932	C	G	G	VRK2	0.137019	3/69/232	0.1234	0.594	3/44/135	314	50	0.1374	1	0/25/97	219	25	0.1025	0.6109
rs10193313	2	149520214	C	A	A	EPC2	0.384615	37/138/109	0.3732	0.6117	20/84/61	206	124	0.3758	0.3216	17/54/48	150	88	0.3697	0.844
rs10194229	2	200173141	A	G	G	SATB2	0.158654	9/97/190	0.1943	0.5764	3/64/107	278	70	0.2011	0.09444	6/33/83	199	45	0.1844	0.2398
rs10197925	2	185517836	C	T	T	ZNF804A	0.144231	9/67/211	0.1481	0.2374	7/33/126	285	47	0.1416	0.02498	2/34/85	204	38	0.157	0.7343
rs1021043	2	185507421	A	G	G	ZNF804A	0.144231	9/72/223	0.148	0.261	7/38/137	312	52	0.1429	0.06219	2/34/86	206	38	0.1557	0.7346
rs10226635	7	110832513	G	T	G	IMMP2L	0.867788	5/84/203	0.161	0.3843	2/53/116	285	57	0.1667	0.1728	3/31/87	205	37	0.1529	1
rs10228503	7	104972800	T	C	T	SRPK2	0.586538	52/161/91	0.4359	0.2008	26/94/62	218	146	0.4011	0.3567	26/67/29	125	119	0.4877	0.3644
rs10230128	7	105027630	G	C	G	SRPK2	0.639423	36/151/117	0.3668	0.2667	19/87/76	239	125	0.3434	0.5111	17/64/41	146	98	0.4016	0.3522
rs1023500	22	42340844	T	C	C	CENPM	0.132212	5/65/234	0.1234	0.7912	1/31/150	331	33	0.0907	1	4/34/84	202	42	0.1721	0.7535
rs10241415	7	104948076	A	G	A	SRPK2	0.694712	23/118/163	0.2697	0.7723	12/65/105	275	89	0.2445	0.688	11/53/58	169	75	0.3074	1
rs10242018	7	110929652	A	T	A	IMMP2L	0.512019	55/155/94	0.4359	0.5611	36/93/53	199	165	0.4533	0.7652	19/62/41	144	100	0.4098	0.7081
rs1024582	12	2402246	A	G	A	CACNA1C	0.954327	0/31/273	0.051	1	0/18/164	346	18	0.0495	1	0/13/109	231	13	0.0533	1
rs1024583	12	2401894	G	A	A	CACNA1C	0.245192	14/106/183	0.2211	0.8686	6/66/110	286	78	0.2143	0.3817	8/40/73	186	56	0.2314	0.4448
rs10248954	7	104882387	T	C	T	SRPK2	0.586538	50/164/90	0.4342	0.1026	26/95/61	217	147	0.4038	0.285	24/69/29	127	117	0.4795	0.2033
rs10249170	7	104986677	G	A	G	SRPK2	0.639423	34/153/117	0.3635	0.1388	18/87/77	241	123	0.3379	0.4102	16/66/40	146	98	0.4016	0.1923
rs10252295	7	104932602	G	A	G	SRPK2	0.586538	52/162/90	0.4375	0.1637	26/95/61	217	147	0.4038	0.285	26/67/29	125	119	0.4877	0.3644
rs10257075	7	110717111	G	C	G	IMMP2L	0.846154	5/91/207	0.1667	0.2137	3/58/120	298	64	0.1768	0.3025	2/33/87	207	37	0.1516	1
rs1025804	18	53026402	T	G	T	TCF4	0.5625	58/140/90	0.4444	0.8116	31/82/53	188	144	0.4337	1	27/58/37	132	112	0.459	0.7151
rs10261782	7	105012975	A	C	A	SRPK2	0.586538	52/162/90	0.4375	0.1637	26/95/61	217	147	0.4038	0.285	26/67/29	125	119	0.4877	0.3644
rs1026607	11	110035301	A	G	G	ZC3H12C	0.206731	12/105/187	0.2122	0.731	8/66/108	282	82	0.2253	0.6768	4/39/79	197	47	0.1926	1
rs1026608	11	110035262	A	G	G	ZC3H12C	0.206731	12/105/187	0.2122	0.731	8/66/108	282	82	0.2253	0.6768	4/39/79	197	47	0.1926	1
rs10266758	7	86442494	G	T	T	GRM3	0.146635	5/68/221	0.1327	1	3/40/130	300	46	0.1329	1	2/28/91	210	32	0.1322	1
rs10272634	7	104943219	G	C	G	SRPK2	0.588942	52/163/87	0.4421	0.129	26/96/58	212	148	0.4111	0.2182	26/67/29	125	119	0.4877	0.3644
rs10278767	7	110678098	G	A	A	IMMP2L	0.189904	3/96/197	0.1723	0.02275	1/57/116	289	59	0.1695	0.03147	2/39/81	201	43	0.1762	0.3613
rs10280549	7	86417021	T	A	A	GRM3	0.206731	8/89/201	0.1762	0.8413	5/59/113	285	69	0.1949	0.6302	3/30/88	206	36	0.1488	0.7248
rs10281422	7	104844519	G	A	A	SRPK2	0.302885	23/112/168	0.2607	0.4587	11/63/107	277	85	0.2348	0.6798	12/49/61	171	73	0.2992	0.6667
rs10282	19	19619317	T	C	C	GATAD2A	0.326923	27/130/147	0.3026	0.8923	17/79/86	251	113	0.3104	1	10/51/61	173	71	0.291	1
rs10282292	7	111092478	C	T	T	IMMP2L	0.444712	43/135/112	0.381	0.8045	26/82/64	210	134	0.3895	1	17/53/48	149	87	0.3686	0.6953
rs1029278	11	123421402	A	G	A	GRAMD1B	0.694712	26/144/134	0.3224	0.1885	15/90/77	244	120	0.3297	0.1325	11/54/57	168	76	0.3115	0.8342
rs1029939698	2	57987642	T	-	-	CCDC85A		0/31/268	0.0518	1	0/20/157	334	20	0.0565	1	0/11/111	233	11	0.0451	1
rs1032784	3	2428151	G	A	A	CNTN4	0.252404	16/94/194	0.2072	0.2969	13/52/117	286	78	0.2143	0.0468	3/42/77	196	48	0.1967	0.5638
rs1032888270	3	2422386	T	-	-	CNTN4		0/55/244	0.092	0.1521	0/36/142	320	36	0.1011	0.2228	0/19/102	223	19	0.0785	1
rs10332	12	29655637	C	T	T	TMTC1	0.34375	35/146/123	0.3553	0.4532	20/93/69	231	133	0.3654	0.2026	15/53/54	161	83	0.3402	0.6911
rs1033655	6	84303342	T	C	T	SNAP91	0.884615	2/61/240	0.1073	0.551	2/36/143	322	40	0.1105	1	0/25/97	219	25	0.1025	0.6109
rs1035633	8	3923744	C	T	T	CSMD1	0.507212	66/150/88	0.4638	0.9083	37/88/57	202	162	0.4451	0.7657	29/62/31	124	120	0.4918	1
rs1035634	8	3923775	C	T	C	CSMD1	0.826923	11/101/192	0.2023	0.7232	7/62/113	288	76	0.2088	0.8236	4/39/79	197	47	0.1926	1
rs1036556	8	4217304	G	A	A	CSMD1	0.495192	75/153/76	0.4984	1	41/88/53	194	170	0.467	0.7657	34/65/23	111	133	0.4549	0.4688
rs1037430	18	53170201	T	C	C	TCF4	0.442308	57/165/78	0.465	0.08186	36/98/45	188	170	0.4749	0.2313	21/67/33	133	109	0.4504	0.2697
rs10392	20	37550935	G	A	A	PPP1R16B	0.288462	38/124/142	0.3289	0.1941	27/77/78	233	131	0.3599	0.2637	11/47/64	175	69	0.2828	0.6545
rs1040224	2	58139865	G	C	G	VRK2	0.701923	23/119/149	0.2835	1	9/70/90	250	88	0.2604	0.4248	14/49/59	167	77	0.3156	0.4102
rs1040225	2	58139593	A	G	A	VRK2	0.706731	26/114/152	0.2842	0.4745	13/65/92	249	91	0.2676	0.6999	13/49/60	169	75	0.3074	0.5271
rs1040226	2	58139394	G	A	A	VRK2	0.25	22/119/145	0.285	0.7734	12/71/81	233	95	0.2896	0.5733	10/48/64	176	68	0.2787	0.8227
rs10403731	19	19469296	G	A	A	MAU2	0.326923	27/118/159	0.2829	0.4794	14/68/100	268	96	0.2637	0.5719	13/50/59	168	76	0.3115	0.6729
rs10411290	19	31015676	C	T	T	ZNF536	0.288462	30/131/143	0.3141	1	16/82/84	250	114	0.3132	0.6068	14/49/59	167	77	0.3156	0.4102
rs1042032	8	27402074	A	G	G	EPHX2	0.403846	38/150/116	0.3717	0.3899	19/91/72	235	129	0.3544	0.2578	19/59/44	147	97	0.3975	1
rs10420561	19	30952008	T	G	G	ZNF536	0.276442	26/112/166	0.2697	0.2473	16/62/104	270	94	0.2582	0.1733	10/50/62	174	70	0.2869	1
rs1042064	8	27402132	T	C	C	EPHX2	0.403846	38/150/116	0.3717	0.3899	19/91/72	235	129	0.3544	0.2578	19/59/44	147	97	0.3975	1
rs1042482	1	97543959	C	T	T	DPYD	0.149038	10/64/213	0.1463	0.09279	7/33/125	283	47	0.1424	0.0258	3/31/88	207	37	0.1516	1
rs10429391	8	4208141	G	A	A	CSMD1	0.269231	27/128/147	0.3013	1	19/80/81	242	118	0.3278	1	8/48/66	180	64	0.2623	1
rs10431799	15	62021856	C	T	T	LINC02349	0.165865	7/61/236	0.1234	0.1897	4/34/144	322	42	0.1154	0.2656	3/27/92	211	33	0.1352	0.4551
rs1043450	10	104434209	A	G	G	ARL3	0.0576923	0/57/247	0.0938	0.08972	0/31/151	333	31	0.0852	0.3702	0/26/96	218	26	0.1066	0.3571
rs10435683	8	143413136	C	T	T	TSNARE1	0.5	49/146/109	0.4013	1	29/90/63	216	148	0.4066	0.8778	20/56/46	148	96	0.3934	0.7052
rs10437653	11	46297631	A	C	C	LOC101928894	0.117788	6/77/221	0.1464	1	4/50/128	306	58	0.1593	1	2/27/93	213	31	0.127	1
rs1044729	7	110303527	T	C	C	IMMP2L	0.149038	7/62/223	0.1301	0.2975	2/36/132	300	40	0.1176	1	5/26/91	208	36	0.1475	0.1363
rs1044796	11	46342942	C	T	T	CREB3L1	0.158654	0/77/226	0.1271	0.007296	0/50/131	312	50	0.1381	0.02801	0/27/95	217	27	0.1107	0.3571
rs1045045	7	131186424	C	T	C	PODXL	0.841346	6/85/213	0.1595	0.6673	4/46/132	310	54	0.1484	1	2/39/81	201	43	0.1762	0.3613
rs1045046	7	131186336	C	G	G	PODXL	0.528846	64/165/75	0.4819	0.1677	37/94/51	196	168	0.4615	0.6561	27/71/24	119	125	0.4877	0.1021
rs10455270	6	73907138	T	C	C	KCNQ5	0.295673	42/135/127	0.3602	0.5346	27/77/78	233	131	0.3599	0.2637	15/58/49	156	88	0.3607	0.8451
rs10460186	19	30952557	C	A	A	ZNF536	0.283654	26/119/159	0.2812	0.5719	15/66/101	268	96	0.2637	0.3464	11/53/58	169	75	0.3074	1
rs1046411	10	104837816	G	A	A	CNNM2	0.228365	12/86/206	0.1809	0.4383	7/44/131	306	58	0.1593	0.1735	5/42/75	192	52	0.2131	1
rs10464987	8	143320276	T	C	T	TSNARE1	0.504808	70/144/72	0.4965	1	42/81/50	181	165	0.4769	0.4465	28/63/22	107	119	0.4735	0.2594
rs10466907	12	2804976	T	G	G	CACNA1C	0.0961538	1/65/238	0.1102	0.1483	0/41/141	323	41	0.1126	0.1345	1/24/97	218	26	0.1066	1
rs1046778	10	104661484	T	C	C	BORCS7-ASMT	0.492788	57/150/97	0.4342	1	29/88/65	218	146	0.4011	1	28/62/32	126	118	0.4836	1
rs1047361	19	19606634	G	A	A	GATAD2A	0.326923	27/124/148	0.2977	0.8903	17/74/88	250	108	0.3017	0.8591	10/50/60	170	70	0.2917	1
rs1047470	15	62023140	C	G	G	LINC02349	0.0649038	1/43/260	0.074	1	0/25/157	339	25	0.0687	1	1/18/103	224	20	0.082	0.5715
rs1047471	15	62023363	T	C	C	LINC02349	0.0745192	2/51/251	0.0905	1	2/38/142	322	42	0.1154	1	0/13/109	231	13	0.0533	1
rs1047997	22	42334953	C	G	G	CENPM	0.134615	5/64/235	0.1217	0.7872	1/31/150	331	33	0.0907	1	4/33/85	203	41	0.168	0.7447
rs10487300	7	110678928	G	A	A	IMMP2L	0.199519	9/95/175	0.2025	0.4593	7/54/103	260	68	0.2073	1	2/41/72	185	45	0.1957	0.2362
rs10487301	7	110688993	C	T	C	IMMP2L	0.860577	3/71/226	0.1283	0.4411	2/41/135	311	45	0.1264	0.7442	1/30/91	212	32	0.1311	0.6905
rs10487302	7	110691428	G	A	G	IMMP2L	0.829327	8/79/211	0.1594	0.8292	2/45/129	303	49	0.1392	0.5358	6/34/82	198	46	0.1885	0.3704
rs10489219	1	177326069	G	A	A	LINC01645	0.0961538	1/60/236	0.1044	0.2237	1/38/136	310	40	0.1143	0.7037	0/22/100	222	22	0.0902	0.5957
rs10491965	12	2551368	C	T	T	CACNA1C	0.0793269	4/54/246	0.102	0.5324	2/40/140	320	44	0.1209	1	2/14/106	226	18	0.0738	0.1209
rs10496083	2	58216504	T	G	G	VRK2	0.0841346	5/62/227	0.1224	0.7841	2/34/138	310	38	0.1092	1	3/28/89	206	34	0.1417	0.7033
rs10496085	2	58230446	A	G	G	VRK2	0.134615	4/62/214	0.125	1	4/39/122	283	47	0.1424	0.7471	0/23/92	207	23	0.1	0.5991
rs10497038	2	149414946	A	C	C	EPC2	0.490385	75/142/87	0.4803	0.2532	39/86/57	200	164	0.4505	0.5506	36/56/30	116	128	0.4754	0.3695
rs10497655	2	185462041	T	C	T	MIR548AE1	0.514423	77/146/81	0.4934	0.4926	56/81/45	171	193	0.4698	0.1798	21/65/36	137	107	0.4385	0.4622
rs10498160	2	225336531	C	A	A	CUL3	0.252404	21/127/156	0.278	0.5678	12/78/92	262	102	0.2802	0.4658	9/49/64	177	67	0.2746	1
rs10498161	2	225336889	T	C	C	CUL3	0.252404	21/127/156	0.278	0.5678	12/78/92	262	102	0.2802	0.4658	9/49/64	177	67	0.2746	1
rs10498163	2	225434445	A	G	G	CUL3	0.319712	27/133/135	0.3169	0.5903	12/88/74	236	112	0.3218	0.05486	15/45/61	167	75	0.3099	0.1432
rs10498309	14	30193889	C	G	G	PRKD1	0.0552885	0/34/270	0.0559	0.6104	0/21/161	343	21	0.0577	1	0/13/109	231	13	0.0533	1
rs10498310	14	30194146	C	T	T	PRKD1	0.0528846	0/33/271	0.0543	1	0/20/162	344	20	0.0549	1	0/13/109	231	13	0.0533	1
rs10498313	14	30398876	A	G	G	PRKD1	0.189904	4/77/223	0.1398	0.4765	3/45/134	313	51	0.1401	1	1/32/89	210	34	0.1393	0.4632
rs10500994	11	25100229	G	A	G	LUZP2	0.8125	9/112/183	0.2138	0.1236	6/70/106	282	82	0.2253	0.2069	3/42/77	196	48	0.1967	0.5638
rs10500995	11	25101510	A	G	G	LUZP2	0.0745192	4/50/241	0.0983	0.5027	4/32/138	308	40	0.1149	0.2486	0/18/103	224	18	0.0744	1
rs10503226	8	3897678	A	T	T	CSMD1	0.391827	40/138/123	0.3621	0.901	20/83/77	237	123	0.3417	0.8684	20/55/46	147	95	0.3926	0.7026
rs10503227	8	3897724	G	C	C	CSMD1	0.391827	40/136/126	0.3576	0.7088	20/81/79	239	121	0.3361	1	20/55/47	149	95	0.3893	0.5706
rs10503228	8	3898433	A	G	G	CSMD1	0.389423	39/144/121	0.3651	0.8045	19/89/74	237	127	0.3489	0.3329	20/55/47	149	95	0.3893	0.5706
rs10503234	8	3956964	T	C	C	CSMD1	0.324519	40/131/133	0.347	0.3785	29/85/68	221	143	0.3929	0.758	11/46/65	176	68	0.2787	0.5014
rs10503235	8	4000439	G	C	C	CSMD1	0.300481	21/129/154	0.2812	0.4778	13/72/97	266	98	0.2692	1	8/57/57	171	73	0.2992	0.2808
rs10503236	8	4002653	A	G	G	CSMD1	0.283654	22/121/160	0.2723	1	14/65/102	269	93	0.2569	0.4369	8/56/58	172	72	0.2951	0.3824
rs10503238	8	4040057	A	G	G	CSMD1	0.0745192	3/29/262	0.0595	0.0713	1/14/161	336	16	0.0455	0.3	2/15/101	217	19	0.0805	0.1557
rs10503243	8	4094658	C	G	G	CSMD1	0.173077	15/103/183	0.2209	0.8683	8/62/109	280	78	0.2179	1	7/41/74	189	55	0.2254	0.6128
rs10503251	8	4166712	C	T	C	CSMD1	0.882212	6/62/218	0.1294	0.596	5/39/120	279	49	0.1494	0.3647	1/23/98	219	25	0.1025	1
rs10503253	8	4180844	C	A	A	CSMD1	0.310096	32/142/127	0.3422	0.4444	18/94/67	228	130	0.3631	0.105	14/48/60	168	76	0.3115	0.3982
rs10503256	8	4214179	A	G	A	CSMD1	0.649038	38/139/126	0.3548	1	28/82/71	224	138	0.3812	0.6365	10/57/55	167	77	0.3156	0.5284
rs10503257	8	4216401	C	A	A	CSMD1	0.0913462	0/36/267	0.0594	0.6107	0/16/165	346	16	0.0442	1	0/20/102	224	20	0.082	1
rs10508561	10	18734235	G	A	A	CACNB2	0.230769	20/125/159	0.2714	0.5628	12/76/94	264	100	0.2747	0.5814	8/49/65	179	65	0.2664	1
rs10509757	10	104752960	G	A	A	CNNM2	0.514423	59/153/92	0.4457	0.8166	29/92/61	214	150	0.4121	0.6467	30/61/31	123	121	0.4959	1
rs10509758	10	104681710	T	C	C	CNNM2	0.105769	3/46/246	0.0881	0.4809	1/33/142	317	35	0.0994	1	2/13/104	221	17	0.0714	0.102
rs10509759	10	104689665	A	T	T	CNNM2	0.28125	15/120/155	0.2586	0.2207	7/70/94	258	84	0.2456	0.2177	8/50/61	172	66	0.2773	0.8187
rs10509764	10	104776475	G	A	A	CNNM2	0.230769	12/85/207	0.1793	0.4335	7/44/131	306	58	0.1593	0.1735	5/41/76	193	51	0.209	1
rs1051375	12	2788879	G	A	G	CACNA1C	0.65625	37/149/118	0.3668	0.3878	26/86/70	226	138	0.3791	1	11/63/48	159	85	0.3484	0.1645
rs1051434	12	123641200	C	T	C	MPHOSPH9	0.673077	19/132/146	0.2862	0.156	11/84/82	248	106	0.2994	0.1066	8/48/64	176	64	0.2667	1
rs10516486	4	102751276	C	T	T	BANK1	0.483173	69/150/85	0.4737	0.9084	48/84/50	184	180	0.4945	0.3017	21/66/35	136	108	0.4426	0.3596
rs10516487	4	102751076	G	A	A	BANK1	0.177885	6/80/218	0.1513	0.8244	5/50/127	304	60	0.1648	1	1/30/91	212	32	0.1311	0.6905
rs10520163	4	170626552	T	C	T	CLCN3	0.766827	20/119/164	0.2624	0.8825	11/68/102	272	90	0.2486	1	9/51/62	175	69	0.2828	0.8262
rs10520164	4	170626898	C	T	T	CLCN3	0.173077	8/92/203	0.1782	0.6943	2/51/128	307	55	0.1519	0.3813	6/41/75	191	53	0.2172	1
rs10520312	4	176768164	C	T	T	GPM6A	0.389423	29/130/127	0.3287	0.6882	15/74/75	224	104	0.3171	0.7186	14/56/52	160	84	0.3443	1
rs10520313	4	176744539	G	A	A	GPM6A	0.0769231	6/68/229	0.132	0.6227	4/39/138	315	47	0.1298	0.5091	2/29/91	211	33	0.1352	1
rs10520314	4	176841238	A	G	G	GPM6A	0.173077	10/90/201	0.1827	1	5/51/123	297	61	0.1704	1	5/39/78	195	49	0.2008	1
rs10520319	4	176878348	C	T	T	GPM6A	0.137019	9/76/216	0.1561	0.5093	5/42/132	306	52	0.1453	0.5424	4/34/84	202	42	0.1721	0.7535
rs10520320	4	176880351	C	T	T	GPM6A	0.137019	10/75/217	0.1573	0.2768	6/41/133	307	53	0.1472	0.2299	4/34/84	202	42	0.1721	0.7535
rs10521099	16	13333811	C	T	T	SHISA9	0.0721154	3/32/269	0.0625	0.0996	2/18/162	342	22	0.0604	0.1255	1/14/107	228	16	0.0656	0.4088
rs1054284	19	19616953	T	G	G	GATAD2A	0.307692	21/126/157	0.2763	0.5693	14/75/93	261	103	0.283	1	7/51/64	179	65	0.2664	0.6421
rs1054308	19	19617656	G	A	A	GATAD2A	0.127404	3/64/237	0.1151	0.7794	3/43/136	315	49	0.1346	1	0/21/101	223	21	0.0861	0.5983
rs10545077	8	4216489	CA	-	-	CSMD1		43/154/100	0.404	0.228	27/89/60	209	143	0.4062	0.639	16/65/40	145	97	0.4008	0.2561
rs1055270	6	73112380	C	A	A	RIMS1	0.127404	5/72/223	0.1367	1	2/44/132	308	48	0.1348	0.7454	3/28/91	210	34	0.1393	0.7012
rs10555379	7	110644643	TGA	-	-	IMMP2L	0.350962	34/130/124	0.3438	1	18/74/74	222	110	0.3313	1	16/56/50	156	88	0.3607	1
rs10556948	1	73772905	CGCA	-	CGCA	LINC01360	0.783654	11/104/188	0.2079	0.6003	7/68/106	280	82	0.2265	0.4014	4/36/82	200	44	0.1803	1
rs10557613	7	104853976	CAA	-	-	SRPK2	0.0528846	2/52/250	0.0921	1	2/32/148	328	36	0.0989	0.6863	0/20/102	224	20	0.082	1
rs1057865	15	70345626	C	T	T	TLE3	0.264423	13/120/169	0.2417	0.1611	4/77/100	277	85	0.2348	0.01322	9/43/69	181	61	0.2521	0.4797
rs1058304	1	243664857	C	T	T	AKT3	0.259615	26/119/159	0.2812	0.5719	19/65/98	261	103	0.283	0.1032	7/54/61	176	68	0.2787	0.3676
rs1058305	1	243664642	A	G	G	AKT3	0.259615	26/120/158	0.2829	0.6714	19/66/97	260	104	0.2857	0.1458	7/54/61	176	68	0.2787	0.3676
rs1058382	3	180698128	A	T	A	FXR1	0.733173	22/95/184	0.2309	0.05296	13/55/111	277	81	0.2263	0.1319	9/40/73	186	58	0.2377	0.3169
rs10586910	3	181260519	AC	-	-	SOX2-OT		36/127/129	0.3408	0.6028	21/66/84	234	108	0.3158	0.1599	15/61/45	151	91	0.376	0.5604
rs1058766	1	8418650	T	C	T	RERE	0.925481	1/44/255	0.0767	1	1/29/151	331	31	0.0856	1	0/15/104	223	15	0.063	1
rs1058868	4	170634390	C	T	T	CLCN3	0.168269	8/92/204	0.1776	0.6942	2/51/129	309	55	0.1511	0.3808	6/41/75	191	53	0.2172	1
rs1060263	8	59718767	T	C	C	TOX	0.319712	26/142/136	0.3191	0.2347	15/79/88	255	109	0.2995	0.7256	11/63/48	159	85	0.3484	0.1645
rs10611414	2	58165968	TC	-	TC	VRK2	0.709135	21/123/152	0.2787	0.6646	8/71/95	261	87	0.25	0.3137	13/52/57	166	78	0.3197	0.836
rs10623644	18	53090404	-	AA	AA	TCF4	0.497596	75/147/81	0.4901	0.6457	47/86/48	182	180	0.4972	0.5519	28/61/33	127	117	0.4795	1
rs1063966	19	19616742	G	A	A	GATAD2A	0.326923	27/131/146	0.3043	0.8922	17/79/86	251	113	0.3104	1	10/52/60	172	72	0.2951	1
rs10650434	7	2025096	-	CT	CT	MAD1L1	0.435096	58/164/82	0.4605	0.1658	32/100/50	200	164	0.4505	0.1777	26/64/32	128	116	0.4754	0.7162
rs10655213	1	98461257	-	TTGT	-	MIR137HG	0.935096	2/42/250	0.0782	0.6923	2/26/144	314	30	0.0872	0.3691	0/16/106	228	16	0.0656	1
rs1065771	1	44035352	C	T	T	PTPRF	0.298077	34/156/113	0.3696	0.08421	21/98/62	222	140	0.3867	0.08386	13/58/51	160	84	0.3443	0.6888
rs1065772	1	44072018	C	T	C	PTPRF	0.451923	67/147/90	0.4622	0.6451	36/94/52	198	166	0.456	0.6548	31/53/38	129	115	0.4713	0.151
rs10662639	3	181152984	-	CTT	CTT	LOC102724604	0.430288	66/131/96	0.4488	0.09928	31/81/59	199	143	0.4181	0.7538	35/50/37	124	120	0.4918	0.04755
rs10687575	8	3893861	-	AACT	AACT	CSMD1	0.403846	40/141/122	0.3647	1	20/85/76	237	125	0.3453	0.7421	20/56/46	148	96	0.3934	0.7052
rs10689377	2	185463815	-	CT	CT	ZNF804A	0.134615	9/75/220	0.153	0.3786	7/39/136	311	53	0.1456	0.07054	2/36/84	204	40	0.1639	0.5253
rs10700076	3	63840958	-	TCTG	-	THOC7	0.610577	38/141/103	0.3848	0.3805	24/88/56	200	136	0.4048	0.3362	14/53/47	147	81	0.3553	1
rs10709956	15	78872835	A	-	A	CHRNA5	0.776442	14/123/163	0.2517	0.1666	9/66/104	274	84	0.2346	0.8367	5/57/59	175	67	0.2769	0.06944
rs10717122	12	57623092	T	-	T	SHMT2	0.548077	61/146/97	0.4408	0.6432	37/83/62	207	157	0.4313	0.3651	24/63/35	133	111	0.4549	0.7172
rs10718526	22	39966419	A	-	A	CACNA1I	0.84375	4/77/221	0.1407	0.4762	2/49/129	307	53	0.1472	0.3772	2/28/92	212	32	0.1311	1
rs10735559	9	85596321	T	C	T	RASEF	0.846154	5/85/211	0.1578	0.3852	2/48/129	306	52	0.1453	0.3794	3/37/82	201	43	0.1762	0.7639
rs10741073	10	18746965	C	A	A	CACNB2	0.252404	22/118/148	0.2812	0.8848	14/66/88	242	94	0.2798	0.7055	8/52/60	172	68	0.2833	0.6522
rs10743672	12	29920565	G	A	A	TMTC1	0.442308	74/143/87	0.4786	0.3575	47/84/51	186	178	0.489	0.3018	27/59/36	131	113	0.4631	0.8554
rs10743673	12	29920569	G	T	T	TMTC1	0.442308	74/143/87	0.4786	0.3575	47/84/51	186	178	0.489	0.3018	27/59/36	131	113	0.4631	0.8554
rs10743674	12	29920614	G	A	A	TMTC1	0.442308	73/141/88	0.4752	0.2987	46/82/52	186	174	0.4833	0.2355	27/59/36	131	113	0.4631	0.8554
rs10744560	12	2387099	C	T	T	CACNA1C-IT3	0.0576923	0/35/269	0.0576	0.6098	0/20/162	344	20	0.0549	1	0/15/107	229	15	0.0615	1
rs10748839	10	104953547	T	C	T	NT5C2	0.608173	62/166/76	0.477	0.1091	39/102/41	184	180	0.4945	0.1377	23/64/35	134	110	0.4508	0.5855
rs1076341	12	2553231	C	G	G	CACNA1C	0.0721154	0/38/266	0.0625	0.6164	0/24/158	340	24	0.0659	1	0/14/108	230	14	0.0574	1
rs1076342	12	2553238	T	C	C	CACNA1C	0.0721154	0/38/266	0.0625	0.6164	0/24/158	340	24	0.0659	1	0/14/108	230	14	0.0574	1
rs1076343	12	2553576	A	G	G	CACNA1C	0.0721154	0/38/266	0.0625	0.6164	0/24/158	340	24	0.0659	1	0/14/108	230	14	0.0574	1
rs1076345	12	2554214	C	T	T	CACNA1C	0.0721154	0/33/271	0.0543	1	0/19/163	345	19	0.0522	1	0/14/108	230	14	0.0574	1
rs10764520	10	18758481	T	C	T	CACNB2	0.723558	41/124/123	0.3576	0.3049	24/68/74	216	116	0.3494	0.2313	17/56/49	154	90	0.3689	0.8479
rs10767310	11	25101874	C	T	C	LUZP2	0.894231	2/58/243	0.1023	0.7526	1/32/148	328	34	0.0939	1	1/26/95	216	28	0.1148	1
rs10771578	12	29914728	T	C	C	TMTC1	0.379808	49/137/117	0.3878	0.3991	33/81/67	215	147	0.4061	0.3555	16/56/50	156	88	0.3607	1
rs10771579	12	29920420	G	C	C	TMTC1	0.442308	75/142/87	0.4803	0.2532	48/83/51	185	179	0.4918	0.2379	27/59/36	131	113	0.4631	0.8554
rs10774033	12	2314426	C	T	T	CACNA1C	0.375	31/144/126	0.3422	0.3076	19/85/77	239	123	0.3398	0.62	12/59/49	157	83	0.3458	0.4218
rs10774035	12	2368674	C	T	T	CACNA1C	0.0552885	0/34/270	0.0559	0.6104	0/20/162	344	20	0.0549	1	0/14/108	230	14	0.0574	1
rs10774036	12	2386948	C	T	T	CACNA1C-IT3	0.0576923	0/35/269	0.0576	0.6098	0/20/162	344	20	0.0549	1	0/15/107	229	15	0.0615	1
rs10774037	12	2420526	G	A	G	CACNA1C	0.947115	0/43/261	0.0707	0.3798	0/26/156	338	26	0.0714	0.6041	0/17/105	227	17	0.0697	1
rs10774041	12	2513893	A	G	A	CACNA1C	0.675481	34/136/134	0.3355	1	21/83/78	239	125	0.3434	1	13/53/56	165	79	0.3238	1
rs10774042	12	2519129	T	C	C	CACNA1C	0.307692	33/123/148	0.3109	0.3489	19/73/90	253	111	0.3049	0.4851	14/50/58	166	78	0.3197	0.5345
rs10774044	12	2550490	G	A	A	CACNA1C	0.0793269	4/54/246	0.102	0.5324	2/40/140	320	44	0.1209	1	2/14/106	226	18	0.0738	0.1209
rs10774053	12	2791132	A	G	A	CACNA1C	0.661058	36/150/118	0.3651	0.322	25/87/70	227	137	0.3764	0.8752	11/63/48	159	85	0.3484	0.1645
rs10786725	10	104682357	T	C	T	CNNM2	0.598558	64/162/78	0.477	0.2526	41/99/42	183	181	0.4973	0.299	23/63/36	135	109	0.4467	0.7152
rs10786727	10	104698523	G	A	G	CNNM2	0.598558	64/162/78	0.477	0.2526	41/99/42	183	181	0.4973	0.299	23/63/36	135	109	0.4467	0.7152
rs10786733	10	104794947	G	A	A	CNNM2	0.516827	59/151/93	0.4439	0.9078	29/91/61	213	149	0.4116	0.6483	30/60/32	124	120	0.4918	0.8574
rs10786736	10	104849116	G	C	C	CNNM2	0.286058	16/128/160	0.2632	0.182	8/76/98	272	92	0.2527	0.2369	8/52/62	176	68	0.2787	0.653
rs10791097	11	130718630	T	G	T	LINC02551	0.502404	83/129/92	0.4852	0.008449	43/84/55	194	170	0.467	0.3711	40/45/37	119	125	0.4877	0.003848
rs10791098	11	130718711	T	G	T	LINC02551	0.5	84/127/93	0.4852	0.004189	44/82/56	194	170	0.467	0.2329	40/45/37	119	125	0.4877	0.003848
rs10792110	11	57536346	C	T	T	TMX2-CTNND1	0.0961538	1/50/253	0.0855	0.7094	1/31/150	331	33	0.0907	1	0/19/103	225	19	0.0779	1
rs10796	5	153798368	G	C	C	SAP30L-AS1	0.21875	24/124/156	0.2829	1	15/65/102	269	95	0.261	0.3366	9/59/54	167	77	0.3156	0.2162
rs10799024	1	30510681	A	G	A	LINC01648	0.757212	18/121/165	0.2582	0.5519	9/74/99	272	92	0.2527	0.4311	9/47/66	179	65	0.2664	0.8202
rs10799026	1	30511227	G	C	G	LINC01648	0.713942	21/129/154	0.2812	0.4778	11/78/93	264	100	0.2747	0.3572	10/51/61	173	71	0.291	1
rs10803155	1	243894782	A	G	A	AKT3	0.745192	17/98/189	0.2171	0.3978	10/50/122	294	70	0.1923	0.1479	7/48/67	182	62	0.2541	0.813
rs10803158	1	243923229	A	G	G	AKT3	0.305288	33/139/132	0.3372	0.7974	23/80/79	238	126	0.3462	0.7433	10/59/53	165	79	0.3238	0.305
rs10803161	1	243990770	T	C	C	AKT3	0.314904	34/141/126	0.3472	0.6123	23/82/74	230	128	0.3575	1	11/59/52	163	81	0.332	0.4147
rs10804885	3	180928466	T	C	C	SOX2-OT	0.115385	10/77/212	0.1622	0.3922	4/43/130	303	51	0.1441	0.7634	6/34/82	198	46	0.1885	0.3704
rs10828387	10	18547783	T	A	T	CACNB2	0.701923	27/125/148	0.2983	1	13/81/84	249	107	0.3006	0.3718	14/44/64	172	72	0.2951	0.1341
rs10828545	10	18629603	G	A	A	CACNB2	0.322115	39/116/149	0.3191	0.03493	28/72/82	236	128	0.3516	0.07503	11/44/67	178	66	0.2705	0.3597
rs10828650	10	18691531	A	G	A	CACNB2	0.560096	58/151/95	0.4391	1	31/96/55	206	158	0.4341	0.3672	27/55/40	135	109	0.4467	0.3604
rs10828662	10	18703097	C	T	C	CACNB2	0.632212	50/141/112	0.3977	0.632	31/86/64	214	148	0.4088	0.8777	19/55/48	151	93	0.3811	0.7008
rs10828679	10	18711288	G	A	G	CACNB2	0.949519	0/35/266	0.0581	0.6097	0/21/158	337	21	0.0587	1	0/14/108	230	14	0.0574	1
rs10828705	10	18735355	T	G	G	CACNB2	0.451923	72/151/81	0.4852	0.909	37/91/54	199	165	0.4533	1	35/60/27	114	130	0.4672	1
rs10828706	10	18735382	A	G	G	CACNB2	0.451923	72/149/83	0.4819	0.7318	37/89/56	201	163	0.4478	0.8815	35/60/27	114	130	0.4672	1
rs10828707	10	18735395	T	C	C	CACNB2	0.451923	72/149/83	0.4819	0.7318	37/89/56	201	163	0.4478	0.8815	35/60/27	114	130	0.4672	1
rs10828726	10	18744948	G	A	A	CACNB2	0.252404	24/128/151	0.2904	0.7803	15/74/92	258	104	0.2873	1	9/54/59	172	72	0.2951	0.6627
rs10828749	10	18756881	G	A	G	CACNB2	0.579327	55/155/87	0.4461	0.4108	33/87/55	197	153	0.4371	1	22/68/32	132	112	0.459	0.2061
rs10838601	11	46392825	C	G	G	DGKZ	0.300481	28/131/145	0.3076	0.8935	21/77/84	245	119	0.3269	0.6145	7/54/61	176	68	0.2787	0.3676
rs10843503	12	29920318	T	C	C	TMTC1	0.442308	75/142/87	0.4803	0.2532	48/83/51	185	179	0.4918	0.2379	27/59/36	131	113	0.4631	0.8554
rs10848625	12	2288405	T	C	C	CACNA1C	0.360577	28/145/131	0.3306	0.1968	18/90/74	238	126	0.3462	0.2534	10/55/57	169	75	0.3074	0.6706
rs10848626	12	2288436	T	C	C	CACNA1C	0.360577	28/145/131	0.3306	0.1968	18/90/74	238	126	0.3462	0.2534	10/55/57	169	75	0.3074	0.6706
rs10848627	12	2312408	A	G	G	CACNA1C	0.375	31/146/127	0.3421	0.3075	19/85/78	241	123	0.3379	0.6215	12/61/49	159	85	0.3484	0.3218
rs10848628	12	2312489	T	C	C	CACNA1C	0.375	31/146/127	0.3421	0.3075	19/85/78	241	123	0.3379	0.6215	12/61/49	159	85	0.3484	0.3218
rs10848629	12	2312897	C	T	T	CACNA1C	0.375	31/146/127	0.3421	0.3075	19/85/78	241	123	0.3379	0.6215	12/61/49	159	85	0.3484	0.3218
rs10848632	12	2315993	C	T	T	CACNA1C	0.375	31/145/128	0.3405	0.3089	19/85/78	241	123	0.3379	0.6215	12/60/50	160	84	0.3443	0.4227
rs10848633	12	2316019	A	G	G	CACNA1C	0.375	31/145/128	0.3405	0.3089	19/85/78	241	123	0.3379	0.6215	12/60/50	160	84	0.3443	0.4227
rs10848634	12	2316127	T	C	C	CACNA1C	0.375	31/145/128	0.3405	0.3089	19/85/78	241	123	0.3379	0.6215	12/60/50	160	84	0.3443	0.4227
rs10848635	12	2316195	T	A	A	CACNA1C	0.372596	31/145/128	0.3405	0.3089	19/85/78	241	123	0.3379	0.6215	12/60/50	160	84	0.3443	0.4227
rs10848636	12	2316493	G	T	T	CACNA1C	0.375	31/145/128	0.3405	0.3089	19/85/78	241	123	0.3379	0.6215	12/60/50	160	84	0.3443	0.4227
rs10848637	12	2316554	C	A	A	CACNA1C	0.375	31/145/128	0.3405	0.3089	19/85/78	241	123	0.3379	0.6215	12/60/50	160	84	0.3443	0.4227
rs10848645	12	2420244	G	A	G	CACNA1C	0.692308	37/128/139	0.3322	0.3676	19/80/83	246	118	0.3242	1	18/48/56	160	84	0.3443	0.1622
rs10848646	12	2437273	G	A	A	CACNA1C	0.213942	15/106/183	0.2237	1	9/65/108	281	83	0.228	1	6/41/75	191	53	0.2172	1
rs10848648	12	2446516	A	G	G	CACNA1C	0.197115	13/92/199	0.1941	0.5821	8/55/119	293	71	0.1951	0.6362	5/37/80	197	47	0.1926	0.7719
rs10848652	12	2471377	C	T	T	CACNA1C	0.0721154	2/35/264	0.0648	0.354	1/23/157	337	25	0.0691	0.5892	1/12/107	226	14	0.0583	0.331
rs10848653	12	2487939	A	G	G	CACNA1C	0.286058	34/117/153	0.3043	0.1352	20/72/90	252	112	0.3077	0.3834	14/45/63	171	73	0.2992	0.196
rs10848656	12	2552989	G	A	A	CACNA1C	0.0793269	3/53/248	0.097	0.7518	2/38/142	322	42	0.1154	1	1/15/106	227	17	0.0697	0.4503
rs10848683	12	2791130	C	T	C	CACNA1C	0.625	44/158/102	0.4046	0.1915	29/93/60	213	151	0.4148	0.5428	15/65/42	149	95	0.3893	0.2527
rs10860964	12	103596455	T	C	C	LOC101929058	0.103365	6/61/233	0.1217	0.4132	3/30/145	320	36	0.1011	0.3934	3/31/88	207	37	0.1516	1
rs10866963	8	3979803	T	C	T	CSMD1	0.725962	24/107/172	0.2558	0.2266	14/67/100	267	95	0.2624	0.5656	10/40/72	184	60	0.2459	0.2212
rs10866967	8	4162922	T	C	T	CSMD1	0.865385	4/71/222	0.133	0.7999	2/41/132	305	45	0.1286	0.7431	2/30/90	210	34	0.1393	1
rs10866968	8	4188511	T	C	T	CSMD1	0.737981	26/118/159	0.2805	0.569	15/79/87	253	109	0.3011	0.7247	11/39/72	183	61	0.25	0.1437
rs10866969	8	4188587	T	C	T	CSMD1	0.737981	24/114/159	0.2727	0.5606	13/76/86	248	102	0.2914	0.5847	11/38/73	184	60	0.2459	0.08663
rs10867826	9	84607758	T	A	T	SPATA31D1	0.699519	15/121/168	0.2484	0.285	7/70/105	280	84	0.2308	0.3042	8/51/63	177	67	0.2746	0.6567
rs10873500	14	99720979	G	A	A	BCL11B	0.161058	7/85/212	0.1628	0.8335	4/55/123	301	63	0.1731	0.6069	3/30/89	208	36	0.1475	0.723
rs10883801	10	104677887	A	C	C	LOC107984265	0.314904	18/119/167	0.2549	0.6531	10/70/102	274	90	0.2473	0.8419	8/49/65	179	65	0.2664	1
rs10883802	10	104680362	A	G	G	CNNM2	0.144231	6/57/241	0.1135	0.2478	3/33/146	325	39	0.1071	0.4357	3/24/95	214	30	0.123	0.3868
rs10883804	10	104706520	G	A	A	CNNM2	0.317308	20/116/168	0.2566	1	11/69/102	273	91	0.25	1	9/47/66	179	65	0.2664	0.8202
rs10883808	10	104721126	A	T	T	CNNM2	0.283654	17/129/158	0.2681	0.1888	8/77/97	271	93	0.2555	0.1725	9/52/61	174	70	0.2869	0.8248
rs10883830	10	104851285	G	A	A	NT5C2	0.230769	12/87/205	0.1826	0.4453	7/45/130	305	59	0.1621	0.2691	5/42/75	192	52	0.2131	1
rs10883841	10	104934709	T	C	C	NT5C2	0.141827	6/54/244	0.1086	0.1421	3/29/150	329	35	0.0962	0.2152	3/25/94	213	31	0.127	0.4058
rs10888	3	3099362	T	A	A	CNTN4-AS1	0.403846	47/138/103	0.4028	1	32/82/56	194	146	0.4294	0.8758	15/56/47	150	86	0.3644	0.845
rs10890266	1	44072066	C	T	C	PTPRF	0.451923	66/146/92	0.4572	0.5651	35/93/54	201	163	0.4478	0.7643	31/53/38	129	115	0.4713	0.151
rs10891587	11	113569575	T	G	G	TMPRSS5	0.266827	14/104/186	0.2171	1	9/61/112	285	79	0.217	0.8285	5/43/74	191	53	0.2172	0.7958
rs10893051	11	123416958	C	T	T	GRAMD1B	0.0817308	3/45/256	0.0839	0.4529	1/26/155	336	28	0.0769	1	2/19/101	221	23	0.0943	0.2786
rs10893053	11	123480981	T	C	C	GRAMD1B	0.180288	5/76/223	0.1414	0.8133	5/53/124	301	63	0.1731	1	0/23/99	221	23	0.0943	0.5971
rs10894267	11	130714861	C	T	C	LINC02551	0.543269	74/137/93	0.4688	0.1067	46/84/52	188	176	0.4835	0.302	28/53/41	135	109	0.4467	0.2001
rs10894268	11	130717153	C	T	C	LINC02551	0.5	84/127/93	0.4852	0.004189	44/83/55	193	171	0.4698	0.297	40/44/38	120	124	0.4918	0.002112
rs10894269	11	130722789	C	T	T	LINC02551	0.427885	68/132/104	0.4408	0.0369	41/90/51	192	172	0.4725	1	27/42/53	148	96	0.3934	0.002327
rs10894768	11	133815981	C	G	C	IGSF9B	0.490385	77/142/84	0.4884	0.3008	51/82/48	178	184	0.4917	0.2339	26/60/36	132	112	0.459	1
rs10894769	11	133816224	C	T	T	IGSF9B	0.108173	5/65/233	0.1238	0.7918	2/35/144	323	39	0.1077	1	3/30/89	208	36	0.1475	0.723
rs10896644	11	57563991	C	T	T	CTNND1	0.0961538	1/50/253	0.0855	0.7094	1/31/150	331	33	0.0907	1	0/19/103	225	19	0.0779	1
rs10927006	1	243557659	T	C	C	SDCCAG8	0.103365	4/59/236	0.112	0.7745	3/33/141	315	39	0.1102	0.446	1/26/95	216	28	0.1148	1
rs10927010	1	243578812	G	A	A	SDCCAG8	0.0985577	4/63/237	0.1168	1	3/36/143	322	42	0.1154	0.7117	1/27/94	215	29	0.1189	1
rs10927011	1	243579112	G	A	G	SDCCAG8	0.783654	15/108/181	0.227	1	9/63/110	283	81	0.2225	1	6/45/71	187	57	0.2336	1
rs10927060	1	243875989	A	G	G	AKT3	0.442308	63/125/100	0.4358	0.0548	39/71/59	189	149	0.4408	0.061	24/54/41	136	102	0.4286	0.4548
rs10927065	1	243914611	C	A	A	AKT3	0.288462	31/134/139	0.3224	1	21/79/82	243	121	0.3324	0.7408	10/55/57	169	75	0.3074	0.6706
rs10927067	1	243923244	G	A	A	AKT3	0.305288	33/138/133	0.3355	0.7981	23/80/79	238	126	0.3462	0.7433	10/58/54	166	78	0.3197	0.4052
rs10927075	1	243956120	A	T	T	AKT3	0.447115	67/138/99	0.4474	0.164	42/84/56	196	168	0.4615	0.3707	25/54/43	140	104	0.4262	0.3537
rs10927081	1	243994216	T	C	C	AKT3	0.447115	67/139/98	0.449	0.2021	43/84/55	194	170	0.467	0.3711	24/55/43	141	103	0.4221	0.4574
rs10937055	3	181073789	T	C	C	SOX2-OT	0.120192	13/74/205	0.1712	0.09532	9/37/124	285	55	0.1618	0.01875	4/37/81	199	45	0.1844	1
rs10937059	3	181235282	G	A	G	SOX2-OT	0.545673	47/151/95	0.4181	0.3388	24/97/50	197	145	0.424	0.04257	23/54/45	144	100	0.4098	0.3527
rs10943006	6	73074520	G	A	A	RIMS1	0.127404	4/70/227	0.1296	0.7987	2/43/134	311	47	0.1313	0.7431	2/27/93	213	31	0.127	1
rs10943007	6	73075930	A	G	G	RIMS1	0.127404	4/71/223	0.1326	0.7998	2/44/130	304	48	0.1364	0.7461	2/27/93	213	31	0.127	1
rs10943078	6	73906746	A	T	T	KCNQ5	0.295673	41/136/127	0.3586	0.6197	26/78/78	234	130	0.3571	0.4189	15/58/49	156	88	0.3607	0.8451
rs10950456	7	1979750	G	A	A	MAD1L1	0.4375	60/154/87	0.4551	0.6425	32/93/56	205	157	0.4337	0.6496	28/61/31	123	117	0.4875	1
rs10950503	7	2039594	A	C	A	MAD1L1	0.764423	17/114/173	0.2434	0.8763	11/62/109	280	84	0.2308	0.5376	6/52/64	180	64	0.2623	0.3513
rs10953672	7	110646157	C	G	G	IMMP2L	0.370192	43/134/111	0.3819	0.8036	26/77/63	203	129	0.3886	0.7459	17/57/48	153	91	0.373	1
rs10953673	7	110670114	G	A	G	IMMP2L	0.629808	42/137/119	0.3708	0.8044	24/80/72	224	128	0.3636	0.8706	18/57/47	151	93	0.3811	1
rs10953678	7	110691330	G	A	G	IMMP2L	0.829327	10/77/207	0.165	0.3969	4/43/125	293	51	0.1483	0.7694	6/34/82	198	46	0.1885	0.3704
rs10957125	8	61194170	T	G	G	CA8	0.334135	20/122/142	0.2852	0.4662	10/77/81	239	97	0.2887	0.1873	10/45/61	167	65	0.2802	0.6501
rs11014084	10	18692597	A	G	G	CACNB2	0.257212	21/133/147	0.2907	0.2635	13/82/84	250	108	0.3017	0.2898	8/51/63	177	67	0.2746	0.6567
rs11014171	10	18711195	C	T	T	CACNB2	0.153846	7/69/225	0.1379	0.4731	2/39/138	315	43	0.1201	1	5/30/87	204	40	0.1639	0.3136
rs11014175	10	18712285	C	T	T	CACNB2	0.216346	17/119/165	0.2542	0.5437	11/70/98	266	92	0.257	0.8463	6/49/67	183	61	0.25	0.6282
rs11014262	10	18736474	A	G	G	CACNB2	0.451923	69/153/81	0.4802	0.9085	35/92/54	200	162	0.4475	0.765	34/61/27	115	129	0.4713	1
rs11014284	10	18740084	T	G	G	CACNB2	0.230769	19/126/158	0.2706	0.3865	11/76/94	264	98	0.2707	0.4559	8/50/64	178	66	0.2705	0.8195
rs11014358	10	18754495	T	C	T	CACNB2	0.78125	21/119/159	0.2692	1	14/70/93	256	98	0.2768	0.8522	7/49/66	181	63	0.2582	0.8127
rs11014400	10	18762077	C	T	T	CACNB2	0.0432692	1/33/254	0.0608	1	1/16/149	314	18	0.0542	0.3854	0/17/105	227	17	0.0697	1
rs11014484	10	18779324	G	C	G	CACNB2	0.733173	23/106/157	0.2657	0.4478	11/65/88	241	87	0.2652	1	12/41/69	179	65	0.2664	0.1614
rs11014485	10	18779709	C	G	G	CACNB2	0.173077	15/89/188	0.2038	0.2829	10/52/108	268	72	0.2118	0.257	5/37/80	197	47	0.1926	0.7719
rs11027857	11	24403620	G	A	A	MIR8054	0.34375	37/139/126	0.3526	1	23/83/74	231	129	0.3583	1	14/56/52	160	84	0.3443	1
rs11027951	11	24517243	C	T	C	MIR8054	0.454327	69/148/87	0.4704	0.7298	42/86/54	194	170	0.467	0.5511	27/62/33	128	116	0.4754	1
rs11043	16	68262958	G	A	A	ESRP2	0.108173	2/49/253	0.0872	1	1/35/146	327	37	0.1016	0.6992	1/14/107	228	16	0.0656	0.4088
rs1104764	2	233561743	C	G	C	GIGYF2	0.637019	34/140/130	0.3421	0.7988	16/91/75	241	123	0.3379	0.1373	18/49/55	159	85	0.3484	0.2309
rs11050260	12	29653741	T	A	A	TMTC1	0.0961538	3/59/242	0.1069	1	0/37/145	327	37	0.1016	0.2232	3/22/97	216	28	0.1148	0.1885
rs11062155	12	2316617	T	C	C	CACNA1C	0.307692	23/119/162	0.2714	0.8847	12/71/99	269	95	0.261	1	11/48/63	174	70	0.2869	0.6611
rs11062156	12	2317523	G	A	A	CACNA1C	0.375	31/145/128	0.3405	0.3089	19/85/78	241	123	0.3379	0.6215	12/60/50	160	84	0.3443	0.4227
rs11062162	12	2332104	A	G	G	CACNA1C-AS4	0.0576923	0/39/265	0.0641	0.6212	0/25/157	339	25	0.0687	1	0/14/108	230	14	0.0574	1
rs11062164	12	2333652	C	A	A	CACNA1C	0.317308	23/121/160	0.2747	1	12/73/97	267	97	0.2665	0.8502	11/48/63	174	70	0.2869	0.6611
rs11062165	12	2333848	T	C	C	CACNA1C	0.322115	23/128/153	0.2862	0.6743	12/79/91	261	103	0.283	0.4642	11/49/62	173	71	0.291	0.8262
rs11062170	12	2348844	G	C	C	CACNA1C	0.0552885	0/35/269	0.0576	0.6098	0/21/161	343	21	0.0577	1	0/14/108	230	14	0.0574	1
rs11062188	12	2438144	C	T	T	CACNA1C	0.197115	13/92/199	0.1941	0.5821	8/55/119	293	71	0.1951	0.6362	5/37/80	197	47	0.1926	0.7719
rs11062190	12	2440195	C	T	T	CACNA1C	0.197115	13/91/194	0.1963	0.582	8/55/116	287	71	0.1983	0.6397	5/36/78	192	46	0.1933	0.7684
rs11062191	12	2440229	A	G	G	CACNA1C	0.197115	13/91/191	0.1983	0.5847	8/55/112	279	71	0.2029	0.646	5/36/79	194	46	0.1917	0.7674
rs11062194	12	2444379	C	A	A	CACNA1C	0.194712	13/92/199	0.1941	0.5821	8/55/119	293	71	0.1951	0.6362	5/37/80	197	47	0.1926	0.7719
rs11062195	12	2449404	C	T	T	CACNA1C	0.197115	14/86/183	0.2014	0.3559	9/52/107	266	70	0.2083	0.4807	5/34/76	186	44	0.1913	0.5581
rs11062198	12	2465612	A	G	G	CACNA1C	0.132212	13/59/232	0.1398	0.002779	8/37/137	311	53	0.1456	0.03004	5/22/95	212	32	0.1311	0.03242
rs11062199	12	2465625	G	T	T	CACNA1C	0.132212	13/59/232	0.1398	0.002779	8/37/137	311	53	0.1456	0.03004	5/22/95	212	32	0.1311	0.03242
rs11062200	12	2465656	A	G	G	CACNA1C	0.132212	13/59/232	0.1398	0.002779	8/37/137	311	53	0.1456	0.03004	5/22/95	212	32	0.1311	0.03242
rs11062202	12	2472261	G	A	A	CACNA1C	0.0552885	1/29/274	0.051	0.5532	1/17/164	345	19	0.0522	0.3905	0/12/110	232	12	0.0492	1
rs11062210	12	2499312	A	G	G	CACNA1C	0.290865	34/117/153	0.3043	0.1352	20/72/90	252	112	0.3077	0.3834	14/45/63	171	73	0.2992	0.196
rs11062217	12	2519141	G	A	A	CACNA1C	0.305288	33/121/150	0.3076	0.2808	19/71/92	255	109	0.2995	0.3766	14/50/58	166	78	0.3197	0.5345
rs11062218	12	2519358	C	T	T	CACNA1C	0.305288	33/120/151	0.3059	0.2249	19/71/92	255	109	0.2995	0.3766	14/49/59	167	77	0.3156	0.4102
rs11062219	12	2519416	C	T	T	CACNA1C	0.305288	33/120/151	0.3059	0.2249	19/71/92	255	109	0.2995	0.3766	14/49/59	167	77	0.3156	0.4102
rs11062228	12	2544724	G	A	G	CACNA1C	0.646635	31/142/126	0.3411	0.3693	17/87/77	241	121	0.3343	0.3202	14/55/49	153	83	0.3517	1
rs11062229	12	2544786	G	C	G	CACNA1C	0.524038	71/140/86	0.4747	0.3529	42/84/53	190	168	0.4693	0.4543	29/56/33	122	114	0.4831	0.5839
rs11062232	12	2556799	C	T	T	CACNA1C	0.100962	4/55/244	0.104	0.5457	2/39/141	321	43	0.1181	1	2/16/103	222	20	0.0826	0.1786
rs11062272	12	2659082	G	T	T	CACNA1C	0.228365	12/108/184	0.2171	0.5024	10/58/114	286	78	0.2143	0.5078	2/50/70	190	54	0.2213	0.06154
rs1106380	10	18549115	A	G	G	CACNB2	0.326923	39/149/116	0.3734	0.4627	21/95/66	227	137	0.3764	0.1567	18/54/50	154	90	0.3689	0.5649
rs1106568	4	176861301	G	A	G	GPM6A	0.75	16/114/161	0.2509	0.535	10/64/95	254	84	0.2485	1	6/50/66	182	62	0.2541	0.4769
rs11070	2	198339776	A	G	G	COQ10B	0.254808	11/115/178	0.2253	0.188	5/67/110	287	77	0.2115	0.2634	6/48/68	184	60	0.2459	0.6286
rs11075173	16	13004116	G	A	G	SHISA9	0.769231	9/109/186	0.2089	0.1665	6/63/113	289	75	0.206	0.6491	3/46/73	192	52	0.2131	0.2772
rs11075223	16	14044717	C	A	A	ERCC4	0.213942	20/100/184	0.2303	0.1988	8/62/112	286	78	0.2143	1	12/38/72	182	62	0.2541	0.05549
rs1107591	7	2041638	G	A	G	MAD1L1	0.5625	58/166/80	0.4638	0.1065	32/100/50	200	164	0.4505	0.1777	26/66/30	126	118	0.4836	0.4679
rs1107592	7	2041432	A	G	A	MAD1L1	0.569712	58/163/83	0.4589	0.2036	32/100/50	200	164	0.4505	0.1777	26/63/33	129	115	0.4713	0.8557
rs1108073	12	2333638	T	C	C	CACNA1C	0.0576923	0/39/265	0.0641	0.6212	0/25/157	339	25	0.0687	1	0/14/108	230	14	0.0574	1
rs1108075	12	2333671	G	A	A	CACNA1C	0.0576923	0/38/266	0.0625	0.6164	0/24/158	340	24	0.0659	1	0/14/108	230	14	0.0574	1
rs11086737	20	37456436	A	-	A	PPP1R16B	0.694712	25/126/153	0.2895	1	16/69/97	263	101	0.2775	0.4618	9/57/56	169	75	0.3074	0.3943
rs1109272	7	137532199	C	A	A	DGKI	0.0673077	0/32/272	0.0526	1	0/19/163	345	19	0.0522	1	0/13/109	231	13	0.0533	1
rs11097773	4	103225513	T	C	C	SLC39A8	0.129808	3/72/216	0.134	0.4442	2/49/118	285	53	0.1568	0.3776	1/23/98	219	25	0.1025	1
rs11106030	12	91575154	C	A	A	DCN	0.144231	4/66/229	0.1237	1	3/37/138	313	43	0.1208	0.7237	1/29/91	211	31	0.1281	0.6896
rs11111476	12	103558235	G	A	A	LOC101929058	0.317308	39/133/127	0.3528	0.7038	25/82/70	222	132	0.3729	0.8736	14/51/57	165	79	0.3238	0.6789
rs11121172	1	8418644	C	A	C	RERE	0.925481	1/44/256	0.0764	1	1/29/151	331	31	0.0856	1	0/15/105	225	15	0.0625	1
rs111267312	1	243969662	-	A	A	AKT3	0.310096	24/147/132	0.3218	0.06508	18/85/78	241	121	0.3343	0.5079	6/62/54	170	74	0.3033	0.03224
rs11129149	3	2494080	G	A	G	CNTN4	0.786058	9/102/185	0.2027	0.3668	5/62/107	276	72	0.2069	0.3559	4/40/78	196	48	0.1967	1
rs11129155	3	2519956	C	T	T	CNTN4	0.0649038	2/27/273	0.0513	0.1759	2/18/160	338	22	0.0611	0.1279	0/9/113	235	9	0.0369	1
rs11129164	3	2533945	G	A	A	CNTN4	0.278846	11/120/173	0.2336	0.1074	7/76/99	274	90	0.2473	0.1154	4/44/74	192	52	0.2131	0.5891
rs11129166	3	2544858	A	G	G	CNTN4	0.471154	66/148/90	0.4605	0.7298	39/86/57	200	164	0.4505	0.5506	27/62/33	128	116	0.4754	1
rs111324138	10	18712069	-	TTACCTGTT	-	CACNB2	0.949519	1/36/265	0.0629	1	1/22/157	336	24	0.0667	0.56	0/14/108	230	14	0.0574	1
rs11133116	4	176754093	C	T	C	GPM6A	0.5625	41/148/114	0.3795	0.5446	23/89/69	227	135	0.3729	0.5291	18/59/45	149	95	0.3893	1
rs11133120	4	176865766	A	T	A	GPM6A	0.598558	55/139/101	0.422	0.5523	27/86/60	206	140	0.4046	0.7532	28/53/41	135	109	0.4467	0.2001
rs11136700	8	3952216	G	C	C	CSMD1	0.177885	7/79/217	0.1535	1	4/48/129	306	56	0.1547	1	3/31/88	207	37	0.1516	1
rs11136702	8	4025034	G	A	G	CSMD1	0.5625	60/152/90	0.4503	0.8168	37/87/56	199	161	0.4472	0.7642	23/65/34	133	111	0.4549	0.4688
rs11136710	8	4043065	C	G	G	CSMD1	0.276442	34/123/147	0.3141	0.2883	25/72/85	242	122	0.3352	0.1353	9/51/62	175	69	0.2828	0.8262
rs11136711	8	4046118	T	C	C	CSMD1	0.504808	64/158/82	0.4704	0.491	39/91/52	195	169	0.4643	1	25/67/30	127	117	0.4795	0.3637
rs11136717	8	4144426	A	T	A	CSMD1	0.560096	50/139/101	0.4121	0.9035	27/83/58	199	137	0.4077	0.8732	23/56/43	142	102	0.418	0.577
rs11136721	8	4163415	C	T	C	CSMD1	0.865385	5/70/222	0.1347	1	3/41/131	303	47	0.1343	1	2/29/91	211	33	0.1352	1
rs11136722	8	4163462	T	A	T	CSMD1	0.865385	4/71/216	0.1357	0.623	2/41/126	293	45	0.1331	0.7416	2/30/90	210	34	0.1393	1
rs11136723	8	4164381	A	C	A	CSMD1	0.865385	6/69/213	0.1406	0.8092	4/40/122	284	48	0.1446	0.752	2/29/91	211	33	0.1352	1
rs11136724	8	4164419	G	A	G	CSMD1	0.862981	5/68/218	0.134	1	3/39/128	295	45	0.1324	1	2/29/90	209	33	0.1364	1
rs11136731	8	4188581	A	G	A	CSMD1	0.737981	23/117/156	0.2753	0.8843	12/77/85	247	101	0.2902	0.4606	11/40/71	182	62	0.2541	0.151
rs11136737	8	4231996	C	G	C	CSMD1	0.692308	40/145/119	0.3701	0.8055	23/84/75	234	130	0.3571	1	17/61/44	149	95	0.3893	0.7033
rs11136740	8	4245311	C	T	T	CSMD1	0.382212	28/128/133	0.3183	0.7873	18/78/73	224	114	0.3373	0.7333	10/50/60	170	70	0.2917	1
rs11139497	9	84739941	T	A	T	SPATA31D1	0.665865	20/114/162	0.2601	1	11/64/100	264	86	0.2457	0.8396	9/50/62	174	68	0.281	1
rs111405432	8	143333162	C	T	T	TSNARE1	0.0384615	0/31/273	0.051	1	0/17/165	347	17	0.0467	1	0/14/108	230	14	0.0574	1
rs11152089	18	52625943	C	T	T	CCDC68	0.252404	24/132/148	0.2961	0.5816	18/84/80	244	120	0.3297	0.6173	6/48/68	184	60	0.2459	0.6286
rs11152090	18	52626010	A	C	C	CCDC68	0.252404	24/132/148	0.2961	0.5816	18/84/80	244	120	0.3297	0.6173	6/48/68	184	60	0.2459	0.6286
rs11152363	18	53057188	G	A	A	TCF4	0.5	81/132/82	0.4983	0.08039	50/75/48	171	175	0.4942	0.09386	31/57/34	125	119	0.4877	0.4724
rs111526740	8	3999170	T	A	A	CSMD1	0.127404	6/57/241	0.1135	0.2478	4/30/148	326	38	0.1044	0.1098	2/27/93	213	31	0.127	1
rs111605412	8	3894157	A	G	G	CSMD1	0.0625	2/45/257	0.0806	1	2/28/152	332	32	0.0879	0.6313	0/17/105	227	17	0.0697	1
rs11167136	8	143310815	G	A	A	TSNARE1	0.5	72/159/73	0.4984	0.4912	50/88/44	176	188	0.4835	0.6584	22/71/29	129	115	0.4713	0.1009
rs11167595	5	152149068	C	T	T	LINC01470	0.247596	15/112/161	0.2465	0.5258	10/60/97	254	80	0.2395	0.8332	5/52/64	180	62	0.2562	0.2323
rs11167599	5	152199121	A	C	C	LINC01470	0.115385	2/53/249	0.0938	1	2/26/154	334	30	0.0824	0.3415	0/27/95	217	27	0.1107	0.3571
rs11167669	5	153694442	A	G	A	GALNT10	0.620192	41/144/118	0.3729	0.9022	27/82/72	226	136	0.3757	0.6368	14/62/46	154	90	0.3689	0.4357
rs11167670	5	153699504	G	A	G	GALNT10	0.612981	43/142/117	0.3775	1	28/81/71	223	137	0.3806	0.5303	15/61/46	153	91	0.373	0.5616
rs111757896	8	27348155	-	C	-	EPHX2	0.584135	62/142/100	0.4375	0.4144	40/85/57	199	165	0.4533	0.4555	22/57/43	143	101	0.4139	0.71
rs111831555	8	4033247	T	C	C	CSMD1	0.0600962	1/29/271	0.0515	0.5569	0/17/162	341	17	0.0475	1	1/12/109	230	14	0.0574	0.3263
rs111872665	8	4240098	G	A	A	CSMD1	0.0793269	0/36/267	0.0594	0.6107	0/25/156	337	25	0.0691	1	0/11/111	233	11	0.0451	1
rs11191464	10	104682148	T	C	C	CNNM2	0.144231	6/57/238	0.1146	0.251	3/33/143	319	39	0.1089	0.4417	3/24/95	214	30	0.123	0.3868
rs11191469	10	104699760	A	C	C	CNNM2	0.271635	29/104/163	0.2736	0.0563	25/60/93	246	110	0.309	0.007842	4/44/70	184	52	0.2203	0.4337
rs11191472	10	104707016	A	T	T	CNNM2	0.283654	16/126/160	0.2616	0.1832	7/74/99	272	88	0.2444	0.1602	9/52/61	174	70	0.2869	0.8248
rs11191485	10	104729816	G	C	C	CNNM2	0.317308	20/115/169	0.2549	1	11/68/103	274	90	0.2473	1	9/47/66	179	65	0.2664	0.8202
rs11191492	10	104747534	A	G	G	CNNM2	0.209135	10/80/214	0.1645	0.4104	6/40/136	312	52	0.1429	0.2169	4/40/78	196	48	0.1967	1
rs11191512	10	104772699	A	G	G	CNNM2	0.211538	10/80/214	0.1645	0.4104	6/40/136	312	52	0.1429	0.2169	4/40/78	196	48	0.1967	1
rs11191514	10	104773364	C	T	T	CNNM2	0.28125	17/128/159	0.2664	0.2394	8/76/98	272	92	0.2527	0.2369	9/52/61	174	70	0.2869	0.8248
rs11191515	10	104776527	G	A	A	CNNM2	0.28125	17/128/159	0.2664	0.2394	8/76/98	272	92	0.2527	0.2369	9/52/61	174	70	0.2869	0.8248
rs11191527	10	104795134	C	T	T	CNNM2	0.209135	10/80/214	0.1645	0.4104	6/40/136	312	52	0.1429	0.2169	4/40/78	196	48	0.1967	1
rs11191530	10	104800044	T	C	C	CNNM2	0.146635	6/54/244	0.1086	0.1421	3/30/149	328	36	0.0989	0.3891	3/24/95	214	30	0.123	0.3868
rs11191553	10	104851396	G	T	T	NT5C2	0.230769	12/87/205	0.1826	0.4453	7/45/130	305	59	0.1621	0.2691	5/42/75	192	52	0.2131	1
rs11191582	10	104913653	G	A	A	NT5C2	0.254808	10/130/164	0.2467	0.008645	6/75/101	277	87	0.239	0.1016	4/55/63	181	63	0.2582	0.06112
rs11191602	10	104954219	C	T	T	NT5C2	0.230769	12/87/205	0.1826	0.4453	7/45/130	305	59	0.1621	0.2691	5/42/75	192	52	0.2131	1
rs111942772	7	110710512	T	-	-	IMMP2L		4/81/215	0.1483	0.3577	2/52/124	300	56	0.1573	0.2584	2/29/91	211	33	0.1352	1
rs112024782	8	4052275	T	-	-	CSMD1		7/72/220	0.1438	0.6416	2/43/132	307	47	0.1328	0.7432	5/29/88	205	39	0.1598	0.1871
rs11210874	1	44044468	C	T	T	PTPRF	0.415865	75/145/84	0.4852	0.4236	45/91/46	183	181	0.4973	1	30/54/38	130	114	0.4672	0.2742
rs11210892	1	44100084	G	A	G	PTPRF	0.6875	16/121/167	0.2516	0.364	12/71/99	269	95	0.261	1	4/50/68	186	58	0.2377	0.2118
rs11214703	11	113561025	G	A	A	TMPRSS5	0.350962	44/147/112	0.3878	0.8087	25/92/64	220	142	0.3923	0.4369	19/55/48	151	93	0.3811	0.7008
rs11219182	11	123389483	G	A	G	GRAMD1B	0.834135	16/100/188	0.2171	0.6121	10/60/112	284	80	0.2198	0.6645	6/40/76	192	52	0.2131	0.7886
rs11219192	11	123415206	G	T	T	GRAMD1B	0.122596	8/85/211	0.1661	1	5/48/129	306	58	0.1593	0.7836	3/37/82	201	43	0.1762	0.7639
rs11219195	11	123424395	G	C	C	GRAMD1B	0.0841346	3/45/256	0.0839	0.4529	1/26/155	336	28	0.0769	1	2/19/101	221	23	0.0943	0.2786
rs11219196	11	123424434	C	T	T	GRAMD1B	0.0841346	3/45/256	0.0839	0.4529	1/26/155	336	28	0.0769	1	2/19/101	221	23	0.0943	0.2786
rs11219210	11	123495005	T	C	T	GRAMD1B	0.949519	2/37/265	0.0674	0.6343	2/20/160	340	24	0.0659	0.17	0/17/105	227	17	0.0697	1
rs11223637	11	133817472	C	T	T	IGSF9B	0.122596	9/56/239	0.1217	0.02644	8/36/138	312	52	0.1429	0.01417	1/20/101	222	22	0.0902	1
rs11223639	11	133819442	A	G	G	IGSF9B	0.0552885	1/31/272	0.0543	0.6007	1/21/160	341	23	0.0632	0.5235	0/10/112	234	10	0.041	1
rs11223642	11	133821261	C	T	C	IGSF9B	0.598558	49/152/103	0.4112	0.636	27/88/67	222	142	0.3901	0.8773	22/64/36	136	108	0.4426	0.5827
rs11229115	11	57521122	A	G	A	TMX2-CTNND1	0.778846	6/110/188	0.2007	0.03071	5/66/111	288	76	0.2088	0.2616	1/44/77	198	46	0.1885	0.07159
rs112319415	8	4181012	-	T	-	CSMD1	0.682692	32/148/122	0.351	0.2086	19/97/64	225	135	0.375	0.05658	13/51/58	167	77	0.3156	0.6804
rs112362858	8	3984604	-	T	T	CSMD1	0.415865	42/154/107	0.3927	0.2801	23/87/71	229	133	0.3674	0.7494	19/67/36	139	105	0.4303	0.2668
rs11241041	5	109183341	G	T	G	MAN2A1	0.625	46/131/127	0.3668	0.2173	29/79/74	227	137	0.3764	0.3431	17/52/53	158	86	0.3525	0.551
rs112473090	8	4242408	G	C	C	CSMD1	0.0793269	0/36/267	0.0594	0.6107	0/25/156	337	25	0.0691	1	0/11/111	233	11	0.0451	1
rs1125102	3	2534560	C	A	A	CNTN4	0.423077	39/133/122	0.3588	0.8	22/80/72	224	124	0.3563	1	17/53/50	153	87	0.3625	0.6926
rs112528652	3	2422129	T	-	-	CNTN4	0.329327	29/135/140	0.3174	0.7911	18/86/78	242	122	0.3352	0.5062	11/49/62	173	71	0.291	0.8262
rs1126452	8	27401964	A	C	C	EPHX2	0.403846	38/152/114	0.375	0.2724	19/93/70	233	131	0.3599	0.1971	19/59/44	147	97	0.3975	1
rs11273591	4	176920059	-	TCATGTAAATTCTAAATTCCTC	-	GPM6A	0.860577	4/88/212	0.1579	0.1917	2/50/130	310	54	0.1484	0.3776	2/38/82	202	42	0.1721	0.5225
rs11275011	16	68189591	-	CAGTTAAAGTC	CAGTTAAAGTC	NFATC3	0.108173	2/49/253	0.0872	1	1/35/146	327	37	0.1016	0.6992	1/14/107	228	16	0.0656	0.4088
rs11281373	14	99654115	-	TCCTCCTCC	-	BCL11B	0.651442	31/149/124	0.347	0.205	21/89/72	233	131	0.3599	0.5194	10/60/52	164	80	0.3279	0.3028
rs11282671	7	104919745	-	ACTTCCAAGG	ACTTCCAAGG	SRPK2	0.105769	9/82/213	0.1645	0.6801	7/44/131	306	58	0.1593	0.1735	2/38/82	202	42	0.1721	0.5225
rs11283361	8	4000653	-	GAGGATTG	GAGGATTG	CSMD1		28/111/165	0.2747	0.1504	16/70/96	262	102	0.2802	0.5809	12/41/69	179	65	0.2664	0.1614
rs11286122	8	4241579	T	-	T	CSMD1	0.673077	49/146/109	0.4013	1	25/88/69	226	138	0.3791	0.7554	24/58/40	138	106	0.4344	0.715
rs112874447	8	4001080	C	T	T	CSMD1	0.129808	5/61/237	0.1172	0.5805	4/33/144	321	41	0.1133	0.2523	1/28/93	214	30	0.123	0.6926
rs11288636	8	27347402	T	-	-	CHRNA2	0.0985577	9/61/234	0.1299	0.06956	6/36/140	316	48	0.1319	0.09422	3/25/94	213	31	0.127	0.4058
rs11289364	2	225436371	A	-	-	CUL3	0.252404	21/125/158	0.2747	0.6664	12/76/94	264	100	0.2747	0.5814	9/49/64	177	67	0.2746	1
rs11290061	14	99688599	A	-	-	BCL11B	0.490385	70/153/81	0.4819	1	39/95/48	191	173	0.4753	0.6554	31/58/33	124	120	0.4918	0.5899
rs11290570	19	30984752	T	-	-	ZNF536	0.168269	8/96/200	0.1842	0.4492	5/57/120	297	67	0.1841	0.8044	3/39/80	199	45	0.1844	0.7623
rs11291633	3	181217967	T	-	-	SOX2-OT	0.290865	1/126/175	0.2119	1.258e-06	1/75/104	283	77	0.2139	0.0006469	0/51/71	193	51	0.209	0.001849
rs1129171	1	2337032	C	T	T	PEX10	0.475962	57/159/88	0.449	0.3548	35/92/55	202	162	0.4451	0.8806	22/67/33	133	111	0.4549	0.2769
rs112938678	8	4243659	G	C	C	CSMD1	0.0769231	0/34/270	0.0559	0.6104	0/24/158	340	24	0.0659	1	0/10/112	234	10	0.041	1
rs1129700	16	29918034	T	C	C	KCTD13	0.415865	61/159/83	0.4637	0.358	34/96/51	198	164	0.453	0.3725	27/63/32	127	117	0.4795	0.8559
rs112970850	8	143293493	C	T	T	TSNARE1	0.0841346	2/38/256	0.0709	0.6472	1/21/154	329	23	0.0653	0.5363	1/17/102	221	19	0.0792	0.5383
rs11298284	18	53143406	A	-	-	TCF4-AS1	0.401442	56/162/86	0.4507	0.2039	35/96/51	198	166	0.456	0.456	21/66/35	136	108	0.4426	0.3596
rs11306594	3	180902840	T	-	-	SOX2-OT	0.115385	9/81/214	0.1628	0.6745	4/46/132	310	54	0.1484	1	5/35/82	199	45	0.1844	0.5545
rs11309360	8	4205367	A	-	-	CSMD1	0.288462	29/129/135	0.3191	0.8934	20/82/70	222	122	0.3547	0.7387	9/47/65	177	65	0.2686	1
rs11310073	20	37439805	A	-	A	PPP1R16B	0.745192	17/112/175	0.2401	1	11/67/104	275	89	0.2445	1	6/45/71	187	57	0.2336	1
rs11310894	8	3902460	G	-	-	CSMD1	0.189904	12/103/189	0.2089	0.7315	10/61/111	283	81	0.2225	0.6694	2/42/78	198	46	0.1885	0.2402
rs11313005	7	104936537	A	-	-	SRPK2	0.0528846	2/53/249	0.0938	1	2/32/148	328	36	0.0989	0.6863	0/21/101	223	21	0.0861	0.5983
rs11321977	2	200153939	C	-	C	SATB2	0.84375	8/97/189	0.1922	0.3497	4/61/107	275	69	0.2006	0.234	4/36/82	200	44	0.1803	1
rs113237981	8	3999267	G	A	A	CSMD1	0.125	5/53/245	0.104	0.3451	4/28/150	328	36	0.0989	0.07779	1/25/95	215	27	0.1116	1
rs11325923	18	52569753	A	-	-	CCDC68	0.199519	11/90/203	0.1842	0.8482	5/53/124	301	63	0.1731	1	6/37/79	195	49	0.2008	0.5717
rs11327891	14	30162275	T	-	-	PRKD1	0.204327	7/97/192	0.1875	0.2524	5/59/110	279	69	0.1983	0.4795	2/38/82	202	42	0.1721	0.5225
rs113280670	8	3995857	G	C	C	CSMD1	0.115385	5/63/236	0.1201	0.784	3/36/143	322	42	0.1154	0.7117	2/27/93	213	31	0.127	1
rs11333962	5	88737948	C	-	C	MEF2C-AS1	0.790865	10/112/170	0.226	0.1312	6/70/94	258	82	0.2412	0.1416	4/42/76	194	50	0.2049	0.7805
rs11334	5	137772296	G	C	G	KDM3B	0.591346	47/139/118	0.3832	0.6272	32/83/67	217	147	0.4038	0.5376	15/56/51	158	86	0.3525	1
rs11334425	7	104873063	A	-	-	SRPK2	0.413462	52/163/86	0.4435	0.1032	26/95/58	211	147	0.4106	0.2202	26/68/28	124	120	0.4918	0.2766
rs11336114	8	4252185	C	-	-	CSMD1	0.310096	48/146/108	0.4007	1	29/88/63	214	146	0.4056	1	19/58/45	148	96	0.3934	1
rs11349353	8	4056480	A	-	-	CSMD1	0.300481	21/111/172	0.2516	0.6473	13/70/99	268	96	0.2637	0.8505	8/41/73	187	57	0.2336	0.4572
rs11352704	11	109962114	A	-	A	C11orf87	0.627404	39/131/134	0.3438	0.4462	22/77/83	243	121	0.3324	0.5082	17/54/51	156	88	0.3607	0.6951
rs113528256	4	170638892	CT	-	-	CLCN3	0.173077	8/89/200	0.1768	0.6945	2/48/125	298	52	0.1486	0.3765	6/41/75	191	53	0.2172	1
rs11353034	12	2804268	T	-	-	CACNA1C	0.0985577	1/65/238	0.1102	0.1483	0/41/141	323	41	0.1126	0.1345	1/24/97	218	26	0.1066	1
rs11356720	19	30984620	A	-	-	ZNF536	0.168269	8/96/200	0.1842	0.4492	5/57/120	297	67	0.1841	0.8044	3/39/80	199	45	0.1844	0.7623
rs11363219	7	104915880	C	-	-	SRPK2	0.413462	52/162/90	0.4375	0.1637	26/94/62	218	146	0.4011	0.3567	26/68/28	124	120	0.4918	0.2766
rs11364093	2	185487119	A	-	-	ZNF804A	0.163462	9/76/202	0.1638	0.5227	7/43/119	281	57	0.1686	0.2671	2/33/83	199	37	0.1568	0.7344
rs11366469	4	176892057	T	-	-	GPM6A	0.189904	16/111/177	0.2352	0.8742	9/66/107	280	84	0.2308	1	7/45/70	185	59	0.2418	1
rs11377023	12	92537706	-	TT	TT	BTG1		0/79/224	0.1304	0.004289	0/44/138	320	44	0.1209	0.08046	0/35/86	207	35	0.1446	0.1287
rs113778317	8	143333141	A	G	G	TSNARE1	0.0432692	0/34/269	0.0561	0.6103	0/20/161	342	20	0.0552	1	0/14/108	230	14	0.0574	1
rs113803887	17	17971688	-	AA	AA	GID4	0.0673077	2/36/263	0.0664	0.3788	0/18/161	340	18	0.0503	1	2/18/102	222	22	0.0902	0.2422
rs11381124	3	181204040	-	T	T	SOX2-OT	0.322115	22/128/154	0.2829	0.5732	12/79/91	261	103	0.283	0.4642	10/49/63	175	69	0.2828	1
rs113813022	3	2555111	-	T	T	CNTN4	0.0168269	1/35/260	0.0625	1	1/20/153	326	22	0.0632	0.5074	0/15/107	229	15	0.0615	1
rs11388043	8	61195151	-	A	A	CA8	0.331731	13/143/148	0.278	0.002636	8/87/87	261	103	0.283	0.01797	5/56/61	178	66	0.2705	0.1065
rs11393514	8	3962514	-	A	A	CSMD1	0.403846	35/139/119	0.3567	0.612	16/72/83	238	104	0.3041	1	19/67/36	139	105	0.4303	0.2668
rs11394327	4	176918614	-	T	T	GPM6A	0.199519	8/124/172	0.2303	0.009163	6/72/104	280	84	0.2308	0.1477	2/52/68	188	56	0.2295	0.03704
rs113981545	10	104699759	-	C	C	CNNM2		20/113/171	0.2516	0.8788	11/66/105	276	88	0.2418	0.8415	9/47/66	179	65	0.2664	0.8202
rs11399333	11	124610011	-	G	G	NRGN	0.213942	14/115/160	0.2474	0.273	11/66/96	258	88	0.2543	1	3/49/64	177	55	0.2371	0.1196
rs11405902	11	123400907	-	TT	TT	GRAMD1B		0/35/263	0.0587	0.6097	0/20/159	338	20	0.0559	1	0/15/104	223	15	0.063	1
rs11410659	2	58145483	-	T	-	VRK2	0.701923	23/118/151	0.2808	1	10/69/91	251	89	0.2618	0.6908	13/49/60	169	75	0.3074	0.5271
rs11418930	15	78907875	-	C	-	CHRNA3	0.725962	20/128/156	0.2763	0.3929	11/74/97	268	96	0.2637	0.7021	9/54/59	172	72	0.2951	0.6627
rs11418931	15	78907997	-	T	-	CHRNA3	0.725962	20/129/155	0.278	0.3912	11/75/96	267	97	0.2665	0.5706	9/54/59	172	72	0.2951	0.6627
rs11427720	10	18708285	-	C	-	CACNB2	0.951923	0/31/268	0.0518	1	0/19/158	335	19	0.0537	1	0/12/110	232	12	0.0492	1
rs11429670	12	2801469	-	T	T	CACNA1C	0.223558	18/113/173	0.2451	1	12/69/101	271	93	0.2555	1	6/44/72	188	56	0.2295	1
rs11433836	18	52793084	-	G	-	LINC01929		10/89/197	0.1841	1	7/48/119	286	62	0.1782	0.4383	3/41/78	197	47	0.1926	0.5607
rs11434961	19	19617423	-	T	T	GATAD2A		0/98/206	0.1612	0.0001595	0/57/125	307	57	0.1566	0.009126	0/41/81	203	41	0.168	0.02333
rs1143701	1	44084739	C	T	C	PTPRF	0.78125	9/86/209	0.1711	1	6/56/120	296	68	0.1868	1	3/30/89	208	36	0.1475	0.723
rs1143702	1	44086831	C	T	C	PTPRF	0.6875	16/119/169	0.2484	0.4458	12/70/100	270	94	0.2582	1	4/49/69	187	57	0.2336	0.3084
rs11441646	18	53193029	-	T	-	TCF4		5/28/269	0.0629	0.00335	2/16/162	340	20	0.0556	0.0902	3/12/107	226	18	0.0738	0.01605
rs11444001	8	4202525	-	A	A	CSMD1	0.0432692	1/37/266	0.0641	1	1/27/154	335	29	0.0797	1	0/10/112	234	10	0.041	1
rs11456124	3	2428313	-	A	A	CNTN4	0.0552885	1/42/260	0.0726	1	0/22/159	340	22	0.0608	1	1/20/101	222	22	0.0902	1
rs11476897	8	27473743	-	A	-	CLU	0.829327	3/113/188	0.1957	0.0008931	1/66/115	296	68	0.1868	0.006686	2/47/73	193	51	0.209	0.0986
rs114890493	8	3961757	A	G	G	CSMD1	0.3125	28/132/142	0.3113	0.7895	14/73/93	259	101	0.2806	1	14/59/49	157	87	0.3566	0.6931
rs115000533	4	176741051	A	T	T	GPM6A	0.0769231	6/68/230	0.1316	0.6216	4/39/139	317	47	0.1291	0.5075	2/29/91	211	33	0.1352	1
rs115002583	11	133821132	C	A	A	IGSF9B	0.0673077	0/36/268	0.0592	0.6107	0/23/159	341	23	0.0632	1	0/13/109	231	13	0.0533	1
rs115208748	8	3999950	A	G	G	CSMD1	0.134615	6/62/236	0.1217	0.4181	4/35/143	321	43	0.1181	0.283	2/27/93	213	31	0.127	1
rs1152781	14	99639270	T	G	G	BCL11B	0.141827	3/81/220	0.1431	0.1636	1/49/132	313	51	0.1401	0.2104	2/32/88	208	36	0.1475	1
rs1152786	14	99705954	G	A	G	BCL11B	0.574519	63/155/86	0.4622	0.7294	36/93/53	199	165	0.4533	0.7652	27/62/33	128	116	0.4754	1
rs1152787	14	99706620	G	A	G	BCL11B	0.569712	63/153/85	0.4635	0.7295	36/93/51	195	165	0.4583	0.6536	27/60/34	128	114	0.4711	1
rs1152788	14	99707217	G	A	G	BCL11B	0.574519	63/146/95	0.4474	0.6429	36/89/57	203	161	0.4423	0.8817	27/57/38	133	111	0.4549	0.5837
rs1152790	14	99710843	C	T	C	BCL11B	0.822115	10/99/195	0.1957	0.715	4/50/128	306	58	0.1593	1	6/49/67	183	61	0.25	0.6282
rs1152792	14	99711331	G	A	G	BCL11B	0.822115	10/98/196	0.1941	0.7148	4/49/129	307	57	0.1566	1	6/49/67	183	61	0.25	0.6282
rs1152793	14	99711394	T	C	C	BCL11B	0.387019	43/135/126	0.3635	0.5351	23/81/78	237	127	0.3489	0.7471	20/54/48	150	94	0.3852	0.4508
rs1152794	14	99711953	A	G	G	BCL11B	0.387019	43/140/117	0.3767	0.9026	23/85/71	227	131	0.3659	0.8721	20/55/46	147	95	0.3926	0.7026
rs1153636	18	52971109	G	A	A	TCF4	0.34375	21/143/140	0.3043	0.05887	9/92/81	254	110	0.3022	0.00831	12/51/59	169	75	0.3074	0.833
rs11540994	16	58575489	G	A	G	CNOT1	0.581731	80/135/89	0.4852	0.05179	47/81/54	189	175	0.4808	0.1403	33/54/35	124	120	0.4918	0.2081
rs115554952	8	3893866	C	T	T	CSMD1	0.403846	40/140/123	0.363	1	20/84/77	238	124	0.3425	0.7435	20/56/46	148	96	0.3934	0.7052
rs11555646	2	233599904	A	C	C	GIGYF2	0.329327	40/143/121	0.3668	0.9019	27/78/77	232	132	0.3626	0.3372	13/65/44	153	91	0.373	0.1747
rs11557166	12	57626018	C	T	T	SHMT2	0.115385	3/41/260	0.0773	0.4038	2/23/157	337	27	0.0742	0.2497	1/18/103	224	20	0.082	0.5715
rs11557347	7	1979741	G	A	A	MAD1L1	0.423077	48/139/109	0.397	0.808	31/91/56	203	153	0.4298	0.647	17/48/53	154	82	0.3475	0.309
rs11570176	11	57529429	A	G	G	TMX2-CTNND1	0.0961538	1/50/253	0.0855	0.7094	1/31/150	331	33	0.0907	1	0/19/103	225	19	0.0779	1
rs11570181	11	57555770	T	C	C	TMX2-CTNND1	0.0961538	1/50/253	0.0855	0.7094	1/31/150	331	33	0.0907	1	0/19/103	225	19	0.0779	1
rs115811468	3	181137863	G	C	C	SOX2-OT	0.0745192	3/60/228	0.1134	1	2/32/135	302	36	0.1065	1	1/28/93	214	30	0.123	0.6926
rs11586029	1	243910067	C	T	T	AKT3	0.454327	70/138/96	0.4572	0.1345	46/82/54	190	174	0.478	0.1846	24/56/42	140	104	0.4262	0.5781
rs11586985	1	2337277	C	T	T	PEX10	0.129808	3/76/225	0.1349	0.323	1/46/135	316	48	0.1319	0.3229	2/30/90	210	34	0.1393	1
rs1158707	3	181221339	A	G	G	SOX2-OT	0.411058	33/147/120	0.355	0.2576	18/94/66	226	130	0.3652	0.07651	15/53/54	161	83	0.3402	0.6911
rs1158794	6	73076381	T	A	T	RIMS1	0.829327	12/92/193	0.1953	0.8532	7/60/108	276	74	0.2114	0.8233	5/32/85	202	42	0.1721	0.3479
rs11601260	11	123399369	G	A	A	GRAMD1B	0.334135	27/108/169	0.2664	0.1086	14/65/103	271	93	0.2555	0.4355	13/43/66	175	69	0.2828	0.1784
rs11605731	11	57524089	C	G	G	TMX2-CTNND1	0.117788	3/64/237	0.1151	0.7794	3/37/142	321	43	0.1181	0.7197	0/27/95	217	27	0.1107	0.3571
rs11609957	12	2263618	C	T	T	CACNA1C	0.0432692	2/38/264	0.0691	0.6424	2/24/156	336	28	0.0769	0.2792	0/14/108	230	14	0.0574	1
rs11611146	12	2519464	G	A	A	CACNA1C	0.235577	15/104/185	0.2204	1	9/61/112	285	79	0.217	0.8285	6/43/73	189	55	0.2254	1
rs11611442	12	2262457	A	T	T	CACNA1C	0.0432692	2/38/264	0.0691	0.6424	2/24/156	336	28	0.0769	0.2792	0/14/108	230	14	0.0574	1
rs11613063	12	2539938	C	T	T	CACNA1C	0.0769231	4/50/250	0.0954	0.3326	1/30/151	332	32	0.0879	1	3/20/99	218	26	0.1066	0.1319
rs1161518	8	3263528	G	A	G	CSMD1	0.572115	51/140/95	0.4231	1	27/83/54	191	137	0.4177	0.7479	24/57/41	139	105	0.4303	0.5844
rs11621953	14	99647386	C	T	T	BCL11B	0.415865	54/154/96	0.4309	0.64	28/98/56	210	154	0.4231	0.2237	26/56/40	136	108	0.4426	0.4644
rs11625397	14	104027557	C	T	T	BAG5	0.459135	70/148/86	0.4737	0.7299	48/87/47	181	183	0.4973	0.5552	22/61/39	139	105	0.4303	1
rs11626603	14	30194899	T	C	C	PRKD1	0.0552885	0/34/268	0.0563	0.6102	0/21/159	339	21	0.0583	1	0/13/109	231	13	0.0533	1
rs11627229	14	99644837	C	G	G	BCL11B	0.403846	54/162/88	0.4441	0.2012	30/99/53	205	159	0.4368	0.1774	24/63/35	133	111	0.4549	0.7172
rs11634409	15	40543614	C	A	A	C15orf56	0.0841346	1/50/253	0.0855	0.7094	0/31/151	333	31	0.0852	0.3702	1/19/102	223	21	0.0861	1
rs11636097	15	40545438	A	G	G	BUB1B-PAK6	0.0913462	2/57/240	0.102	0.7516	0/33/145	323	33	0.0927	0.3686	2/24/95	214	28	0.1157	0.6565
rs11643096	16	13003248	G	C	C	SHISA9	0.362981	29/131/144	0.3109	1	19/72/91	254	110	0.3022	0.3845	10/59/53	165	79	0.3238	0.305
rs11644362	16	12994097	T	C	C	CPPED1	0.423077	64/155/85	0.4655	0.7298	39/94/49	192	172	0.4725	0.6586	25/61/36	133	111	0.4549	1
rs116476753	6	72889549	C	T	T	RIMS1	0.0360577	1/32/271	0.0559	1	1/16/165	346	18	0.0495	0.3571	0/16/106	228	16	0.0656	1
rs11647787	16	13330774	G	A	A	SHISA9	0.326923	27/139/138	0.3174	0.4266	13/80/89	258	106	0.2912	0.4733	14/59/49	157	87	0.3566	0.6931
rs116621334	20	37551039	G	A	A	PPP1R16B	0.0745192	5/55/244	0.1069	0.3617	2/34/146	326	38	0.1044	1	3/21/98	217	27	0.1107	0.1587
rs11682175	2	57987593	T	C	C	CCDC85A	0.439904	43/163/97	0.4109	0.05865	25/104/52	208	154	0.4254	0.02286	18/59/45	149	95	0.3893	1
rs11683827	2	233580781	G	A	A	GIGYF2	0.0961538	3/54/247	0.0987	1	2/36/144	324	40	0.1099	1	1/18/103	224	20	0.082	0.5715
rs116846988	12	2520358	C	T	T	CACNA1C	0.0745192	5/55/244	0.1069	0.3617	4/36/142	320	44	0.1209	0.3031	1/19/102	223	21	0.0861	1
rs116851478	8	4197914	A	G	G	CSMD1	0.0336538	1/34/268	0.0594	1	1/25/155	335	27	0.0746	1	0/9/113	235	9	0.0369	1
rs116854459	7	104910199	C	T	T	SRPK2	0.0528846	2/39/263	0.0707	0.6515	1/20/161	342	22	0.0604	0.4908	1/19/102	223	21	0.0861	1
rs11686067	2	225376034	G	A	A	CUL3	0.252404	20/117/149	0.2745	0.7665	11/68/85	238	90	0.2744	0.697	9/49/64	177	67	0.2746	1
rs116861884	8	4275984	A	G	G	CSMD1	0.0817308	4/56/235	0.1085	0.7607	3/35/135	305	41	0.1185	0.7113	1/21/100	221	23	0.0943	1
rs116863155	8	4266765	T	G	G	CSMD1	0.0649038	0/51/231	0.0904	0.1442	0/28/137	302	28	0.0848	0.6081	0/23/94	211	23	0.0983	0.5983
rs116875739	17	2211001	G	A	A	SRR	0.112981	1/45/258	0.0773	1	0/25/157	339	25	0.0687	1	1/20/101	222	22	0.0902	1
rs116876133	14	99671575	G	A	A	BCL11B	0.0817308	3/55/246	0.1003	1	1/30/151	332	32	0.0879	1	2/25/95	215	29	0.1189	0.6736
rs116888312	7	104947795	T	C	C	SRPK2	0.0528846	2/39/263	0.0707	0.6515	1/20/161	342	22	0.0604	0.4908	1/19/102	223	21	0.0861	1
rs116891391	22	39973677	G	A	A	CACNA1I	0.0264423	0/32/272	0.0526	1	0/20/162	344	20	0.0549	1	0/12/110	232	12	0.0492	1
rs116896090	10	104800148	G	A	A	CNNM2	0.0865385	2/41/261	0.074	0.672	1/30/151	332	32	0.0879	1	1/11/110	231	13	0.0533	0.2862
rs116905442	8	4273690	T	C	C	CSMD1	0.0576923	0/41/252	0.07	0.3775	0/23/148	319	23	0.0673	1	0/18/104	226	18	0.0738	1
rs116926283	8	4197153	T	C	C	CSMD1	0.0432692	1/36/257	0.0646	1	1/26/145	316	28	0.0814	1	0/10/112	234	10	0.041	1
rs116966153	7	2027687	T	C	C	MAD1L1	0.201923	13/103/186	0.2136	0.8654	8/59/113	285	75	0.2083	1	5/44/73	190	54	0.2213	0.7938
rs117018727	8	4244363	C	A	A	CSMD1	0.0889423	2/69/233	0.1201	0.2791	2/43/137	317	47	0.1291	0.7431	0/26/96	218	26	0.1066	0.3571
rs117025447	18	53145187	G	A	A	TCF4-AS1	0.0456731	2/33/268	0.0611	0.3027	2/24/155	334	28	0.0773	0.2815	0/9/113	235	9	0.0369	1
rs117053751	3	180911881	T	C	C	SOX2-OT	0.199519	11/85/208	0.176	0.552	6/55/121	297	67	0.1841	1	5/30/87	204	40	0.1639	0.3136
rs117058896	22	42680819	C	A	A	TCF20	0.0745192	3/38/263	0.0724	0.1964	0/22/160	342	22	0.0604	1	3/16/103	222	22	0.0902	0.05395
rs11705951	3	2583496	A	C	C	CNTN4	0.276442	14/99/178	0.2182	1	7/58/104	266	72	0.213	1	7/41/74	189	55	0.2254	0.6128
rs11706536	3	2382820	T	G	G	CNTN4	0.0673077	1/36/267	0.0625	1	1/22/159	340	24	0.0659	0.5557	0/14/108	230	14	0.0574	1
rs11707553	3	2383745	T	C	C	CNTN4	0.0673077	1/36/267	0.0625	1	1/22/159	340	24	0.0659	0.5557	0/14/108	230	14	0.0574	1
rs11708737	3	3099460	T	C	C	CNTN4-AS1	0.252404	14/112/167	0.2389	0.4261	8/56/109	274	72	0.2081	0.8179	6/56/58	172	68	0.2833	0.1216
rs117089196	8	4200310	C	T	T	CSMD1	0.0408654	1/37/264	0.0646	1	1/27/153	333	29	0.0801	1	0/10/111	232	10	0.0413	1
rs117097243	8	4202256	A	G	G	CSMD1	0.0432692	1/36/262	0.0635	1	1/26/150	326	28	0.0791	1	0/10/112	234	10	0.041	1
rs11710271	3	2383706	G	C	C	CNTN4	0.0673077	1/36/267	0.0625	1	1/22/159	340	24	0.0659	0.5557	0/14/108	230	14	0.0574	1
rs117113061	5	88696618	G	A	A	MEF2C-AS1	0.108173	5/49/237	0.1014	0.1932	3/35/131	297	41	0.1213	0.7147	2/14/106	226	18	0.0738	0.1209
rs117121444	8	3999186	T	A	A	CSMD1	0.125	6/57/241	0.1135	0.2478	4/30/148	326	38	0.1044	0.1098	2/27/93	213	31	0.127	1
rs11712193	3	2390982	G	A	A	CNTN4	0.0673077	1/36/267	0.0625	1	1/22/159	340	24	0.0659	0.5557	0/14/108	230	14	0.0574	1
rs11713873	3	2529000	C	T	T	CNTN4	0.411058	39/143/122	0.3635	0.8055	22/85/75	235	129	0.3544	0.8718	17/58/47	152	92	0.377	1
rs11714570	3	2555912	T	A	A	CNTN4	0.526442	69/148/81	0.4799	0.9082	38/82/56	194	158	0.4489	0.448	31/66/25	116	128	0.4754	0.4671
rs11715813	3	2426255	T	G	G	CNTN4	0.110577	4/66/234	0.1217	1	2/41/139	319	45	0.1236	1	2/25/95	215	29	0.1189	0.6736
rs11716221	3	2464738	G	A	A	CNTN4	0.0697115	1/41/254	0.0726	1	1/23/150	323	25	0.0718	1	0/18/104	226	18	0.0738	1
rs11716918	3	180904082	C	A	A	SOX2-OT	0.112981	9/81/214	0.1628	0.6745	4/46/132	310	54	0.1484	1	5/35/82	199	45	0.1844	0.5545
rs11717215	3	2382846	C	T	T	CNTN4	0.0673077	1/36/267	0.0625	1	1/22/159	340	24	0.0659	0.5557	0/14/108	230	14	0.0574	1
rs11717567	3	181186359	C	T	T	SOX2-OT	0.110577	10/81/206	0.17	0.5389	6/43/126	295	55	0.1571	0.3866	4/38/80	198	46	0.1885	1
rs117189695	7	105027394	G	A	A	SRPK2	0.0528846	2/39/263	0.0707	0.6515	1/20/161	342	22	0.0604	0.4908	1/19/102	223	21	0.0861	1
rs11721412	4	176709078	A	T	A	GPM6A	0.872596	4/54/245	0.1023	0.5335	2/34/145	324	38	0.105	1	2/20/100	220	24	0.0984	0.3169
rs117223599	22	39971674	C	T	T	CACNA1I	0.0625	2/29/273	0.0543	0.2131	1/20/161	342	22	0.0604	0.4908	1/9/112	233	11	0.0451	0.2099
rs117325019	2	233724237	G	A	A	GIGYF2	0.0673077	2/31/271	0.0576	0.2557	0/21/161	343	21	0.0577	1	2/10/110	230	14	0.0574	0.04512
rs117334652	7	105024864	T	C	C	SRPK2	0.0528846	2/39/263	0.0707	0.6515	1/20/161	342	22	0.0604	0.4908	1/19/102	223	21	0.0861	1
rs117356781	15	78895762	G	A	A	CHRNA3	0.0673077	1/50/253	0.0855	0.7094	0/34/148	330	34	0.0934	0.372	1/16/105	226	18	0.0738	0.4914
rs117361490	7	2269597	C	A	A	MAD1L1	0.0456731	0/33/270	0.0545	1	0/23/158	339	23	0.0635	1	0/10/112	234	10	0.041	1
rs117406652	8	4272903	T	C	C	CSMD1	0.0697115	0/53/249	0.0877	0.1458	0/31/149	329	31	0.0861	0.3693	0/22/100	222	22	0.0902	0.5957
rs117433285	8	3911851	G	A	A	CSMD1	0.0552885	2/39/263	0.0707	0.6515	2/24/156	336	28	0.0769	0.2792	0/15/107	229	15	0.0615	1
rs117455933	14	99700131	G	A	A	BCL11B	0.146635	6/71/226	0.137	0.8095	3/38/140	318	44	0.1215	0.7303	3/33/86	205	39	0.1598	1
rs117487310	8	4204432	A	G	G	CSMD1	0.03125	1/32/270	0.0561	1	1/25/155	335	27	0.0746	1	0/7/115	237	7	0.0287	1
rs117514244	8	3997514	T	A	A	CSMD1	0.134615	5/63/236	0.1201	0.784	3/36/143	322	42	0.1154	0.7117	2/27/93	213	31	0.127	1
rs117559828	14	99658045	G	A	A	BCL11B	0.0841346	4/44/251	0.087	0.2575	3/24/151	326	30	0.0843	0.1099	1/20/100	220	22	0.0909	1
rs117560166	7	104942759	T	A	A	SRPK2	0.0528846	2/39/263	0.0707	0.6515	1/20/161	342	22	0.0604	0.4908	1/19/102	223	21	0.0861	1
rs117574688	14	99664564	C	T	T	BCL11B	0.0913462	3/47/254	0.0872	0.4848	2/26/154	334	30	0.0824	0.3415	1/21/100	221	23	0.0943	1
rs117611886	11	130723417	T	A	A	LINC02551	0.0576923	2/28/274	0.0526	0.1931	0/14/168	350	14	0.0385	1	2/14/106	226	18	0.0738	0.1209
rs117612441	7	104863452	A	G	G	SRPK2	0.0528846	2/39/263	0.0707	0.6515	1/20/161	342	22	0.0604	0.4908	1/19/102	223	21	0.0861	1
rs117621069	7	105025168	G	C	C	SRPK2	0.0528846	2/39/263	0.0707	0.6515	1/20/161	342	22	0.0604	0.4908	1/19/102	223	21	0.0861	1
rs117636043	7	104940974	A	G	G	SRPK2	0.0528846	2/39/263	0.0707	0.6515	1/20/161	342	22	0.0604	0.4908	1/19/102	223	21	0.0861	1
rs117636369	8	3937848	G	C	C	CSMD1	0.0288462	3/30/271	0.0592	0.07592	0/21/161	343	21	0.0577	1	3/9/110	229	15	0.0615	0.004774
rs117637411	8	3927116	G	A	A	CSMD1	0.0288462	3/32/269	0.0625	0.0996	0/22/160	342	22	0.0604	1	3/10/109	228	16	0.0656	0.007417
rs11763870	7	2027448	T	C	C	MAD1L1	0.432692	50/152/90	0.4315	0.3405	29/92/55	202	150	0.4261	0.441	21/60/35	130	102	0.4397	0.7067
rs11764590	7	2032803	C	T	T	MAD1L1	0.100962	8/66/230	0.1349	0.2192	4/40/138	316	48	0.1319	0.5222	4/26/92	210	34	0.1393	0.2463
rs11765549	7	2027311	G	T	G	MAD1L1	0.564904	49/152/84	0.4386	0.1864	27/94/50	194	148	0.4327	0.1603	22/58/34	126	102	0.4474	0.8506
rs11765550	7	2027324	G	A	G	MAD1L1	0.567308	49/151/85	0.4368	0.2289	27/94/50	194	148	0.4327	0.1603	22/57/35	127	101	0.443	1
rs117655944	8	3999958	T	A	A	CSMD1	0.134615	6/62/236	0.1217	0.4181	4/35/143	321	43	0.1181	0.283	2/27/93	213	31	0.127	1
rs117682464	7	110897495	A	C	C	IMMP2L	0.100962	3/40/260	0.0759	0.3958	3/23/155	333	29	0.0801	0.08884	0/17/105	227	17	0.0697	1
rs11769318	7	104940514	C	T	C	SRPK2	0.639423	36/152/116	0.3684	0.2191	19/87/76	239	125	0.3434	0.5111	17/65/40	145	99	0.4057	0.3469
rs117699080	9	85678685	T	C	C	RASEF	0.0985577	2/54/248	0.0954	1	1/28/153	334	30	0.0824	1	1/26/95	216	28	0.1148	1
rs117721147	7	104858719	T	C	C	SRPK2	0.0456731	1/31/269	0.0548	0.6045	0/18/161	340	18	0.0503	1	1/13/108	229	15	0.0615	0.3673
rs117723496	7	110708008	A	T	T	IMMP2L	0.0721154	1/38/265	0.0658	1	0/20/162	344	20	0.0549	1	1/18/103	224	20	0.082	0.5715
rs117731748	2	58227965	G	C	C	VRK2	0.0504808	1/35/264	0.0617	1	0/19/159	337	19	0.0534	1	1/16/105	226	18	0.0738	0.4914
rs11773316	7	2027354	C	T	C	MAD1L1	0.567308	51/155/82	0.4462	0.153	29/95/49	193	153	0.4422	0.1664	22/60/33	126	104	0.4522	0.7064
rs11774235	8	3985072	G	T	T	CSMD1	0.415865	39/156/108	0.3861	0.1477	22/88/71	230	132	0.3646	0.63	17/68/37	142	102	0.418	0.1379
rs11774620	8	4046098	T	C	T	CSMD1	0.752404	21/110/173	0.25	0.5416	11/65/106	277	87	0.239	0.8385	10/45/67	179	65	0.2664	0.4954
rs11774658	8	4046276	T	C	T	CSMD1	0.752404	21/111/172	0.2516	0.6473	11/66/105	276	88	0.2418	0.8415	10/45/67	179	65	0.2664	0.4954
rs11774916	8	4246903	T	C	C	CSMD1	0.235577	4/90/205	0.1639	0.1359	4/45/128	301	53	0.1497	1	0/45/77	199	45	0.1844	0.01245
rs11775651	8	3958710	T	C	C	CSMD1	0.0600962	2/28/274	0.0526	0.1931	0/17/165	347	17	0.0467	1	2/11/109	229	15	0.0615	0.05979
rs117758233	10	18738935	A	C	C	CACNB2	0.100962	5/57/238	0.1117	0.3916	1/29/148	325	31	0.0871	1	4/28/90	208	36	0.1475	0.2918
rs117758920	22	42593831	C	T	T	TCF20	0.161058	4/67/233	0.1234	1	0/39/143	325	39	0.1071	0.2308	4/28/90	208	36	0.1475	0.2918
rs11776123	8	4162713	C	T	C	CSMD1	0.865385	5/72/223	0.1367	1	3/42/133	308	48	0.1348	1	2/30/90	210	34	0.1393	1
rs11776188	8	4853197	G	A	A	CSMD1	0.399038	39/149/116	0.3734	0.4627	19/97/66	229	135	0.3709	0.07969	20/52/50	152	92	0.377	0.3355
rs11776345	8	3951668	G	A	A	CSMD1	0.182692	7/80/209	0.1588	1	4/46/124	294	54	0.1552	1	3/34/85	204	40	0.1639	1
rs11776532	8	4188239	C	A	A	CSMD1	0.0552885	1/44/256	0.0764	1	1/30/148	326	32	0.0894	1	0/14/108	230	14	0.0574	1
rs11776902	8	4170978	G	A	G	CSMD1	0.872596	3/77/215	0.1407	0.2301	2/51/120	291	55	0.159	0.2573	1/26/95	216	28	0.1148	1
rs11778498	8	61194476	T	A	A	CA8	0.334135	20/133/151	0.2845	0.2588	10/83/89	261	103	0.283	0.1421	10/50/62	174	70	0.2869	1
rs11778711	8	4220622	T	C	C	CSMD1	0.0913462	0/36/264	0.06	0.6109	0/16/162	340	16	0.0449	1	0/20/102	224	20	0.082	1
rs11779175	8	4003584	T	C	C	CSMD1	0.449519	51/151/102	0.4161	0.7249	30/94/58	210	154	0.4231	0.5432	21/57/44	145	99	0.4057	0.7107
rs11779669	8	4162734	A	G	A	CSMD1	0.865385	5/72/224	0.1362	1	3/42/135	312	48	0.1333	1	2/30/89	208	34	0.1405	1
rs11780709	8	4228997	A	T	T	CSMD1	0.0913462	0/35/255	0.0603	0.6099	0/15/154	323	15	0.0444	1	0/20/101	222	20	0.0826	1
rs11780778	8	4255649	G	C	C	CSMD1	0.233173	5/102/197	0.1842	0.05449	5/54/123	300	64	0.1758	1	0/48/74	196	48	0.1967	0.003807
rs11781210	8	4234106	T	G	G	CSMD1	0.182692	9/83/208	0.1683	0.8366	3/51/124	299	57	0.1601	0.5767	6/32/84	200	44	0.1803	0.2199
rs11781286	8	3985064	C	A	A	CSMD1	0.415865	41/154/108	0.3894	0.2769	22/88/71	230	132	0.3646	0.63	19/66/37	140	104	0.4262	0.2727
rs11781359	8	4068027	C	G	G	CSMD1	0.15625	4/89/199	0.1661	0.1353	2/51/121	293	55	0.158	0.2577	2/38/78	194	42	0.178	0.3615
rs11781489	8	4235365	A	T	T	CSMD1	0.100962	0/40/238	0.0719	0.3766	0/22/142	306	22	0.0671	1	0/18/96	210	18	0.0789	1
rs11781691	8	3937865	G	T	T	CSMD1	0.0793269	6/51/247	0.1036	0.1122	2/36/144	324	40	0.1099	1	4/15/103	221	23	0.0943	0.0107
rs11781720	8	4050710	G	A	G	CSMD1	0.78125	19/98/187	0.2237	0.246	10/58/114	286	78	0.2143	0.5078	9/40/73	186	58	0.2377	0.3169
rs11782326	8	4003808	G	A	A	CSMD1	0.302885	27/121/156	0.2878	0.6744	16/76/90	256	108	0.2967	1	11/45/66	177	67	0.2746	0.4938
rs11782760	8	4166304	A	C	A	CSMD1	0.882212	2/64/230	0.1149	0.3952	0/42/132	306	42	0.1207	0.1396	2/22/98	218	26	0.1066	0.6227
rs11783062	8	3947325	T	G	G	CSMD1	0.427885	71/137/93	0.4635	0.1638	47/86/46	178	180	0.4972	0.6537	24/51/47	145	99	0.4057	0.1375
rs11783587	8	4276579	C	T	T	CSMD1	0.146635	7/67/217	0.1392	0.4657	4/37/128	293	45	0.1331	0.5015	3/30/89	208	36	0.1475	0.723
rs11784834	8	4164975	G	A	A	CSMD1	0.461538	63/151/85	0.4632	0.8171	38/85/54	193	161	0.4548	0.6525	25/66/31	128	116	0.4754	0.4671
rs11785119	8	4244283	A	G	A	CSMD1	0.603365	64/145/95	0.449	0.5622	36/87/59	205	159	0.4368	0.763	28/58/36	130	114	0.4672	0.7157
rs1178527	3	2280700	T	C	T	CNTN4	0.536058	78/145/81	0.4951	0.4234	51/82/49	180	184	0.4945	0.1841	27/63/32	127	117	0.4795	0.8559
rs11785440	8	4235701	G	A	A	CSMD1	0.0961538	0/37/266	0.0611	0.613	0/18/163	344	18	0.0497	1	0/19/103	225	19	0.0779	1
rs11785446	8	3038763	G	C	C	CSMD1	0.153846	4/79/218	0.1445	0.3579	2/49/128	305	53	0.148	0.3768	2/30/90	210	34	0.1393	1
rs117854622	20	37464072	T	A	A	PPP1R16B	0.0841346	0/39/265	0.0641	0.6212	0/24/158	340	24	0.0659	1	0/15/107	229	15	0.0615	1
rs11785511	8	3984801	T	G	G	CSMD1	0.415865	43/153/108	0.3931	0.4001	24/87/71	229	135	0.3709	0.8737	19/66/37	140	104	0.4262	0.2727
rs11785517	8	3984856	T	G	G	CSMD1	0.415865	42/151/109	0.3891	0.3989	23/85/72	229	131	0.3639	0.8726	19/66/37	140	104	0.4262	0.2727
rs11785795	8	4244263	T	C	C	CSMD1	0.555288	65/152/87	0.4638	1	46/87/49	185	179	0.4918	0.5553	19/65/38	141	103	0.4221	0.3575
rs11785855	8	4166317	G	A	G	CSMD1	0.882212	3/65/228	0.1199	0.7811	1/41/132	305	43	0.1236	0.4778	2/24/96	216	28	0.1148	0.6545
rs117867188	8	143354710	T	G	G	TSNARE1	0.0336538	0/37/267	0.0609	0.6129	0/21/161	343	21	0.0577	1	0/16/106	228	16	0.0656	1
rs11786916	8	4232568	G	A	A	CSMD1	0.0985577	0/36/268	0.0592	0.6107	0/18/164	346	18	0.0495	1	0/18/104	226	18	0.0738	1
rs11786984	8	3951689	A	G	G	CSMD1	0.185096	6/81/213	0.155	0.8248	3/47/128	303	53	0.1489	0.7704	3/34/85	204	40	0.1639	1
rs11787405	8	4220494	C	A	A	CSMD1	0.454327	57/142/97	0.4324	0.7226	38/80/56	192	156	0.4483	0.3597	19/62/41	144	100	0.4098	0.7081
rs11787410	8	4220542	C	A	A	CSMD1	0.439904	57/138/104	0.4214	0.3453	38/80/59	198	156	0.4407	0.2864	19/58/45	148	96	0.3934	1
rs117900723	7	104809571	G	A	A	SRPK2	0.0528846	3/41/258	0.0778	0.4052	1/20/159	338	22	0.0611	0.4948	2/21/99	219	25	0.1025	0.3567
rs117937945	1	207996150	C	T	T	MIR29B2CHG	0.0360577	0/31/273	0.051	1	0/21/161	343	21	0.0577	1	0/10/112	234	10	0.041	1
rs117955616	1	243884026	G	C	C	AKT3	0.0697115	3/44/244	0.0859	0.4538	2/28/142	312	32	0.093	0.6413	1/16/102	220	18	0.0756	0.5007
rs117968475	17	17970449	A	G	G	GID4	0.0697115	0/34/270	0.0559	0.6104	0/19/163	345	19	0.0522	1	0/15/107	229	15	0.0615	1
rs117970794	19	19468655	C	T	T	MAU2	0.100962	6/35/263	0.0773	0.004677	1/15/166	347	17	0.0467	0.324	5/20/97	214	30	0.123	0.01771
rs117987890	3	136306429	C	A	A	STAG1	0.0769231	0/35/266	0.0581	0.6097	0/23/156	335	23	0.0642	1	0/12/110	232	12	0.0492	1
rs117996621	8	3999957	C	G	G	CSMD1	0.139423	6/62/236	0.1217	0.4181	4/35/143	321	43	0.1181	0.283	2/27/93	213	31	0.127	1
rs118031494	11	133821144	G	A	A	IGSF9B	0.0673077	0/36/268	0.0592	0.6107	0/23/159	341	23	0.0632	1	0/13/109	231	13	0.0533	1
rs118045050	14	99677676	A	G	G	BCL11B	0.112981	5/63/233	0.1213	0.7849	2/37/140	317	41	0.1145	1	3/26/93	212	32	0.1311	0.4287
rs118046250	19	31039146	A	G	G	ZNF536		3/31/270	0.0609	0.08723	2/20/160	340	24	0.0659	0.17	1/11/110	231	13	0.0533	0.2862
rs118074158	8	4235568	T	C	C	CSMD1	0.0697115	1/49/254	0.0839	0.707	0/31/151	333	31	0.0852	0.3702	1/18/103	224	20	0.082	0.5715
rs118111291	19	30981083	A	G	G	ZNF536	0.0264423	1/34/269	0.0592	1	1/22/159	340	24	0.0659	0.5557	0/12/110	232	12	0.0492	1
rs118122915	7	104995031	C	T	T	SRPK2	0.0528846	2/39/263	0.0707	0.6515	1/20/161	342	22	0.0604	0.4908	1/19/102	223	21	0.0861	1
rs118169745	7	105008775	G	A	A	SRPK2	0.0528846	2/39/263	0.0707	0.6515	1/20/161	342	22	0.0604	0.4908	1/19/102	223	21	0.0861	1
rs11819196	10	18697657	C	T	C	CACNB2	0.620192	50/145/104	0.4097	1	26/89/62	213	141	0.3983	0.6377	24/56/42	140	104	0.4262	0.5781
rs11832738	12	2690702	G	A	G	CACNA1C	0.701923	21/137/146	0.2944	0.1678	13/82/87	256	108	0.2967	0.3739	8/55/59	173	71	0.291	0.3836
rs11833023	12	2555054	G	A	A	CACNA1C	0.0721154	0/33/271	0.0543	1	0/19/163	345	19	0.0522	1	0/14/108	230	14	0.0574	1
rs11834712	12	29658194	G	C	G	TMTC1	0.567308	55/162/87	0.4474	0.2025	31/101/50	201	163	0.4478	0.1334	24/61/37	135	109	0.4467	1
rs11837118	12	103549931	A	G	G	LOC101929058	0.461538	72/140/81	0.4846	0.483	48/78/45	168	174	0.4912	0.2839	24/62/36	134	110	0.4508	0.8558
rs11846405	14	30155193	C	T	T	PRKD1	0.204327	7/92/190	0.1834	0.3326	5/55/107	269	65	0.1946	0.6273	2/37/83	203	41	0.168	0.5214
rs11846608	14	99648780	C	T	T	BCL11B	0.0985577	1/59/244	0.1003	0.3348	1/38/143	324	40	0.1099	0.7009	0/21/101	223	21	0.0861	0.5983
rs11879284	19	30994656	C	G	G	ZNF536	0.259615	26/130/147	0.3003	0.7853	13/83/85	253	109	0.3011	0.2898	13/47/62	171	73	0.2992	0.3889
rs11881766	19	31006416	A	G	G	ZNF536	0.259615	26/131/147	0.301	0.7851	14/83/85	253	111	0.3049	0.3825	12/48/62	172	72	0.2951	0.5204
rs11900132	2	185483812	G	C	C	ZNF804A	0.120192	6/64/233	0.1254	0.4413	5/30/146	322	40	0.1105	0.04647	1/34/87	208	36	0.1475	0.4656
rs11902195	2	198316370	C	G	G	SF3B1	0.221154	21/131/152	0.2845	0.3973	10/83/89	261	103	0.283	0.1421	11/48/63	174	70	0.2869	0.6611
rs11902680	2	56611725	C	A	A	CCDC85A	0.134615	4/85/214	0.1535	0.2649	1/53/127	307	55	0.1519	0.08385	3/32/87	206	38	0.1557	1
rs11917759	3	2279263	T	A	A	CNTN4	0.334135	23/134/147	0.2961	0.4084	13/75/94	263	101	0.2775	0.8534	10/59/53	165	79	0.3238	0.305
rs11917886	3	181256027	A	T	T	SOX2-OT	0.223558	19/106/176	0.2392	0.6341	10/67/102	271	87	0.243	1	9/39/74	187	57	0.2336	0.2164
rs11919630	3	181009688	G	A	A	SOX2-OT	0.149038	3/69/215	0.1307	0.4397	1/41/123	287	43	0.1303	0.3149	2/28/92	212	32	0.1311	1
rs11924871	3	181255836	G	A	G	SOX2-OT	0.519231	56/157/91	0.4424	0.4854	30/103/49	201	163	0.4478	0.07157	26/54/42	138	106	0.4344	0.2729
rs11926996	3	2426089	G	A	A	CNTN4	0.444712	44/148/111	0.3894	0.7171	27/89/65	219	143	0.395	0.7573	17/59/46	151	93	0.3811	0.8495
rs11929741	4	176907880	C	T	T	GPM6A	0.211538	20/119/165	0.2615	0.8827	12/70/100	270	94	0.2582	1	8/49/65	179	65	0.2664	1
rs11930485	4	176839662	A	C	A	GPM6A	0.680288	24/116/150	0.2828	0.7741	12/69/87	243	93	0.2768	0.8481	12/47/63	173	71	0.291	0.51
rs11933931	4	170580637	C	T	T	CLCN3	0.223558	15/116/173	0.2401	0.5294	8/64/110	284	80	0.2198	0.8315	7/52/63	178	66	0.2705	0.4928
rs11934468	4	176741497	T	C	T	GPM6A	0.923077	5/70/227	0.1325	1	3/41/137	315	47	0.1298	1	2/29/90	209	33	0.1364	1
rs11935607	4	170540000	G	A	A	NEK1	0.199519	11/105/188	0.2089	0.4919	4/60/118	296	68	0.1868	0.3328	7/45/70	185	59	0.2418	1
rs11935765	4	176917658	C	T	T	GPM6A	0.252404	27/123/154	0.2911	0.7809	15/73/94	261	103	0.283	0.8562	12/50/60	170	74	0.3033	0.83
rs11939409	4	176917415	A	C	C	GPM6A	0.211538	20/119/165	0.2615	0.8827	12/70/100	270	94	0.2582	1	8/49/65	179	65	0.2664	1
rs11952081	5	152184299	A	G	G	LINC01470	0.112981	2/53/249	0.0938	1	2/26/154	334	30	0.0824	0.3415	0/27/95	217	27	0.1107	0.3571
rs11954677	5	151786008	G	A	A	NMUR2	0.295673	32/116/155	0.297	0.1681	14/75/92	259	103	0.2845	1	18/41/63	167	77	0.3156	0.01987
rs11968616	6	96655017	A	C	A	FUT9	0.550481	58/138/93	0.4394	0.633	37/78/52	182	152	0.4551	0.4394	21/60/41	142	102	0.418	1
rs11978424	7	109600625	C	T	T	EIF3IP1	0.165865	10/89/205	0.1793	0.8477	8/59/115	289	75	0.206	0.8241	2/30/90	210	34	0.1393	1
rs11978532	7	104854370	T	C	C	SRPK2	0.0552885	2/33/268	0.0611	0.3027	1/21/159	339	23	0.0635	0.5256	1/12/109	230	14	0.0574	0.3263
rs11984	14	30045978	C	T	T	PRKD1	0.300481	31/129/142	0.3162	0.8941	20/75/85	245	115	0.3194	0.6073	11/54/57	168	76	0.3115	0.8342
rs11984226	7	109599385	A	G	G	EIF3IP1	0.163462	10/89/205	0.1793	0.8477	8/59/115	289	75	0.206	0.8241	2/30/90	210	34	0.1393	1
rs11985125	8	4203603	G	T	T	CSMD1	0.165865	4/83/215	0.1507	0.2626	2/53/125	303	57	0.1583	0.2596	2/30/90	210	34	0.1393	1
rs1198574	1	98494606	A	G	A	MIR137HG	0.935096	2/45/257	0.0806	1	2/28/152	332	32	0.0879	0.6313	0/17/105	227	17	0.0697	1
rs11985852	8	4051243	C	T	T	CSMD1	0.182692	10/87/207	0.176	0.8429	8/53/121	295	69	0.1896	0.4709	2/34/86	206	38	0.1557	0.7346
rs11985882	8	4051327	C	T	T	CSMD1	0.182692	10/89/205	0.1793	0.8477	8/55/119	293	71	0.1951	0.6362	2/34/86	206	38	0.1557	0.7346
rs11986069	8	3963910	T	C	C	CSMD1	0.0625	4/29/267	0.0617	0.01827	1/18/159	336	20	0.0562	0.4316	3/11/108	227	17	0.0697	0.01109
rs11987667	8	3963225	G	C	C	CSMD1	0.415865	42/150/112	0.3849	0.5446	22/83/77	237	127	0.3489	1	20/67/35	137	107	0.4385	0.2698
rs11988906	8	4251284	A	G	A	CSMD1	0.610577	35/127/141	0.3251	0.4337	21/76/84	244	118	0.326	0.6114	14/51/57	165	79	0.3238	0.6789
rs11989624	8	4051497	A	C	C	CSMD1	0.1875	10/97/197	0.1924	0.8532	8/61/113	287	77	0.2115	1	2/36/84	204	40	0.1639	0.5253
rs11989641	8	143354553	T	C	C	TSNARE1	0.0769231	1/35/267	0.0611	1	1/21/159	339	23	0.0635	0.5256	0/14/108	230	14	0.0574	1
rs11990010	8	4211747	A	G	G	CSMD1	0.0576923	2/32/270	0.0592	0.2782	1/22/159	340	24	0.0659	0.5557	1/10/111	232	12	0.0492	0.2472
rs11991901	8	4033878	A	C	C	CSMD1	0.387019	50/133/121	0.3832	0.2245	34/73/75	223	141	0.3874	0.04196	16/60/46	152	92	0.377	0.7014
rs11992222	8	4089116	A	G	G	CSMD1	0.182692	17/105/179	0.2309	0.7463	9/64/106	276	82	0.2291	1	8/41/73	187	57	0.2336	0.4572
rs11992223	8	4089132	A	C	C	CSMD1	0.269231	31/130/141	0.3179	0.8948	16/80/84	248	112	0.3111	0.7286	15/50/57	164	80	0.3279	0.4181
rs11992309	8	3942847	G	A	A	CSMD1	0.266827	36/117/148	0.314	0.1075	25/74/80	234	124	0.3464	0.2497	11/43/68	179	65	0.2664	0.2564
rs11992923	8	143293558	A	G	A	TSNARE1	0.800481	9/85/207	0.1711	1	8/55/117	289	71	0.1972	0.6384	1/30/90	210	32	0.1322	0.6907
rs11993028	8	4089238	T	A	A	CSMD1	0.182692	18/105/176	0.2358	0.6324	10/64/103	270	84	0.2373	1	8/41/73	187	57	0.2336	0.4572
rs11993231	8	4038764	C	G	G	CSMD1	0.173077	8/76/220	0.1513	0.6541	6/49/127	303	61	0.1676	0.598	2/27/93	213	31	0.127	1
rs11995034	8	4046110	C	G	G	CSMD1	0.471154	59/152/93	0.4441	0.9076	36/86/60	206	158	0.4341	0.6509	23/66/33	132	112	0.459	0.3668
rs11995514	8	4089370	G	A	A	CSMD1	0.182692	17/106/178	0.2326	0.8715	9/65/105	275	83	0.2318	1	8/41/73	187	57	0.2336	0.4572
rs11996660	8	143332644	A	G	A	TSNARE1	0.504808	76/147/76	0.5	0.817	47/80/52	184	174	0.486	0.1779	29/67/24	115	125	0.4792	0.2716
rs12023775	1	243547345	C	T	C	SDCCAG8	0.899038	2/51/248	0.0914	1	1/30/148	326	32	0.0894	1	1/21/100	221	23	0.0943	1
rs12029086	1	243564722	G	T	T	SDCCAG8	0.100962	5/59/232	0.1166	0.5699	4/33/137	307	41	0.1178	0.2633	1/26/95	216	28	0.1148	1
rs12039685	1	177332605	A	C	C	LINC01645	0.0961538	3/65/218	0.1241	0.5917	3/41/120	281	47	0.1433	1	0/24/98	220	24	0.0984	0.6023
rs1204061	7	104964249	A	G	A	SRPK2	0.947115	2/54/248	0.0954	1	2/32/148	328	36	0.0989	0.6863	0/22/100	222	22	0.0902	0.5957
rs1204066	7	104971987	G	T	G	SRPK2	0.692308	25/113/161	0.2726	0.4652	13/61/103	267	87	0.2458	0.4156	12/52/58	168	76	0.3115	1
rs1204077	7	104984019	T	C	T	SRPK2	0.692308	23/117/164	0.2681	0.77	12/64/106	276	88	0.2418	0.5488	11/53/58	169	75	0.3074	1
rs1204078	7	104986644	A	T	A	SRPK2	0.692308	22/120/162	0.2697	1	11/65/106	277	87	0.239	0.8385	11/55/56	167	77	0.3156	0.8337
rs12042427	1	2398107	C	T	T	PLCH2	0.223558	20/119/164	0.2624	0.8825	10/74/97	268	94	0.2597	0.446	10/45/67	179	65	0.2664	0.4954
rs12047953	1	8418920	A	G	G	RERE	0.0480769	2/44/241	0.0836	1	1/29/143	315	31	0.0896	1	1/15/98	211	17	0.0746	0.4746
rs12048498	1	243550647	G	A	A	SDCCAG8	0.103365	4/62/231	0.1178	1	3/35/137	309	41	0.1171	0.7098	1/27/94	215	29	0.1189	1
rs12049228	1	243995271	C	A	A	AKT3	0.290865	31/135/138	0.324	0.896	21/80/81	242	122	0.3352	0.8683	10/55/57	169	75	0.3074	0.6706
rs12050177	14	99688924	G	T	T	BCL11B	0.115385	6/67/231	0.1299	0.6133	3/39/140	319	45	0.1236	0.7398	3/28/91	210	34	0.1393	0.7012
rs12052869	2	233591551	G	A	A	GIGYF2	0.100962	1/52/249	0.0894	0.4886	1/30/149	328	32	0.0889	1	0/22/100	222	22	0.0902	0.5957
rs12054152	3	2487038	G	A	A	CNTN4	0.146635	5/73/215	0.1416	0.813	3/30/138	306	36	0.1053	0.4026	2/43/77	197	47	0.1926	0.2401
rs12055222	5	140165568	T	C	T	PCDHA1	0.569712	70/138/96	0.4572	0.1345	43/80/59	198	166	0.456	0.1353	27/58/37	132	112	0.459	0.7151
rs12056402	8	4127480	C	G	C	CSMD1	0.536058	58/147/90	0.4458	1	30/88/55	198	148	0.4277	0.6446	28/59/35	129	115	0.4713	0.72
rs12056601	8	4163475	A	G	A	CSMD1	0.865385	4/71/217	0.1353	0.6233	2/41/127	295	45	0.1324	0.7418	2/30/90	210	34	0.1393	1
rs12056602	8	4163561	A	C	A	CSMD1	0.865385	6/66/214	0.1364	0.8003	4/36/124	284	44	0.1341	0.4964	2/30/90	210	34	0.1393	1
rs12056635	8	4163466	T	C	T	CSMD1	0.865385	4/71/216	0.1357	0.623	2/41/126	293	45	0.1331	0.7416	2/30/90	210	34	0.1393	1
rs12056743	8	3978167	A	C	C	CSMD1	0.204327	11/93/198	0.1904	1	6/59/115	289	71	0.1972	0.8145	5/34/83	200	44	0.1803	0.5393
rs12109397	5	88761240	C	T	T	MEF2C-AS1	0.132212	5/62/224	0.1237	0.7852	4/33/134	301	41	0.1199	0.2688	1/29/90	209	31	0.1292	0.6894
rs12109844	5	88761094	T	G	G	MEF2C-AS1	0.132212	6/63/234	0.1238	0.4294	5/34/142	318	44	0.1215	0.1495	1/29/92	213	31	0.127	0.6899
rs12125920	1	243911397	A	C	C	AKT3	0.454327	69/138/97	0.4539	0.1646	45/82/55	192	172	0.4725	0.2335	24/56/42	140	104	0.4262	0.5781
rs12129573	1	73768366	C	A	A	NEGR1	0.211538	11/95/198	0.1924	1	7/61/114	289	75	0.206	1	4/34/84	202	42	0.1721	0.7535
rs12144370	1	73768276	G	T	T	NEGR1	0.216346	10/101/192	0.1997	0.5893	6/65/110	285	77	0.2127	0.5036	4/36/82	200	44	0.1803	1
rs12146541	11	57508678	G	C	C	TMX2-CTNND1	0.120192	3/64/237	0.1151	0.7794	3/37/142	321	43	0.1181	0.7197	0/27/95	217	27	0.1107	0.3571
rs12148337	15	70589272	T	C	C	TLE3	0.444712	65/151/88	0.4622	1	33/102/47	196	168	0.4615	0.1021	32/49/41	131	113	0.4631	0.04432
rs12154473	7	1982181	A	G	G	MAD1L1	0.439904	56/156/83	0.4542	0.291	29/94/53	200	152	0.4318	0.2837	27/62/30	122	116	0.4874	0.7156
rs12155351	7	104943302	C	T	T	SRPK2	0.105769	9/81/213	0.1634	0.6752	7/43/131	305	57	0.1575	0.1612	2/38/82	202	42	0.1721	0.5225
rs12155600	8	4026092	C	G	C	CSMD1	0.622596	43/155/106	0.3964	0.2821	27/93/62	217	147	0.4038	0.4453	16/62/44	150	94	0.3852	0.5657
rs12155603	8	61194626	G	A	A	CA8	0.185096	10/96/198	0.1908	0.8526	8/51/123	297	67	0.1841	0.3314	2/45/75	195	49	0.2008	0.1556
rs12155719	8	4027996	C	G	G	CSMD1	0.144231	5/79/220	0.1464	0.6469	3/49/130	309	55	0.1511	0.7715	2/30/90	210	34	0.1393	1
rs12156172	8	4027989	G	T	T	CSMD1	0.144231	5/79/220	0.1464	0.6469	3/49/130	309	55	0.1511	0.7715	2/30/90	210	34	0.1393	1
rs12156181	8	4028203	G	C	C	CSMD1	0.144231	4/73/226	0.1337	0.6236	3/45/133	311	51	0.1409	1	1/28/93	214	30	0.123	0.6926
rs12165121	19	30963730	A	G	G	ZNF536	0.485577	70/147/87	0.472	0.6452	41/92/49	190	174	0.478	1	29/55/38	131	113	0.4631	0.3618
rs1217529	8	4272689	T	G	G	CSMD1	0.125	1/46/253	0.08	0.7059	1/30/147	324	32	0.0899	1	0/16/106	228	16	0.0656	1
rs1217651	8	4271213	G	A	G	CSMD1	0.939904	1/32/259	0.0582	1	1/11/158	327	13	0.0382	0.212	0/21/101	223	21	0.0861	0.5983
rs12185930	3	181061700	C	T	T	SOX2-OT	0.377404	39/121/133	0.3396	0.1924	20/73/78	229	113	0.3304	0.7292	19/48/55	158	86	0.3525	0.1633
rs12190371	6	96662601	T	G	G	FUT9	0.278846	20/104/179	0.2376	0.3444	8/62/111	284	78	0.2155	1	12/42/68	178	66	0.2705	0.1693
rs12206407	6	96656811	G	A	A	FUT9	0.278846	21/103/179	0.2393	0.2686	9/61/111	283	79	0.2182	0.8292	12/42/68	178	66	0.2705	0.1693
rs12215980	6	73907763	A	G	G	KCNQ5	0.0336538	1/47/256	0.0806	0.7056	0/27/155	337	27	0.0742	0.6028	1/20/101	222	22	0.0902	1
rs12219	1	2436778	A	G	G	PLCH2	0.425481	59/147/97	0.4373	0.8158	33/90/58	206	156	0.4309	1	26/57/39	135	109	0.4467	0.5833
rs12219393	10	18755609	A	G	A	CACNB2	0.564904	62/147/83	0.464	0.9065	34/85/51	187	153	0.45	1	28/62/32	126	118	0.4836	1
rs12220716	10	18736363	C	T	T	CACNB2	0.230769	18/122/163	0.2607	0.5507	10/75/96	267	95	0.2624	0.4428	8/47/67	181	63	0.2582	1
rs12221064	10	104677126	C	T	T	LOC107984265	0.283654	16/129/159	0.2648	0.1411	7/77/98	273	91	0.25	0.113	9/52/61	174	70	0.2869	0.8248
rs12223064	11	123402071	G	A	A	GRAMD1B	0.0697115	0/33/271	0.0543	1	0/23/159	341	23	0.0632	1	0/10/112	234	10	0.041	1
rs12225013	11	123424259	A	T	T	GRAMD1B	0.146635	7/92/205	0.1743	0.5483	5/50/127	304	60	0.1648	1	2/42/78	198	46	0.1885	0.2402
rs12226103	11	123414841	C	G	G	GRAMD1B	0.117788	6/74/224	0.1414	1	4/44/134	312	52	0.1429	0.7662	2/30/90	210	34	0.1393	1
rs12227259	12	29670504	G	A	A	TMTC1	0.127404	6/74/224	0.1414	1	4/42/136	314	50	0.1374	0.7521	2/32/88	208	36	0.1475	1
rs12227616	12	2389426	A	G	G	CACNA1C-IT3		2/38/260	0.07	0.6447	1/20/159	338	22	0.0611	0.4948	1/18/101	220	20	0.0833	0.578
rs12228500	12	103544233	C	G	G	ASCL1	0.461538	70/142/83	0.478	0.5602	48/79/46	171	175	0.4942	0.2867	22/63/37	137	107	0.4385	0.7132
rs12230535	12	2247432	A	G	G	CACNA1C	0.0576923	3/31/270	0.0609	0.08723	3/15/164	343	21	0.0577	0.01381	0/16/106	228	16	0.0656	1
rs12239876	1	243546954	A	C	C	SDCCAG8	0.0697115	1/39/263	0.0677	1	0/24/157	338	24	0.0663	1	1/15/106	227	17	0.0697	0.4503
rs12246739	10	104787019	C	A	A	CNNM2	0.144231	8/62/234	0.1283	0.1243	5/34/143	320	44	0.1209	0.1486	3/28/91	210	34	0.1393	0.7012
rs12248123	10	104735366	A	G	G	CNNM2	0.319712	21/115/168	0.2582	0.8809	12/68/102	272	92	0.2527	0.846	9/47/66	179	65	0.2664	0.8202
rs12278912	11	124612159	G	A	A	NRGN	0.201923	16/107/181	0.2286	1	14/58/110	278	86	0.2363	0.1477	2/49/71	191	53	0.2172	0.06106
rs12291005	11	133815951	C	G	G	IGSF9B	0.0793269	1/39/263	0.0677	1	1/23/157	337	25	0.0691	0.5892	0/16/106	228	16	0.0656	1
rs12291955	11	123414250	C	T	T	GRAMD1B	0.0721154	6/54/244	0.1086	0.1421	3/31/148	327	37	0.1016	0.402	3/23/96	215	29	0.1189	0.3721
rs12293670	11	124612932	A	G	G	NRGN	0.278846	23/139/142	0.3043	0.1784	17/80/85	250	114	0.3132	0.8639	6/59/57	173	71	0.291	0.07883
rs12298346	12	2381910	T	A	A	CACNA1C-IT3	0.0673077	1/30/273	0.0526	0.5772	1/17/164	345	19	0.0522	0.3905	0/13/109	231	13	0.0533	1
rs12308934	12	2469682	A	G	G	CACNA1C	0.153846	14/69/221	0.1595	0.01001	9/42/131	304	60	0.1648	0.0536	5/27/90	207	37	0.1516	0.1489
rs12311439	12	2394781	A	T	T	CACNA1C-IT3	0.0600962	0/37/267	0.0609	0.6129	0/21/161	343	21	0.0577	1	0/16/106	228	16	0.0656	1
rs12313442	12	2556297	C	T	T	CACNA1C	0.173077	6/84/214	0.1579	0.6659	3/56/123	302	62	0.1703	0.3015	3/28/91	210	34	0.1393	0.7012
rs12315711	12	2346830	T	A	A	CACNA1C	0.0552885	0/35/269	0.0576	0.6098	0/21/161	343	21	0.0577	1	0/14/108	230	14	0.0574	1
rs12317078	12	2430012	G	A	A	CACNA1C	0.209135	16/96/192	0.2105	0.3887	10/58/114	286	78	0.2143	0.5078	6/38/78	194	50	0.2049	0.5842
rs12325245	16	58681393	A	T	T	CNOT1	0.120192	7/80/217	0.1546	1	4/49/129	307	57	0.1566	1	3/31/88	207	37	0.1516	1
rs12328140	2	233711987	G	A	A	GIGYF2	0.0985577	1/52/251	0.0888	0.489	1/30/151	332	32	0.0879	1	0/22/100	222	22	0.0902	0.5957
rs12334970	8	4082261	G	A	A	CSMD1	0.411058	54/152/96	0.4305	0.7248	32/93/55	203	157	0.4361	0.5468	22/59/41	141	103	0.4221	1
rs1238057	8	4276790	C	G	C	CSMD1	0.757212	20/104/167	0.2474	0.5284	10/61/98	257	81	0.2396	0.8357	10/43/69	181	63	0.2582	0.3529
rs12386966	8	4232104	G	A	G	CSMD1	0.682692	40/146/118	0.3717	0.7126	23/85/74	233	131	0.3599	1	17/61/44	149	95	0.3893	0.7033
rs12410886	1	8878809	A	C	C	RERE	0.120192	4/64/236	0.1184	1	3/38/141	320	44	0.1209	0.7291	1/26/95	216	28	0.1148	1
rs12410893	1	8878885	A	G	G	RERE	0.120192	4/65/235	0.1201	1	3/38/141	320	44	0.1209	0.7291	1/27/94	215	29	0.1189	1
rs12413409	10	104719096	G	A	A	CNNM2	0.283654	17/128/159	0.2664	0.2394	8/76/98	272	92	0.2527	0.2369	9/52/61	174	70	0.2869	0.8248
rs12414232	10	104914491	A	T	T	NT5C2	0.314904	21/113/170	0.2549	0.7624	12/67/103	273	91	0.25	0.8432	9/46/67	180	64	0.2623	0.8151
rs12415388	10	104796345	T	C	C	CNNM2	0.233173	12/84/207	0.1782	0.3302	7/43/131	305	57	0.1575	0.1612	5/41/76	193	51	0.209	1
rs12416441	10	104689990	A	G	G	CNNM2	0.209135	10/82/210	0.1689	0.5407	6/42/132	306	54	0.15	0.2441	4/40/78	196	48	0.1967	1
rs12420723	11	25100071	C	T	T	LUZP2	0.336538	42/135/126	0.3614	0.5356	23/73/85	243	119	0.3287	0.2418	19/62/41	144	100	0.4098	0.7081
rs12422554	12	2312620	A	C	C	CACNA1C	0.377404	31/145/128	0.3405	0.3089	19/85/78	241	123	0.3379	0.6215	12/60/50	160	84	0.3443	0.4227
rs12423277	12	2314319	A	C	C	CACNA1C	0.399038	37/153/114	0.3734	0.2206	24/89/69	227	137	0.3764	0.6375	13/64/45	154	90	0.3689	0.2419
rs12424245	12	2322513	A	G	G	CACNA1C	0.0576923	0/39/265	0.0641	0.6212	0/25/157	339	25	0.0687	1	0/14/108	230	14	0.0574	1
rs12439867	15	84581889	G	A	A	ADAMTSL3	0.341346	40/121/131	0.3442	0.1561	24/70/77	224	118	0.345	0.2363	16/51/54	159	83	0.343	0.5444
rs12441129	15	70387560	A	C	C	TLE3	0.127404	13/84/207	0.1809	0.2451	7/52/123	298	66	0.1813	0.6174	6/32/84	200	44	0.1803	0.2199
rs12446007	16	68189054	C	T	T	NFATC3	0.108173	2/49/253	0.0872	1	1/35/146	327	37	0.1016	0.6992	1/14/107	228	16	0.0656	0.4088
rs12450028	17	2207425	C	T	T	SRR	0.110577	2/46/255	0.0825	1	1/25/155	335	27	0.0746	1	1/21/100	221	23	0.0943	1
rs12455881	18	53252285	G	A	A	TCF4	0.0865385	4/31/252	0.0679	0.03108	4/16/150	316	24	0.0706	0.004493	0/15/102	219	15	0.0641	1
rs12456652	18	53250050	A	C	C	TCF4	0.0865385	4/32/268	0.0658	0.03071	4/17/161	339	25	0.0687	0.004931	0/15/107	229	15	0.0615	1
rs12457949	18	53258609	A	G	G	TCF4	0.103365	4/50/250	0.0954	0.3326	4/27/151	329	35	0.0962	0.06451	0/23/99	221	23	0.0943	0.5971
rs12459372	19	30948957	A	G	G	ZNF536	0.262019	25/108/171	0.2599	0.1812	15/60/107	274	90	0.2473	0.1608	10/48/64	176	68	0.2787	0.8227
rs12460764	19	19431963	G	T	G	MAU2	0.653846	37/110/140	0.3206	0.04261	19/62/91	244	100	0.2907	0.09836	18/48/49	146	84	0.3652	0.3147
rs12470077	2	225334971	T	C	C	CUL3	0.370192	36/152/116	0.3684	0.2191	20/96/66	228	136	0.3736	0.1131	16/56/50	156	88	0.3607	1
rs12471043	2	58246458	C	T	T	VRK2	0.134615	3/63/229	0.1169	0.779	3/38/135	308	44	0.125	0.7366	0/25/94	213	25	0.105	0.3594
rs12476147	2	185800905	A	T	A	ZNF804A	0.846154	9/86/199	0.1769	1	7/45/120	285	59	0.1715	0.286	2/41/79	199	45	0.1844	0.3615
rs12477430	2	185802363	A	G	A	ZNF804A	0.879808	10/67/213	0.15	0.1087	7/32/129	290	46	0.1369	0.01812	3/35/84	203	41	0.168	1
rs12478279	2	72359518	A	G	G	CYP26B1	0.0504808	0/33/271	0.0543	1	0/11/171	353	11	0.0302	1	0/22/100	222	22	0.0902	0.5957
rs12484689	22	39969895	C	T	T	CACNA1I	0.221154	13/97/190	0.205	0.8601	8/59/113	285	75	0.2083	1	5/38/77	192	48	0.2	1
rs12489	19	31048232	G	A	A	ZNF536	0.336538	42/132/130	0.3553	0.3811	24/83/75	233	131	0.3599	0.8732	18/49/55	159	85	0.3484	0.2309
rs12490067	3	2547639	T	C	C	CNTN4	0.485577	57/150/97	0.4342	1	35/84/63	210	154	0.4231	0.4513	22/66/34	134	110	0.4508	0.3632
rs12494518	3	2419713	G	A	A	CNTN4	0.326923	29/135/140	0.3174	0.7911	18/86/78	242	122	0.3352	0.5062	11/49/62	173	71	0.291	0.8262
rs12496950	3	2411061	A	G	G	CNTN4	0.329327	32/134/138	0.3257	1	19/85/78	241	123	0.3379	0.6215	13/49/60	169	75	0.3074	0.5271
rs12504803	4	176754378	C	G	G	GPM6A	0.0769231	5/69/229	0.1304	1	4/39/138	315	47	0.1298	0.5091	1/30/91	212	32	0.1311	0.6905
rs12515053	5	152090273	T	C	T	LINC01470	0.853365	4/83/210	0.1532	0.2618	3/43/129	301	49	0.14	1	1/40/81	202	42	0.1721	0.1954
rs12522524	5	45257086	C	T	T	HCN1	0.0985577	6/64/234	0.125	0.4398	4/40/138	316	48	0.1319	0.5222	2/24/96	216	28	0.1148	0.6545
rs12531077	7	1979850	A	G	G	MAD1L1	0.139423	4/81/219	0.1464	0.3573	2/45/135	315	49	0.1346	0.7474	2/36/84	204	40	0.1639	0.5253
rs12532608	7	110722248	G	A	G	IMMP2L	0.805288	11/100/191	0.202	0.7235	5/61/114	289	71	0.1972	0.4802	6/39/77	193	51	0.209	0.7832
rs12533348	7	105024595	G	A	A	SRPK2	0.0528846	2/47/244	0.087	1	2/28/143	314	32	0.0925	0.6402	0/19/101	221	19	0.0792	1
rs12534381	7	104947195	T	C	C	SRPK2	0.0528846	2/53/249	0.0938	1	2/32/148	328	36	0.0989	0.6863	0/21/101	223	21	0.0861	0.5983
rs12538761	7	110691321	T	G	T	IMMP2L	0.5625	56/133/105	0.4167	0.232	31/79/62	203	141	0.4099	0.5293	25/54/43	140	104	0.4262	0.3537
rs12539177	7	110977701	A	C	A	IMMP2L	0.533654	47/138/108	0.3959	0.8074	31/75/65	205	137	0.4006	0.2664	16/63/43	149	95	0.3893	0.4461
rs12540013	7	110677396	C	T	T	IMMP2L	0.137019	5/68/223	0.1318	1	2/37/135	307	41	0.1178	1	3/31/88	207	37	0.1516	1
rs12540919	7	24756951	C	T	T	GSDME	0.137019	9/87/208	0.1727	1	6/52/124	300	64	0.1758	0.7999	3/35/84	203	41	0.168	1
rs12542780	8	3224779	G	A	A	CSMD1	0.0745192	2/48/248	0.0872	1	1/25/150	325	27	0.0767	1	1/23/98	219	25	0.1025	1
rs12543121	8	3930280	T	C	C	CSMD1	0.110577	2/56/244	0.0993	0.7512	1/32/147	326	34	0.0944	1	1/24/97	218	26	0.1066	1
rs12543483	8	4246872	G	C	G	CSMD1	0.694712	55/139/110	0.4095	0.344	33/81/68	217	147	0.4038	0.355	22/58/42	142	102	0.418	0.8525
rs12544891	8	4183881	G	A	G	CSMD1	0.699519	33/146/122	0.3522	0.3132	18/99/62	223	135	0.3771	0.02539	15/47/60	167	77	0.3156	0.2929
rs12545959	8	4032046	C	T	T	CSMD1	0.151442	4/65/235	0.1201	1	2/38/142	322	42	0.1154	1	2/27/93	213	31	0.127	1
rs12546046	8	4164444	A	G	G	CSMD1	0.300481	16/115/160	0.2526	0.5342	10/66/93	252	86	0.2544	0.8399	6/49/67	183	61	0.25	0.6282
rs12546471	8	4181065	G	C	G	CSMD1	0.6875	32/145/125	0.346	0.3122	19/95/66	227	133	0.3694	0.1086	13/50/59	168	76	0.3115	0.6729
rs12548881	8	4165096	G	A	A	CSMD1	0.274038	15/106/178	0.2274	1	9/60/108	276	78	0.2203	0.8282	6/46/70	186	58	0.2377	0.8046
rs12549600	8	4231235	G	C	G	CSMD1	0.682692	41/138/115	0.3741	1	24/77/71	219	125	0.3634	0.7414	17/61/44	149	95	0.3893	0.7033
rs12563828	1	97830721	A	T	A	DPYD	0.545673	64/143/86	0.4625	0.8141	41/86/44	174	168	0.4912	1	23/57/42	141	103	0.4221	0.7103
rs12564011	1	97830546	T	C	C	DPYD	0.228365	11/86/190	0.1882	0.7015	5/49/111	271	59	0.1788	1	6/37/79	195	49	0.2008	0.5717
rs12573077	10	104434630	C	A	A	ARL3	0.182692	13/80/211	0.1743	0.1599	6/46/130	306	58	0.1593	0.4111	7/34/81	196	48	0.1967	0.246
rs12573199	10	104848844	A	T	T	CNNM2	0.0649038	1/31/272	0.0543	0.6007	1/13/168	349	15	0.0412	0.2596	0/18/104	226	18	0.0738	1
rs12573200	10	104848855	A	T	T	CNNM2	0.0649038	1/31/272	0.0543	0.6007	1/13/168	349	15	0.0412	0.2596	0/18/104	226	18	0.0738	1
rs12573221	10	104849144	A	C	C	CNNM2	0.0649038	1/31/272	0.0543	0.6007	1/13/168	349	15	0.0412	0.2596	0/18/104	226	18	0.0738	1
rs1257412	14	99712301	G	A	A	BCL11B	0.298077	28/112/159	0.2809	0.2003	14/67/97	261	95	0.2669	0.5711	14/45/62	169	73	0.3017	0.1988
rs1257413	14	99701459	G	C	G	BCL11B	0.581731	59/149/96	0.4391	0.9079	32/92/58	208	156	0.4286	0.7623	27/57/38	133	111	0.4549	0.5837
rs1257415	14	99698931	C	A	A	BCL11B	0.168269	11/80/213	0.1678	0.3059	4/49/129	307	57	0.1566	1	7/31/84	199	45	0.1844	0.1245
rs1257416	14	99696104	C	T	C	BCL11B	0.567308	64/146/94	0.4507	0.643	39/86/57	200	164	0.4505	0.5506	25/60/37	134	110	0.4508	1
rs1257422	14	99651051	T	C	C	BCL11B	0.0961538	1/56/244	0.0963	0.3339	1/35/143	321	37	0.1034	0.6983	0/21/101	223	21	0.0861	0.5983
rs1257423	14	99652071	T	C	T	BCL11B	0.5	70/161/73	0.4951	0.3586	39/99/44	187	177	0.4863	0.2985	31/62/29	120	124	0.4918	1
rs1257427	14	99654322	T	C	T	BCL11B	0.641827	32/146/126	0.3454	0.3119	21/88/73	234	130	0.3571	0.522	11/58/53	164	80	0.3279	0.5368
rs1257428	14	99654436	T	C	T	BCL11B	0.622596	32/146/126	0.3454	0.3119	21/88/73	234	130	0.3571	0.522	11/58/53	164	80	0.3279	0.5368
rs1257430	14	99662501	A	C	A	BCL11B	0.586538	48/160/96	0.4211	0.1958	29/100/53	206	158	0.4341	0.1325	19/60/43	146	98	0.4016	0.8526
rs1257431	14	99663847	A	G	A	BCL11B	0.661058	31/144/129	0.3388	0.3707	19/89/74	237	127	0.3489	0.3329	12/55/55	165	79	0.3238	0.8379
rs1257432	14	99665331	G	A	A	BCL11B	0.463942	71/156/77	0.4901	0.7306	40/93/49	191	173	0.4753	0.8818	31/63/28	119	125	0.4877	0.8561
rs1257434	14	99666400	C	T	T	BCL11B	0.129808	3/82/219	0.1447	0.163	1/55/126	307	57	0.1566	0.08544	2/27/93	213	31	0.127	1
rs1257436	14	99666719	C	T	T	BCL11B	0.394231	47/155/102	0.4095	0.4064	27/87/68	223	141	0.3874	1	20/68/34	136	108	0.4426	0.1994
rs1257438	14	99683969	G	A	G	BCL11B	0.569712	64/144/96	0.4474	0.4867	38/86/58	202	162	0.4451	0.5511	26/58/38	134	110	0.4508	0.7147
rs1257441	14	99686265	A	G	G	BCL11B	0.25	25/97/181	0.2426	0.02826	13/61/108	277	87	0.239	0.3079	12/36/73	182	60	0.2479	0.02889
rs1257446	14	99687773	C	T	T	BCL11B	0.456731	50/157/97	0.4227	0.348	33/90/59	208	156	0.4286	1	17/67/38	143	101	0.4139	0.1918
rs1257447	14	99688261	G	C	G	BCL11B	0.569712	63/147/94	0.449	0.7281	38/87/57	201	163	0.4478	0.6546	25/60/37	134	110	0.4508	1
rs1257448	14	99691329	G	T	G	BCL11B	0.521635	73/149/82	0.4852	0.7317	44/85/53	191	173	0.4753	0.3769	29/64/29	122	122	0.5	0.7171
rs1257450	14	99692430	G	A	A	BCL11B	0.439904	49/150/105	0.4079	0.8122	33/86/63	212	152	0.4176	0.7604	16/64/42	148	96	0.3934	0.344
rs1257451	14	99694760	C	A	A	BCL11B	0.115385	6/67/231	0.1299	0.6133	3/39/140	319	45	0.1236	0.7398	3/28/91	210	34	0.1393	0.7012
rs12574747	11	123383072	A	G	G	GRAMD1B	0.526442	63/153/88	0.4589	0.908	30/95/57	209	155	0.4258	0.4483	33/58/31	120	124	0.4918	0.5899
rs12575519	11	46391602	T	G	G	DGKZ	0.0721154	1/44/259	0.0757	1	1/24/157	338	26	0.0714	1	0/20/102	224	20	0.082	1
rs12578775	12	2519415	A	C	C	CACNA1C	0.305288	33/120/151	0.3059	0.2249	19/71/92	255	109	0.2995	0.3766	14/49/59	167	77	0.3156	0.4102
rs12578811	12	2550914	G	A	A	CACNA1C	0.0793269	4/54/246	0.102	0.5324	2/40/140	320	44	0.1209	1	2/14/106	226	18	0.0738	0.1209
rs12579529	12	2245636	A	G	G	CACNA1C	0.0576923	2/30/272	0.0559	0.234	2/15/165	345	19	0.0522	0.07279	0/15/107	229	15	0.0615	1
rs12581153	12	2497746	G	C	C	CACNA1C	0.0576923	1/33/270	0.0576	1	1/18/163	344	20	0.0549	0.4241	0/15/107	229	15	0.0615	1
rs12581552	12	29659543	G	A	A	TMTC1	0.105769	3/58/243	0.1053	1	0/35/147	329	35	0.0962	0.379	3/23/96	215	29	0.1189	0.3721
rs12590030	14	99688743	T	C	C	BCL11B	0.319712	28/134/142	0.3125	0.691	19/79/84	247	117	0.3214	1	9/55/58	171	73	0.2992	0.5185
rs12590156	14	99650295	C	A	A	BCL11B	0.365385	40/148/116	0.375	0.5423	21/94/67	228	136	0.3736	0.2053	19/54/49	152	92	0.377	0.5636
rs12596169	16	58615223	T	C	C	CNOT1	0.240385	24/107/173	0.2549	0.226	13/64/105	274	90	0.2473	0.4309	11/43/68	179	65	0.2664	0.2564
rs12598852	16	13329469	G	A	A	SHISA9	0.322115	27/138/139	0.3158	0.4272	13/79/90	259	105	0.2885	0.5873	14/59/49	157	87	0.3566	0.6931
rs12608523	19	30970357	G	C	G	ZNF536	0.581731	55/154/95	0.4342	0.6413	34/94/54	202	162	0.4451	0.6523	21/60/41	142	102	0.418	1
rs12609450	19	31020018	G	A	A	ZNF536	0.288462	30/133/141	0.3174	1	16/84/82	248	116	0.3187	0.4948	14/49/59	167	77	0.3156	0.4102
rs12609580	19	31020402	C	T	T	ZNF536	0.288462	29/134/141	0.3158	0.7914	16/84/82	248	116	0.3187	0.4948	13/50/59	168	76	0.3115	0.6729
rs12610463	19	30979967	G	A	A	ZNF536	0.237981	19/129/156	0.2747	0.3138	10/79/93	265	99	0.272	0.2609	9/50/63	176	68	0.2787	1
rs1261084	18	52890160	A	G	G	TCF4	0.322115	22/135/139	0.3024	0.2142	6/87/81	249	99	0.2845	0.002676	16/48/58	164	80	0.3279	0.2246
rs1261085	18	52889967	T	C	C	TCF4	0.322115	23/137/139	0.306	0.2199	7/89/81	251	103	0.291	0.003563	16/48/58	164	80	0.3279	0.2246
rs12611123	19	30999503	G	A	A	ZNF536	0.252404	25/128/150	0.2937	0.8898	13/81/87	255	107	0.2956	0.3747	12/47/63	173	71	0.291	0.51
rs12613195	2	185489221	C	G	G	ZNF804A	0.502404	77/145/80	0.495	0.4912	44/79/57	193	167	0.4639	0.1334	33/66/23	112	132	0.459	0.3668
rs12617336	2	162849312	G	C	C	DPP4	0.112981	3/56/245	0.102	1	2/34/146	326	38	0.1044	1	1/22/99	220	24	0.0984	1
rs12618312	2	200154177	C	T	C	SATB2	0.84375	10/97/191	0.1963	0.7141	6/62/108	278	74	0.2102	0.5027	4/35/83	201	43	0.1762	1
rs12622869	2	162841133	C	G	G	SLC4A10	0.112981	3/57/240	0.105	1	2/35/141	317	39	0.1096	1	1/22/99	220	24	0.0984	1
rs12623408	2	233569951	A	G	G	GIGYF2	0.235577	14/122/168	0.2467	0.2161	6/75/101	277	87	0.239	0.1016	8/47/67	181	63	0.2582	1
rs12626105	20	37534582	A	G	G	PPP1R16B	0.367788	55/154/94	0.4356	0.6402	38/93/51	195	169	0.4643	0.767	17/61/43	147	95	0.3926	0.5735
rs12630517	3	181061481	G	A	A	SOX2-OT	0.120192	10/77/206	0.1655	0.3981	6/40/125	290	52	0.152	0.2326	4/37/81	199	45	0.1844	1
rs12630999	3	136300927	G	A	G	STAG1	0.858173	3/77/221	0.1379	0.2322	2/48/130	308	52	0.1444	0.3803	1/29/91	211	31	0.1281	0.6896
rs12631357	3	2412714	G	A	A	CNTN4	0.0697115	1/35/268	0.0609	1	1/22/159	340	24	0.0659	0.5557	0/13/109	231	13	0.0533	1
rs12632136	3	180993424	G	C	C	SOX2-OT	0.0961538	9/77/216	0.1573	0.5139	4/43/133	309	51	0.1417	0.7603	5/34/83	200	44	0.1803	0.5393
rs12633623	3	181023152	A	G	G	SOX2-OT	0.0985577	8/71/224	0.1436	0.3587	4/41/136	313	49	0.1354	0.7479	4/30/88	206	38	0.1557	0.4877
rs12633750	3	181046478	C	A	C	SOX2-OT	0.533654	74/144/81	0.4883	0.5629	48/81/48	177	177	0.5	0.2923	26/63/33	129	115	0.4713	0.8557
rs12636378	3	2573875	A	G	A	CNTN4	0.504808	72/138/83	0.4812	0.3495	43/73/55	183	159	0.4649	0.06583	29/65/28	121	123	0.4959	0.5868
rs12636800	3	2427611	T	C	C	CNTN4	0.0528846	2/39/262	0.071	0.6521	0/21/160	341	21	0.058	1	2/18/102	222	22	0.0902	0.2422
rs12639038	3	181023262	C	T	T	SOX2-OT	0.0985577	8/70/226	0.1414	0.3463	4/40/138	316	48	0.1319	0.5222	4/30/88	206	38	0.1557	0.4877
rs12640056	4	102995239	C	T	T	BANK1	0.293269	28/133/141	0.3129	0.7889	22/74/84	242	118	0.3278	0.3977	6/59/57	173	71	0.291	0.07883
rs12654396	5	109035798	T	G	T	MAN2A1	0.641827	44/136/124	0.3684	0.5376	28/82/72	226	138	0.3791	0.6363	16/54/52	158	86	0.3525	0.6967
rs12659765	5	109024999	T	C	T	MAN2A1	0.653846	45/123/131	0.3562	0.07782	29/73/77	227	131	0.3659	0.1084	16/50/54	158	82	0.3417	0.4206
rs12662357	6	73905911	G	T	T	KCNQ5	0.0576923	3/58/243	0.1053	1	3/38/141	320	44	0.1209	0.7291	0/20/102	224	20	0.082	1
rs12662818	6	73900338	A	G	G	KCNQ5	0.0576923	3/58/243	0.1053	1	3/38/141	320	44	0.1209	0.7291	0/20/102	224	20	0.082	1
rs12668040	7	104905057	T	C	C	SRPK2	0.278846	20/105/179	0.2385	0.4289	11/55/116	287	77	0.2115	0.1892	9/50/63	176	68	0.2787	1
rs12668074	7	110708554	T	C	T	IMMP2L	0.875	4/64/214	0.1277	1	3/36/125	286	42	0.128	0.7303	1/28/89	206	30	0.1271	0.6901
rs12668848	7	2020995	G	A	G	MAD1L1	0.564904	53/154/83	0.4483	0.2363	31/93/50	193	155	0.4454	0.3568	22/61/33	127	105	0.4526	0.577
rs12670788	7	131195712	G	A	G	PODXL	0.637019	42/143/118	0.3746	1	28/84/69	222	140	0.3867	0.7558	14/59/49	157	87	0.3566	0.6931
rs12671792	7	110714799	T	C	C	IMMP2L	0.180288	7/97/200	0.1826	0.3344	2/61/119	299	65	0.1786	0.07429	5/36/81	198	46	0.1885	0.7658
rs12674169	7	110690933	A	T	A	IMMP2L	0.829327	6/81/211	0.156	0.8251	1/46/129	304	48	0.1364	0.2067	5/35/82	199	45	0.1844	0.5545
rs12674347	7	110708657	C	A	C	IMMP2L	0.870192	4/67/216	0.1307	0.7982	3/38/126	290	44	0.1317	1	1/29/90	209	31	0.1292	0.6894
rs12674439	7	110708969	G	A	G	IMMP2L	0.841346	7/75/219	0.1478	0.8193	3/40/136	312	46	0.1285	1	4/35/83	201	43	0.1762	1
rs12674750	8	3565900	C	T	T	CSMD1	0.237981	20/113/168	0.2542	0.8793	10/63/106	275	83	0.2318	0.8355	10/50/62	174	70	0.2869	1
rs12674947	8	4076758	A	G	G	CSMD1	0.151442	4/77/223	0.1398	0.4765	3/44/135	314	50	0.1374	1	1/33/88	209	35	0.1434	0.4619
rs12675002	8	4114274	G	A	A	CSMD1	0.185096	14/88/193	0.1966	0.3559	6/51/116	283	63	0.1821	0.8027	8/37/77	191	53	0.2172	0.2828
rs12675715	8	143351567	T	G	G	TSNARE1	0.540865	74/150/79	0.4917	0.9085	47/87/47	181	181	0.5	0.6555	27/63/32	127	117	0.4795	0.8559
rs12677236	8	3896853	T	C	C	CSMD1	0.396635	41/143/120	0.3701	1	21/87/74	235	129	0.3544	0.6281	20/56/46	148	96	0.3934	0.7052
rs12677763	8	4080960	T	C	C	CSMD1	0.105769	4/66/234	0.1217	1	4/38/140	318	46	0.1264	0.4953	0/28/94	216	28	0.1148	0.3621
rs12680364	8	3953516	T	C	C	CSMD1	0.322115	40/123/127	0.35	0.2471	30/74/64	202	134	0.3988	0.3337	10/49/63	175	69	0.2828	1
rs12681611	8	3901650	G	A	A	CSMD1	0.387019	37/142/125	0.3553	0.8026	19/85/78	241	123	0.3379	0.6215	18/57/47	151	93	0.3811	1
rs12681816	8	3951089	A	G	G	CSMD1	0.228365	18/105/175	0.2366	0.6335	10/62/104	270	82	0.233	0.8339	8/43/71	185	59	0.2418	0.6272
rs12681834	8	3951176	A	G	G	CSMD1	0.225962	18/108/172	0.2416	0.8744	10/65/101	267	85	0.2415	1	8/43/71	185	59	0.2418	0.6272
rs12691742	2	147343983	A	G	G	PABPC1P2	0.382212	41/147/100	0.3976	0.3248	25/85/60	205	135	0.3971	0.6324	16/62/40	142	94	0.3983	0.3419
rs12692646	2	162877028	T	A	T	DPP4	0.59375	46/149/105	0.4017	0.6312	27/85/66	217	139	0.3904	1	19/64/39	142	102	0.418	0.4589
rs12693383	2	185468863	A	T	A	ZNF804A	0.819712	12/87/188	0.1934	0.5754	8/51/115	281	67	0.1925	0.4639	4/36/73	182	44	0.1947	1
rs12693385	2	185507229	C	T	T	ZNF804A	0.163462	10/82/211	0.1683	0.5396	8/46/127	300	62	0.1713	0.1856	2/36/84	204	40	0.1639	0.5253
rs12694915	2	233586502	T	C	C	GIGYF2	0.100962	1/52/251	0.0888	0.489	1/30/151	332	32	0.0879	1	0/22/100	222	22	0.0902	0.5957
rs12699486	7	1981883	A	C	A	MAD1L1	0.903846	3/56/245	0.102	1	1/29/152	333	31	0.0852	1	2/27/93	213	31	0.127	1
rs12705305	7	104956323	T	C	T	SRPK2	0.576923	55/160/88	0.4455	0.2474	28/95/58	211	151	0.4171	0.3588	27/65/30	125	119	0.4877	0.5865
rs12705753	7	110699538	C	A	C	IMMP2L	0.872596	4/62/221	0.122	1	3/33/130	293	39	0.1175	0.4729	1/29/91	211	31	0.1281	0.6896
rs12705755	7	110707694	G	C	G	IMMP2L	0.846154	8/77/213	0.156	0.6648	3/43/130	303	49	0.1392	1	5/34/83	200	44	0.1803	0.5393
rs12705756	7	110707696	C	T	C	IMMP2L	0.846154	8/77/213	0.156	0.6648	3/43/130	303	49	0.1392	1	5/34/83	200	44	0.1803	0.5393
rs12705762	7	111039799	C	T	C	IMMP2L	0.5	63/145/82	0.4672	1	41/83/46	175	165	0.4853	0.7604	22/62/36	134	106	0.4417	0.7118
rs12713370	2	58200748	A	G	A	VRK2	0.728365	23/110/163	0.2635	0.4559	11/67/96	259	89	0.2557	1	12/43/67	177	67	0.2746	0.2533
rs12716973	16	29937652	G	A	A	KCTD13	0.396635	52/153/87	0.4401	0.3418	30/94/53	200	154	0.435	0.3586	22/59/34	127	103	0.4478	0.8503
rs12733277	1	29676449	C	A	A	LINC01756	0.0745192	0/31/273	0.051	1	0/18/164	346	18	0.0495	1	0/13/109	231	13	0.0533	1
rs12746623	1	243963175	G	A	A	AKT3	0.444712	63/125/95	0.4435	0.09131	39/73/55	183	151	0.4521	0.1589	24/52/40	132	100	0.431	0.349
rs1275061	11	123485561	T	C	C	GRAMD1B	0.223558	15/88/201	0.1941	0.1992	13/55/114	283	81	0.2225	0.08854	2/33/87	207	37	0.1516	1
rs12764154	10	104757709	A	C	C	CNNM2	0.211538	10/80/214	0.1645	0.4104	6/40/136	312	52	0.1429	0.2169	4/40/78	196	48	0.1967	1
rs12778673	10	104725170	C	T	T	CNNM2	0.209135	10/83/211	0.1694	0.546	6/42/134	310	54	0.1484	0.2399	4/41/77	195	49	0.2008	0.7805
rs12809807	12	2804664	C	A	A	CACNA1C	0.0913462	1/61/242	0.1036	0.2238	0/39/143	325	39	0.1071	0.2308	1/22/99	220	24	0.0984	1
rs12823424	12	2514112	A	G	G	CACNA1C	0.288462	19/120/165	0.2599	0.7656	12/69/101	271	93	0.2555	1	7/51/64	179	65	0.2664	0.6421
rs1284	2	233723182	G	A	G	GIGYF2	0.766827	22/118/164	0.2664	0.8839	12/68/102	272	92	0.2527	0.846	10/50/62	174	70	0.2869	1
rs12878120	14	30193308	T	A	A	PRKD1	0.0528846	0/33/271	0.0543	1	0/20/162	344	20	0.0549	1	0/13/109	231	13	0.0533	1
rs1290808	11	123420979	T	C	C	GRAMD1B	0.389423	45/113/146	0.3339	0.004531	19/72/91	254	110	0.3022	0.3845	26/41/55	151	93	0.3811	0.001937
rs1290811	11	123416874	A	C	A	GRAMD1B	0.838942	5/91/208	0.1661	0.2138	4/65/113	291	73	0.2005	0.1662	1/26/95	216	28	0.1148	1
rs1290821	11	123413037	G	T	T	GRAMD1B	0.149038	1/87/216	0.1464	0.009701	0/63/119	301	63	0.1731	0.002939	1/24/97	218	26	0.1066	1
rs12909108	15	62023406	A	G	G	LINC02349	0.0649038	1/42/261	0.0724	1	0/25/157	339	25	0.0687	1	1/17/104	225	19	0.0779	0.5319
rs12911865	15	78856206	C	T	T	PSMA4	0.0576923	1/45/258	0.0773	1	1/28/153	334	30	0.0824	1	0/17/105	227	17	0.0697	1
rs12912321	15	78856323	G	A	A	PSMA4	0.0576923	1/45/258	0.0773	1	1/28/153	334	30	0.0824	1	0/17/105	227	17	0.0697	1
rs12961717	18	53446514	C	G	G	LINC01415	0.141827	13/76/215	0.1678	0.0966	10/37/135	307	57	0.1566	0.003718	3/39/80	199	45	0.1844	0.7623
rs12963873	18	53215142	T	A	A	TCF4	0.0865385	4/31/264	0.0652	0.02711	4/16/157	330	24	0.0678	0.003864	0/15/107	229	15	0.0615	1
rs12965363	18	53444123	C	T	C	LINC01415	0.473558	71/147/73	0.4966	0.907	44/89/40	169	177	0.4884	0.762	27/58/33	124	112	0.4746	0.8553
rs12973193	19	30955897	G	A	G	ZNF536	0.586538	60/143/99	0.4354	0.5583	36/88/58	204	160	0.4396	0.8803	24/55/41	137	103	0.4292	0.4622
rs12974244	19	30954080	A	G	G	ZNF536	0.168269	6/69/229	0.1332	0.8025	3/41/138	317	47	0.1291	1	3/28/91	210	34	0.1393	0.7012
rs12979	7	24738164	C	G	G	GSDME	0.0408654	4/45/255	0.0872	0.2632	1/29/152	333	31	0.0852	1	3/16/103	222	22	0.0902	0.05395
rs12980596	19	31015438	G	A	A	ZNF536	0.290865	29/135/140	0.3174	0.7911	19/82/81	244	120	0.3297	0.8678	10/53/59	171	73	0.2992	0.8298
rs12982276	19	19459800	T	C	C	MAU2	0.355769	32/128/144	0.3158	0.6904	18/74/90	254	110	0.3022	0.6018	14/54/54	162	82	0.3361	1
rs12985528	19	30952360	G	A	A	ZNF536	0.177885	13/80/211	0.1743	0.1599	9/47/126	299	65	0.1786	0.1255	4/33/85	203	41	0.168	0.7447
rs12993790	2	225398662	C	T	T	CUL3	0.252404	21/120/153	0.2755	0.7713	12/71/89	249	95	0.2762	0.8485	9/49/64	177	67	0.2746	1
rs13003581	2	225390051	G	A	A	CUL3	0.25	18/118/157	0.2628	0.5497	9/70/93	256	88	0.2558	0.4285	9/48/64	176	66	0.2727	1
rs13003675	2	233584109	C	T	T	GIGYF2	0.329327	40/144/120	0.3684	0.806	27/78/77	232	132	0.3626	0.3372	13/66/43	152	92	0.377	0.1238
rs13008942	2	233594875	G	A	A	GIGYF2	0.329327	39/145/120	0.3668	0.7114	26/79/77	233	131	0.3599	0.4248	13/66/43	152	92	0.377	0.1238
rs13009006	2	149439193	C	T	C	EPC2	0.545673	70/143/83	0.478	0.6411	46/87/44	175	179	0.4944	0.8805	24/56/39	134	104	0.437	0.7092
rs13013142	2	233600606	A	G	G	GIGYF2	0.329327	40/143/121	0.3668	0.9019	27/78/77	232	132	0.3626	0.3372	13/65/44	153	91	0.373	0.1747
rs13016316	2	225337188	C	A	A	CUL3	0.252404	19/127/156	0.2732	0.3841	10/78/92	262	98	0.2722	0.2607	9/49/64	177	67	0.2746	1
rs13019746	2	225380068	A	G	G	CUL3	0.252404	19/118/152	0.2699	0.6542	10/69/88	245	89	0.2665	0.5551	9/49/64	177	67	0.2746	1
rs13026690	2	149420607	T	G	G	EPC2	0.490385	75/141/88	0.4786	0.2501	39/86/57	200	164	0.4505	0.5506	36/55/31	117	127	0.4795	0.2812
rs13026742	2	185604982	T	C	T	ZNF804A	0.829327	11/80/198	0.1765	0.4183	9/41/117	275	59	0.1766	0.05798	2/39/81	201	43	0.1762	0.3613
rs13029336	2	233569935	G	A	G	GIGYF2	0.526442	56/160/88	0.4474	0.2971	31/100/51	202	162	0.4451	0.1762	25/60/37	134	110	0.4508	1
rs13061928	3	2932365	A	G	G	CNTN4	0.173077	9/81/214	0.1628	0.6745	7/41/134	309	55	0.1511	0.1401	2/40/80	200	44	0.1803	0.3584
rs13067293	3	2435923	G	T	T	CNTN4	0.0649038	1/42/259	0.0728	1	1/22/157	336	24	0.0667	0.56	0/20/102	224	20	0.082	1
rs13068208	3	2435741	C	T	T	CNTN4	0.0649038	1/41/256	0.0721	1	1/21/154	329	23	0.0653	0.5363	0/20/102	224	20	0.082	1
rs13068536	3	2435916	C	A	A	CNTN4	0.0649038	1/43/258	0.0745	1	1/23/156	335	25	0.0694	0.5914	0/20/102	224	20	0.082	1
rs13068537	3	2435917	C	A	A	CNTN4	0.0649038	1/43/258	0.0745	1	1/23/156	335	25	0.0694	0.5914	0/20/102	224	20	0.082	1
rs13072536	3	52861211	A	T	T	ITIH4	0.365385	32/125/147	0.3109	0.5035	21/71/90	251	113	0.3104	0.2285	11/54/57	168	76	0.3115	0.8342
rs13076097	3	2432439	T	C	C	CNTN4	0.0528846	1/41/262	0.0707	1	0/21/161	343	21	0.0577	1	1/20/101	222	22	0.0902	1
rs13077123	3	2433175	A	G	G	CNTN4	0.0528846	1/41/262	0.0707	1	0/22/160	342	22	0.0604	1	1/19/102	223	21	0.0861	1
rs13078307	3	2565355	C	A	A	CNTN4	0.127404	6/59/227	0.1216	0.4048	5/25/140	305	35	0.1029	0.0185	1/34/87	208	36	0.1475	0.4656
rs13082285	3	2461121	T	C	C	CNTN4	0.0769231	0/43/248	0.0739	0.3822	0/25/144	313	25	0.074	0.6031	0/18/104	226	18	0.0738	1
rs13091098	3	2463850	A	G	G	CNTN4	0.0769231	1/44/257	0.0762	1	1/26/153	332	28	0.0778	1	0/18/104	226	18	0.0738	1
rs13092590	3	2420095	G	C	C	CNTN4	0.100962	2/57/245	0.1003	0.7514	2/34/146	326	38	0.1044	1	0/23/99	221	23	0.0943	0.5971
rs13095094	3	2436014	A	G	G	CNTN4	0.0649038	2/44/258	0.0789	1	2/23/157	337	27	0.0742	0.2497	0/21/101	223	21	0.0861	0.5983
rs13097838	3	2461455	G	A	G	CNTN4	0.78125	19/98/171	0.2361	0.3291	11/55/101	257	77	0.2305	0.382	8/43/70	183	59	0.2438	0.6299
rs13098123	3	2433261	C	T	T	CNTN4	0.0528846	1/41/261	0.071	1	0/21/160	341	21	0.058	1	1/20/101	222	22	0.0902	1
rs13098382	3	181061928	T	C	C	SOX2-OT	0.375	40/121/137	0.3372	0.1201	21/73/82	237	115	0.3267	0.4927	19/48/55	158	86	0.3525	0.1633
rs13099675	3	2436020	T	C	C	CNTN4	0.0649038	2/44/258	0.0789	1	2/23/157	337	27	0.0742	0.2497	0/21/101	223	21	0.0861	0.5983
rs13100201	3	2428482	C	A	A	CNTN4	0.0528846	1/40/260	0.0698	1	0/21/159	339	21	0.0583	1	1/19/101	221	21	0.0868	1
rs13105861	4	176914236	G	C	C	GPM6A	0.211538	20/119/165	0.2615	0.8827	12/70/100	270	94	0.2582	1	8/49/65	179	65	0.2664	1
rs13111643	4	176735337	A	G	G	GPM6A	0.451923	57/151/96	0.4359	0.9075	38/89/55	199	165	0.4533	0.8814	19/62/41	144	100	0.4098	0.7081
rs13137352	4	176753162	G	A	G	GPM6A	0.889423	8/85/210	0.1667	1	5/47/129	305	57	0.1575	0.7787	3/38/81	200	44	0.1803	0.7617
rs13146622	4	176827364	T	C	T	GPM6A	0.625	52/149/99	0.4217	0.8132	23/90/65	220	136	0.382	0.4273	29/59/34	127	117	0.4795	0.7196
rs13151378	4	176913155	C	T	T	GPM6A	0.211538	19/119/165	0.2591	0.7658	11/70/100	270	92	0.2541	1	8/49/65	179	65	0.2664	1
rs13153918	5	109047309	C	T	C	MAN2A1	0.637019	44/136/124	0.3684	0.5376	28/82/72	226	138	0.3791	0.6363	16/54/52	158	86	0.3525	0.6967
rs13171456	5	109038081	C	A	C	MAN2A1	0.935096	1/32/271	0.0559	1	0/20/162	344	20	0.0549	1	1/12/109	230	14	0.0574	0.3263
rs1317286	15	78896129	A	G	G	CHRNA3	0.09375	4/60/240	0.1118	0.7775	2/42/138	318	46	0.1264	0.7436	2/18/102	222	22	0.0902	0.2422
rs13178327	5	152184967	A	T	A	LINC01470	0.550481	58/138/106	0.4205	0.2885	36/75/69	213	147	0.4083	0.06532	22/63/37	137	107	0.4385	0.7132
rs13180361	5	109042988	T	C	T	MAN2A1	0.639423	44/136/124	0.3684	0.5376	28/82/72	226	138	0.3791	0.6363	16/54/52	158	86	0.3525	0.6967
rs13189822	5	109117171	A	G	A	MAN2A1	0.632212	43/127/120	0.3672	0.315	26/75/67	209	127	0.378	0.5139	17/52/53	158	86	0.3525	0.551
rs13206900	6	96024436	T	C	C	MANEA-DT	0.0745192	4/49/234	0.0993	0.5006	2/30/137	304	34	0.1006	0.6744	2/19/97	213	23	0.0975	0.2929
rs13220369	6	96657824	A	G	G	FUT9	0.278846	20/103/177	0.2383	0.3418	8/61/109	279	77	0.2163	1	12/42/68	178	66	0.2705	0.1693
rs13234571	7	110803721	T	A	T	IMMP2L	0.574519	56/148/85	0.4498	0.6345	38/81/48	177	157	0.4701	0.7567	18/67/37	141	103	0.4221	0.1973
rs13238191	7	104942925	C	G	C	SRPK2	0.694712	24/116/164	0.2697	0.5628	12/63/107	277	87	0.239	0.5408	12/53/57	167	77	0.3156	1
rs13238762	7	110717246	T	A	A	IMMP2L	0.0817308	2/61/241	0.1069	0.5511	1/43/138	319	45	0.1236	0.319	1/18/103	224	20	0.082	0.5715
rs13240464	7	110898915	T	C	T	IMMP2L	0.483173	63/164/76	0.4785	0.1674	43/99/39	177	185	0.489	0.236	20/65/37	139	105	0.4303	0.4594
rs13248083	8	3995844	T	G	G	CSMD1	0.117788	5/63/236	0.1201	0.784	3/36/143	322	42	0.1154	0.7117	2/27/93	213	31	0.127	1
rs13248280	8	4209955	A	G	G	CSMD1	0.09375	4/52/245	0.0997	0.5146	4/31/144	319	39	0.1089	0.135	0/21/101	223	21	0.0861	0.5983
rs13248376	8	4070767	C	G	G	CSMD1	0.276442	18/119/167	0.2549	0.6531	13/72/97	266	98	0.2692	1	5/47/70	187	57	0.2336	0.6116
rs13248788	8	4019816	G	T	T	CSMD1	0.334135	37/123/136	0.3328	0.2947	24/67/85	237	115	0.3267	0.08583	13/56/51	158	82	0.3417	0.8392
rs13248800	8	3997306	G	A	A	CSMD1	0.134615	6/62/236	0.1217	0.4181	4/35/143	321	43	0.1181	0.283	2/27/93	213	31	0.127	1
rs13249015	8	3996167	T	G	G	CSMD1	0.125	6/58/236	0.1167	0.2635	4/32/142	316	40	0.1124	0.2436	2/26/94	214	30	0.123	1
rs13249181	8	3997475	G	T	T	CSMD1	0.132212	6/62/236	0.1217	0.4181	4/35/143	321	43	0.1181	0.283	2/27/93	213	31	0.127	1
rs13249547	8	4071104	C	T	T	CSMD1	0.137019	9/64/231	0.1349	0.08774	7/44/131	306	58	0.1593	0.1735	2/20/100	220	24	0.0984	0.3169
rs13250547	8	4277241	C	G	G	CSMD1	0.139423	7/65/219	0.1357	0.4494	4/36/129	294	44	0.1302	0.4896	3/29/90	209	35	0.1434	0.7109
rs13250579	8	4019698	C	A	A	CSMD1	0.367788	45/135/124	0.3701	0.3922	30/74/78	230	134	0.3681	0.1101	15/61/46	153	91	0.373	0.5616
rs13251340	8	4233644	T	C	T	CSMD1	0.754808	33/140/127	0.3433	0.6092	19/81/78	237	119	0.3343	0.8667	14/59/49	157	87	0.3566	0.6931
rs13251752	8	4217425	C	G	G	CSMD1	0.0913462	0/38/266	0.0625	0.6164	0/17/165	347	17	0.0467	1	0/21/101	223	21	0.0861	0.5983
rs13252372	8	3993713	G	A	A	CSMD1	0.290865	28/110/166	0.273	0.1473	16/69/97	263	101	0.2775	0.4618	12/41/69	179	65	0.2664	0.1614
rs13252833	8	3992628	T	C	C	CSMD1	0.0552885	0/36/267	0.0594	0.6107	0/19/162	343	19	0.0525	1	0/17/105	227	17	0.0697	1
rs13253871	8	3919688	G	A	A	CSMD1	0.0432692	0/35/269	0.0576	0.6098	0/20/162	344	20	0.0549	1	0/15/107	229	15	0.0615	1
rs13254340	8	4002882	G	C	C	CSMD1	0.137019	6/63/235	0.1234	0.4281	4/36/142	320	44	0.1209	0.3031	2/27/93	213	31	0.127	1
rs13254860	8	3933141	T	C	C	CSMD1	0.384615	62/132/108	0.4238	0.07684	40/84/56	196	164	0.4556	0.453	22/48/52	152	92	0.377	0.08254
rs132567	22	39973526	G	A	A	CACNA1I	0.305288	25/135/144	0.3043	0.4977	16/80/86	252	112	0.3077	0.7306	9/55/58	171	73	0.2992	0.5185
rs13257224	8	4002775	A	T	T	CSMD1	0.137019	6/63/235	0.1234	0.4281	4/36/142	320	44	0.1209	0.3031	2/27/93	213	31	0.127	1
rs132575	22	39982721	A	G	G	CACNA1I	0.0576923	5/34/262	0.0731	0.01363	4/22/155	332	30	0.0829	0.02173	1/12/107	226	14	0.0583	0.331
rs13258014	8	4165460	C	T	T	CSMD1	0.326923	30/137/133	0.3283	0.6015	15/77/86	249	107	0.3006	0.8584	15/60/47	154	90	0.3689	0.6969
rs13258176	8	4160216	G	T	G	CSMD1	0.865385	5/71/223	0.1355	1	3/42/132	306	48	0.1356	1	2/29/91	211	33	0.1352	1
rs132583	22	39989137	C	G	C	CACNA1I	0.860577	4/55/242	0.1047	0.5483	2/32/146	324	36	0.1	0.6895	2/23/96	215	27	0.1116	0.6391
rs13259084	8	4160530	G	A	G	CSMD1	0.865385	4/69/216	0.1332	0.7984	2/41/124	289	45	0.1347	0.7414	2/28/92	212	32	0.1311	1
rs13259106	8	3968385	G	T	G	CSMD1	0.528846	57/151/88	0.4476	0.639	32/84/59	202	148	0.4229	0.8769	25/67/29	125	117	0.4835	0.2775
rs13259195	8	4019695	T	G	G	CSMD1	0.367788	45/135/124	0.3701	0.3922	30/74/78	230	134	0.3681	0.1101	15/61/46	153	91	0.373	0.5616
rs13259316	8	3997289	T	G	G	CSMD1	0.134615	6/62/236	0.1217	0.4181	4/35/143	321	43	0.1181	0.283	2/27/93	213	31	0.127	1
rs13259606	8	4218417	G	A	A	CSMD1	0.0913462	0/37/267	0.0609	0.6129	0/17/165	347	17	0.0467	1	0/20/102	224	20	0.082	1
rs13259627	8	3997377	T	C	C	CSMD1	0.132212	6/62/236	0.1217	0.4181	4/35/143	321	43	0.1181	0.283	2/27/93	213	31	0.127	1
rs13259870	8	3997415	T	G	G	CSMD1	0.132212	6/62/236	0.1217	0.4181	4/35/143	321	43	0.1181	0.283	2/27/93	213	31	0.127	1
rs1325988	10	18740606	C	T	T	CACNB2	0.444712	62/154/85	0.4618	0.6443	30/93/56	205	153	0.4274	0.4486	32/61/29	119	125	0.4877	1
rs1325989	10	18740871	C	G	G	CACNB2	0.0625	1/42/260	0.0726	1	1/22/158	338	24	0.0663	0.5578	0/20/102	224	20	0.082	1
rs1325990	10	18707352	A	G	A	CACNB2	0.802885	12/92/198	0.1921	0.7126	4/53/123	299	61	0.1694	0.7902	8/39/75	189	55	0.2254	0.4338
rs13260055	8	4160149	C	G	C	CSMD1		4/74/221	0.1371	0.6237	2/44/131	306	48	0.1356	0.7457	2/30/90	210	34	0.1393	1
rs13261217	8	4183057	A	G	G	CSMD1	0.314904	32/145/122	0.3495	0.3086	18/95/64	223	131	0.3701	0.0538	14/50/58	166	78	0.3197	0.5345
rs13261320	8	4160195	A	G	A	CSMD1	0.865385	4/72/224	0.1333	0.6242	2/43/133	309	47	0.132	0.7431	2/29/91	211	33	0.1352	1
rs13261698	8	4248561	C	A	C	CSMD1	0.637019	64/143/94	0.4502	0.4861	37/83/59	201	157	0.4385	0.4492	27/60/35	130	114	0.4672	1
rs13261894	8	4001874	G	A	A	CSMD1	0.137019	6/63/235	0.1234	0.4281	4/36/142	320	44	0.1209	0.3031	2/27/93	213	31	0.127	1
rs13262226	8	4160506	A	G	A	CSMD1	0.865385	4/71/218	0.1348	0.6237	2/42/127	296	46	0.1345	0.7422	2/29/91	211	33	0.1352	1
rs13262439	8	4002017	G	A	A	CSMD1	0.137019	6/63/235	0.1234	0.4281	4/36/142	320	44	0.1209	0.3031	2/27/93	213	31	0.127	1
rs13262595	8	143316970	A	G	A	TSNARE1	0.71875	22/123/159	0.2747	0.8858	11/73/98	269	95	0.261	0.7021	11/50/61	172	72	0.2951	0.8303
rs13262986	8	4272581	T	C	C	CSMD1	0.252404	19/107/170	0.2449	0.7529	11/62/101	264	84	0.2414	0.6825	8/45/69	183	61	0.25	0.8121
rs13262992	8	3963603	T	A	T	CSMD1	0.935096	1/29/271	0.0515	0.5569	0/18/163	344	18	0.0497	1	1/11/108	227	13	0.0542	0.2904
rs13263023	8	4002206	G	A	A	CSMD1	0.137019	6/63/235	0.1234	0.4281	4/36/142	320	44	0.1209	0.3031	2/27/93	213	31	0.127	1
rs13263032	8	4002220	G	A	A	CSMD1	0.137019	6/63/235	0.1234	0.4281	4/36/142	320	44	0.1209	0.3031	2/27/93	213	31	0.127	1
rs13263236	8	4001075	T	G	G	CSMD1	0.129808	5/61/237	0.1172	0.5805	4/33/144	321	41	0.1133	0.2523	1/28/93	214	30	0.123	0.6926
rs13263350	8	4165608	G	C	C	CSMD1	0.173077	5/85/211	0.1578	0.3852	3/46/130	306	52	0.1453	1	2/39/81	201	43	0.1762	0.3613
rs13264213	8	4003809	G	A	A	CSMD1	0.137019	6/62/236	0.1217	0.4181	4/35/143	321	43	0.1181	0.283	2/27/93	213	31	0.127	1
rs13264886	8	4266162	A	G	G	CSMD1	0.180288	1/69/230	0.1183	0.09609	0/44/134	312	44	0.1236	0.07978	1/25/96	217	27	0.1107	1
rs13265430	8	4165607	C	A	A	CSMD1	0.173077	5/85/211	0.1578	0.3852	3/46/130	306	52	0.1453	1	2/39/81	201	43	0.1762	0.3613
rs13266058	8	4010691	A	T	T	CSMD1	0.153846	5/59/240	0.1135	0.5639	3/31/148	327	37	0.1016	0.402	2/28/92	212	32	0.1311	1
rs13266067	8	4018512	G	C	C	CSMD1	0.115385	3/46/254	0.0858	0.4697	2/22/157	336	26	0.0718	0.2235	1/24/97	218	26	0.1066	1
rs13267644	8	4233287	G	C	C	CSMD1	0.0961538	0/36/268	0.0592	0.6107	0/18/164	346	18	0.0495	1	0/18/104	226	18	0.0738	1
rs13268176	8	3959924	C	G	G	CSMD1	0.161058	6/79/214	0.1522	0.8243	3/46/128	302	52	0.1469	0.7716	3/33/86	205	39	0.1598	1
rs13268424	8	4190753	C	T	T	CSMD1	0.259615	26/116/158	0.28	0.4754	16/70/92	254	102	0.2865	0.5861	10/46/66	178	66	0.2705	0.6471
rs13268627	8	3999299	G	C	C	CSMD1	0.134615	6/60/238	0.1184	0.4035	4/33/145	323	41	0.1126	0.251	2/27/93	213	31	0.127	1
rs13269120	8	4182519	C	G	G	CSMD1	0.307692	31/143/124	0.344	0.3063	18/93/65	223	129	0.3665	0.0766	13/50/59	168	76	0.3115	0.6729
rs13269315	8	4231556	A	C	C	CSMD1	0.09375	0/37/267	0.0609	0.6129	0/19/163	345	19	0.0522	1	0/18/104	226	18	0.0738	1
rs13269685	8	4270582	C	T	T	CSMD1	0.394231	27/148/119	0.3435	0.05307	15/84/73	230	114	0.3314	0.2289	12/64/46	156	88	0.3607	0.17
rs13270159	8	4096223	C	T	T	CSMD1	0.228365	18/112/157	0.2578	0.8774	11/69/85	239	91	0.2758	0.6965	7/43/72	187	57	0.2336	0.8041
rs13270357	8	4270408	A	T	A	CSMD1	0.716346	33/122/137	0.3219	0.5024	20/64/86	236	104	0.3059	0.1488	13/58/51	160	84	0.3443	0.6888
rs13270571	8	4015219	G	C	C	CSMD1	0.122596	3/50/251	0.0921	0.7288	2/25/155	335	29	0.0797	0.3098	1/25/96	217	27	0.1107	1
rs13270578	8	4015224	G	C	C	CSMD1	0.122596	3/50/251	0.0921	0.7288	2/25/155	335	29	0.0797	0.3098	1/25/96	217	27	0.1107	1
rs13270771	8	4029700	T	C	C	CSMD1	0.09375	2/41/261	0.074	0.672	1/21/160	341	23	0.0632	0.5235	1/20/101	222	22	0.0902	1
rs13270835	8	3999374	C	T	T	CSMD1	0.134615	6/59/235	0.1183	0.2766	4/33/142	317	41	0.1145	0.2552	2/26/93	212	30	0.124	1
rs13270945	8	4045470	G	A	A	CSMD1	0.466346	58/153/93	0.4424	0.8161	35/87/60	207	157	0.4313	0.7628	23/66/33	132	112	0.459	0.3668
rs13270991	8	4257199	T	G	G	CSMD1	0.153846	3/54/246	0.099	1	3/32/146	324	38	0.105	0.4193	0/22/100	222	22	0.0902	0.5957
rs13271624	8	61195911	T	A	A	CA8	0.370192	48/151/105	0.4062	0.6362	31/87/64	215	149	0.4093	0.8788	17/64/41	146	98	0.4016	0.3522
rs13272378	8	4090648	A	G	G	CSMD1	0.185096	17/105/178	0.2317	0.747	9/64/105	274	82	0.2303	1	8/41/73	187	57	0.2336	0.4572
rs13273281	8	4200440	A	G	G	CSMD1	0.105769	7/63/233	0.1271	0.2952	6/36/139	314	48	0.1326	0.09517	1/27/94	215	29	0.1189	1
rs13274119	8	143342967	C	A	A	TSNARE1	0.266827	22/111/171	0.2549	0.5453	13/65/104	273	91	0.25	0.5529	9/46/67	180	64	0.2623	0.8151
rs13275307	8	3996086	C	T	T	CSMD1	0.127404	6/61/237	0.1201	0.4099	4/34/144	322	42	0.1154	0.2656	2/27/93	213	31	0.127	1
rs13275448	8	4048184	T	C	T	CSMD1	0.752404	21/105/162	0.2552	0.5346	11/63/95	253	85	0.2515	0.8406	10/42/67	176	62	0.2605	0.3472
rs13276030	8	3921137	T	A	A	CSMD1	0.355769	32/131/139	0.3228	0.8955	16/77/87	251	109	0.3028	1	16/54/52	158	86	0.3525	0.6967
rs13276771	8	4190638	T	C	C	CSMD1	0.0961538	9/50/236	0.1153	0.007374	6/29/138	305	41	0.1185	0.0175	3/21/98	217	27	0.1107	0.1587
rs13276894	8	4231754	A	T	T	CSMD1	0.09375	0/38/266	0.0625	0.6164	0/19/163	345	19	0.0522	1	0/19/103	225	19	0.0779	1
rs13277896	8	3924221	G	C	C	CSMD1	0.362981	31/137/136	0.3273	0.7944	15/81/86	253	111	0.3049	0.6006	16/56/50	156	88	0.3607	1
rs13279449	8	3999966	C	T	T	CSMD1	0.134615	6/62/236	0.1217	0.4181	4/35/143	321	43	0.1181	0.283	2/27/93	213	31	0.127	1
rs13279779	8	4046092	G	T	T	CSMD1	0.46875	59/152/93	0.4441	0.9076	36/86/60	206	158	0.4341	0.6509	23/66/33	132	112	0.459	0.3668
rs13279854	8	3993581	G	A	A	CSMD1	0.290865	28/111/164	0.2756	0.1514	16/69/96	261	101	0.279	0.4638	12/42/68	178	66	0.2705	0.1693
rs13280268	8	4088556	A	G	G	CSMD1	0.271635	33/132/136	0.3289	0.8966	18/82/79	240	118	0.3296	0.7355	15/50/57	164	80	0.3279	0.4181
rs13280629	8	3978133	T	C	C	CSMD1	0.204327	11/93/199	0.1898	1	6/59/116	291	71	0.1961	0.8147	5/34/83	200	44	0.1803	0.5393
rs13281198	8	3962870	A	C	C	CSMD1	0.108173	3/55/238	0.103	1	3/29/142	313	35	0.1006	0.3857	0/26/96	218	26	0.1066	0.3571
rs13282237	8	143326191	A	G	A	TSNARE1	0.502404	71/156/75	0.4934	0.6451	44/85/52	189	173	0.4779	0.4568	27/71/23	117	125	0.4835	0.06987
rs13282712	8	4032598	T	C	C	CSMD1	0.286058	23/116/165	0.2664	0.6614	11/69/102	273	91	0.25	1	12/47/63	173	71	0.291	0.51
rs13282730	8	4046052	A	G	G	CSMD1	0.471154	60/151/93	0.4457	1	37/85/60	205	159	0.4368	0.5465	23/66/33	132	112	0.459	0.3668
rs13312816	12	91575207	T	A	A	DCN	0.144231	4/65/229	0.1225	1	3/35/138	311	41	0.1165	0.7091	1/30/91	212	32	0.1311	0.6905
rs13331224	16	13297242	C	T	T	SHISA9	0.100962	5/49/250	0.097	0.1793	2/31/149	329	35	0.0962	0.6707	3/18/101	220	24	0.0984	0.08721
rs13337070	16	9969412	T	C	C	GRIN2A	0.134615	6/62/218	0.1294	0.596	5/36/123	282	46	0.1402	0.3224	1/26/95	216	28	0.1148	1
rs13361457	5	152797679	C	T	C	LINC01470	0.629808	49/139/116	0.3898	0.5464	27/82/73	228	136	0.3736	0.6354	22/57/43	143	101	0.4139	0.71
rs13361609	5	45697462	T	C	C	HCN1	0.370192	32/156/116	0.3618	0.06265	18/96/68	232	132	0.3626	0.07721	14/60/48	156	88	0.3607	0.5575
rs13374290	1	243571001	A	T	T	SDCCAG8	0.0721154	0/37/266	0.0611	0.613	0/21/160	341	21	0.058	1	0/16/106	228	16	0.0656	1
rs13376356	1	2406887	C	T	T	PLCH2	0.173077	4/76/208	0.1458	0.4756	1/46/125	296	48	0.1395	0.2049	3/30/83	196	36	0.1552	0.7352
rs13384219	2	58134458	A	G	G	VRK2	0.0649038	3/37/262	0.0712	0.1801	2/27/151	329	31	0.0861	0.6228	1/10/111	232	12	0.0492	0.2472
rs13386650	2	233593229	A	G	G	GIGYF2	0.100962	1/52/251	0.0888	0.489	1/30/151	332	32	0.0879	1	0/22/100	222	22	0.0902	0.5957
rs13393273	2	185477677	A	G	G	ZNF804A	0.144231	9/72/221	0.149	0.2641	7/38/135	308	52	0.1444	0.06415	2/34/86	206	38	0.1557	0.7346
rs13412513	2	233593337	G	T	T	GIGYF2	0.100962	1/52/251	0.0888	0.489	1/30/151	332	32	0.0879	1	0/22/100	222	22	0.0902	0.5957
rs13415419	2	200151807	T	A	A	SATB2	0.15625	10/93/188	0.1942	0.8519	6/58/105	268	70	0.2071	0.6468	4/35/83	201	43	0.1762	1
rs13419333	2	200169527	A	G	G	SATB2	0.158654	10/91/186	0.1934	1	5/57/103	263	67	0.203	0.4773	5/34/83	200	44	0.1803	0.5393
rs13419834	2	193640476	T	C	C	PCGEM1	0.442308	47/152/101	0.41	0.4742	22/96/60	216	140	0.3933	0.1155	25/56/41	138	106	0.4344	0.465
rs13433746	3	36755988	C	G	G	DCLK3	0.21875	10/119/175	0.2286	0.07246	10/72/100	272	92	0.2527	0.6942	0/47/75	197	47	0.1926	0.006648
rs13433920	3	36756028	T	G	G	DCLK3	0.21875	10/119/175	0.2286	0.07246	10/72/100	272	92	0.2527	0.6942	0/47/75	197	47	0.1926	0.006648
rs13434080	3	36755964	A	T	T	DCLK3	0.21875	10/119/175	0.2286	0.07246	10/72/100	272	92	0.2527	0.6942	0/47/75	197	47	0.1926	0.006648
rs13438979	8	143317421	A	G	A	TSNARE1	0.509615	69/155/78	0.4851	0.7295	42/84/54	192	168	0.4667	0.4536	27/71/24	119	125	0.4877	0.1021
rs13439862	8	4241151	A	G	G	CSMD1	0.0793269	0/36/266	0.0596	0.6108	0/25/155	335	25	0.0694	1	0/11/111	233	11	0.0451	1
rs1344011	18	52605188	C	T	T	CCDC68	0.269231	25/134/144	0.3036	0.4974	19/86/76	238	124	0.3425	0.5125	6/48/68	184	60	0.2459	0.6286
rs1348047	18	53050058	G	T	G	TCF4	0.543269	64/137/88	0.4585	0.4771	35/80/52	184	150	0.4491	0.7542	29/57/36	129	115	0.4713	0.4732
rs1348813	2	200245245	C	G	G	SATB2	0.384615	46/147/110	0.3944	0.9042	27/89/65	219	143	0.395	0.7573	19/58/45	148	96	0.3934	1
rs134897	22	42681860	T	C	T	TCF20	0.625	33/125/146	0.3141	0.4258	15/70/97	264	100	0.2747	0.7094	18/55/49	153	91	0.373	0.7004
rs1351238	3	181251955	A	T	T	SOX2-OT	0.314904	29/142/133	0.3289	0.3636	14/85/83	251	113	0.3104	0.298	15/57/50	157	87	0.3566	1
rs1351239	3	181251650	T	C	T	SOX2-OT	0.548077	48/151/98	0.4158	0.4742	25/100/50	200	150	0.4286	0.03192	23/51/48	147	97	0.3975	0.1852
rs1351983	4	176921406	T	A	T	GPM6A	0.862981	2/89/213	0.153	0.02495	1/51/130	311	53	0.1456	0.1328	1/38/83	204	40	0.1639	0.1921
rs13550	4	170642781	C	T	T	CLCN3	0.173077	8/96/200	0.1842	0.4492	2/55/125	305	59	0.1621	0.175	6/41/75	191	53	0.2172	1
rs1365273	8	3922801	C	A	A	CSMD1	0.278846	27/130/146	0.3036	0.8921	19/78/84	246	116	0.3204	0.8656	8/52/62	176	68	0.2787	0.653
rs1365277	8	3922303	A	G	A	CSMD1	0.680288	35/133/136	0.3339	0.7967	23/78/81	240	124	0.3407	0.5135	12/55/55	165	79	0.3238	0.8379
rs1365278	8	3922260	G	C	G	CSMD1	0.814904	11/100/193	0.2007	0.8578	6/63/113	289	75	0.206	0.6491	5/37/80	197	47	0.1926	0.7719
rs1365279	8	3922240	C	G	C	CSMD1	0.783654	11/109/184	0.2155	0.3951	6/67/109	285	79	0.217	0.3814	5/42/75	192	52	0.2131	1
rs1365280	8	3922120	C	T	C	CSMD1	0.778846	12/112/180	0.2237	0.3263	6/69/107	283	81	0.2225	0.2826	6/43/73	189	55	0.2254	1
rs1366842	2	185802243	C	A	C	ZNF804A	0.860577	13/76/197	0.1783	0.11	10/39/116	271	59	0.1788	0.01617	3/37/81	199	43	0.1777	0.7631
rs1370959	5	109039180	C	T	C	MAN2A1	0.935096	1/32/271	0.0559	1	0/20/162	344	20	0.0549	1	1/12/109	230	14	0.0574	0.3263
rs1370960	5	109039299	T	C	C	MAN2A1	0.283654	34/108/160	0.2914	0.02511	20/68/94	256	108	0.2967	0.1576	14/40/66	172	68	0.2833	0.06947
rs1374133	11	25102415	C	T	C	LUZP2	0.891827	2/59/243	0.1036	0.7545	1/33/148	329	35	0.0962	1	1/26/95	216	28	0.1148	1
rs1376607	7	137074760	A	G	G	DGKI	0.300481	27/136/141	0.3125	0.5075	12/93/77	247	117	0.3214	0.02682	15/43/64	171	73	0.2992	0.0846
rs1376608	7	137074761	T	C	C	DGKI	0.300481	27/136/141	0.3125	0.5075	12/93/77	247	117	0.3214	0.02682	15/43/64	171	73	0.2992	0.0846
rs1379700	1	243909402	T	C	C	AKT3	0.454327	71/132/93	0.4628	0.07976	47/77/53	183	171	0.4831	0.09754	24/55/40	135	103	0.4328	0.5754
rs137977301	8	4000892	CCT	-	-	CSMD1		1/64/239	0.1086	0.2273	1/37/144	325	39	0.1071	0.6984	0/27/95	217	27	0.1107	0.3571
rs138101198	7	104934879	C	G	G	SRPK2	0.0528846	2/39/263	0.0707	0.6515	1/20/161	342	22	0.0604	0.4908	1/19/102	223	21	0.0861	1
rs138198329	16	68168887	T	-	-	NFATC3	0.0865385	3/48/252	0.0891	0.7176	1/35/145	325	37	0.1022	0.6989	2/13/107	227	17	0.0697	0.09761
rs138242636	7	104879201	TC	-	-	SRPK2	0.360577	35/149/120	0.3602	0.3196	18/86/78	242	122	0.3352	0.5062	17/63/42	147	97	0.3975	0.4528
rs1382871	3	2550215	G	A	A	CNTN4	0.480769	58/146/99	0.4323	0.8148	35/84/62	208	154	0.4254	0.5429	23/62/37	136	108	0.4426	0.8547
rs1382872	3	2555313	T	C	C	CNTN4	0.0168269	0/34/253	0.0592	0.6091	0/19/147	313	19	0.0572	1	0/15/106	227	15	0.062	1
rs1382873	3	2555315	T	C	C	CNTN4	0.0168269	0/34/253	0.0592	0.6091	0/19/147	313	19	0.0572	1	0/15/106	227	15	0.062	1
rs1382874	3	2555422	T	C	C	CNTN4	0.0168269	1/34/262	0.0606	1	1/19/155	329	21	0.06	0.4715	0/15/107	229	15	0.0615	1
rs1382875	3	2555483	T	G	G	CNTN4	0.0168269	1/35/261	0.0623	1	1/20/154	328	22	0.0629	0.5052	0/15/107	229	15	0.0615	1
rs1382876	3	2566466	G	A	G	CNTN4	0.75	24/91/171	0.243	0.02443	13/45/106	257	71	0.2165	0.0196	11/46/65	176	68	0.2787	0.5014
rs138331400	1	243544010	A	G	G	SDCCAG8	0.0697115	3/31/254	0.0642	0.09927	2/18/146	310	22	0.0663	0.1467	1/13/108	229	15	0.0615	0.3673
rs138448216	19	31013931	C	-	-	ZNF536	0.266827	29/131/144	0.3109	1	15/83/84	251	113	0.3104	0.4882	14/48/60	168	76	0.3115	0.3982
rs138548891	7	104960996	A	G	G	SRPK2	0.0528846	2/39/262	0.071	0.6521	1/20/160	340	22	0.0608	0.4928	1/19/102	223	21	0.0861	1
rs138672888	8	4203530	A	C	C	CSMD1	0.03125	1/32/270	0.0561	1	1/25/155	335	27	0.0746	1	0/7/115	237	7	0.0287	1
rs138742518	3	181219230	C	T	T	SOX2-OT	0.0360577	3/42/259	0.0789	0.4139	1/23/158	339	25	0.0687	0.587	2/19/101	221	23	0.0943	0.2786
rs138766096	8	3923669	A	-	-	CSMD1	0.283654	29/129/146	0.3076	1	21/77/84	245	119	0.3269	0.6145	8/52/62	176	68	0.2787	0.653
rs139105329	8	4252941	-	AA	AA	CSMD1	0.0456731	0/39/261	0.065	0.6225	0/24/154	332	24	0.0674	1	0/15/107	229	15	0.0615	1
rs139268057	1	243417490	AAAT	-	-	CEP170		36/143/123	0.356	0.617	17/96/68	232	130	0.3591	0.05254	19/47/55	157	85	0.3512	0.1115
rs139319945	8	4198368	A	C	C	CSMD1	0.0336538	1/33/260	0.0595	1	1/24/147	318	26	0.0756	1	0/9/113	235	9	0.0369	1
rs139335587	8	4190685	A	C	C	CSMD1	0.0336538	1/34/261	0.0608	1	1/25/148	321	27	0.0776	1	0/9/113	235	9	0.0369	1
rs1393484	3	2429767	T	C	C	CNTN4	0.28125	24/99/177	0.245	0.06208	16/53/109	271	85	0.2388	0.02174	8/46/68	182	62	0.2541	1
rs1393843	8	3165814	A	C	A	CSMD1	0.629808	41/147/114	0.3791	0.6252	22/86/72	230	130	0.3611	0.7468	19/61/42	145	99	0.4057	0.8509
rs139425113	8	4180611	-	A	A	CSMD1	0.3125	31/140/126	0.3401	0.4389	18/90/67	224	126	0.36	0.1429	13/50/59	168	76	0.3115	0.6729
rs1394475	8	4164280	T	G	T	CSMD1	0.870192	5/71/221	0.1364	1	3/42/130	302	48	0.1371	1	2/29/91	211	33	0.1352	1
rs1394476	8	4164185	G	C	C	CSMD1	0.435096	61/154/88	0.4554	0.7286	38/88/55	198	164	0.453	0.8807	23/66/33	132	112	0.459	0.3668
rs1394477	8	4164084	C	T	C	CSMD1	0.865385	5/71/226	0.1341	1	3/41/136	313	47	0.1306	1	2/30/90	210	34	0.1393	1
rs1394481	8	4081569	G	A	A	CSMD1	0.411058	56/149/98	0.4307	1	34/90/57	204	158	0.4365	1	22/59/41	141	103	0.4221	1
rs1394486	8	4104745	C	G	G	CSMD1	0.387019	59/153/79	0.4656	0.4093	35/90/44	178	160	0.4734	0.4413	24/63/35	133	111	0.4549	0.7172
rs139534239	7	86416873	AG	-	-	GRM3		0/102/196	0.1711	4.795e-05	0/61/118	297	61	0.1704	0.002877	0/41/78	197	41	0.1723	0.0224
rs13964	19	19468710	C	G	C	MAU2	0.644231	32/130/142	0.3191	0.7922	18/75/89	253	111	0.3049	0.7271	14/55/53	161	83	0.3402	1
rs139659231	12	110784301	-	TTAAC	TTAAC	ATP2A2	0.0408654	4/28/272	0.0592	0.01422	3/18/161	340	24	0.0659	0.03086	1/10/111	232	12	0.0492	0.2472
rs139684108	3	2389922	A	-	-	CNTN4	0.0673077	1/36/267	0.0625	1	1/22/159	340	24	0.0659	0.5557	0/14/108	230	14	0.0574	1
rs139715872	7	104860591	G	A	A	SRPK2	0.0456731	1/29/270	0.0517	0.5582	0/18/161	340	18	0.0503	1	1/11/109	229	13	0.0537	0.2883
rs139797397	8	4072395	-	A	A	CSMD1	0.329327	22/118/159	0.2709	1	12/71/94	259	95	0.2684	0.8502	10/47/65	177	67	0.2746	0.8197
rs139801430	6	72595148	C	A	A	LINC01626	0.0408654	1/28/267	0.0507	0.5387	0/20/156	332	20	0.0568	1	1/8/111	230	10	0.0417	0.1774
rs1401100	2	58168856	G	T	G	VRK2	0.706731	24/120/154	0.2819	0.8872	10/70/96	262	90	0.2557	0.6923	14/50/58	166	78	0.3197	0.5345
rs1401101	2	58237651	A	T	T	VRK2	0.146635	4/72/228	0.1316	0.8004	4/47/131	309	55	0.1511	1	0/25/97	219	25	0.1025	0.6109
rs140123215	8	3913347	T	-	-	CSMD1	0.0552885	2/37/255	0.0697	0.6395	2/22/150	322	26	0.0747	0.2376	0/15/105	225	15	0.0625	1
rs1401483	8	4074533	G	T	G	CSMD1	0.658654	43/144/117	0.3783	1	26/91/65	221	143	0.3929	0.6408	17/53/52	157	87	0.3566	0.557
rs140221855	18	53179184	C	-	C	TCF4		63/151/90	0.4556	1	35/94/53	200	164	0.4505	0.6535	28/57/37	131	113	0.4631	0.5844
rs140268626	10	104781518	-	AGA	AGA	CNNM2	0.233173	12/85/206	0.1799	0.434	7/44/130	304	58	0.1602	0.1758	5/41/76	193	51	0.209	1
rs140294007	8	4240252	-	G	G	CSMD1	0.0793269	0/36/265	0.0598	0.6108	0/25/154	333	25	0.0698	1	0/11/111	233	11	0.0451	1
rs1403174	7	2032865	A	T	A	MAD1L1	0.668269	30/138/136	0.3257	0.6033	18/80/84	248	116	0.3187	1	12/58/52	162	82	0.3361	0.5466
rs140360804	2	162875642	TTAG	-	-	DPP4	0.286058	18/141/142	0.294	0.03648	11/80/88	256	102	0.2849	0.27	7/61/54	169	75	0.3074	0.08686
rs140460180	14	73032200	-	TC	TC	RGS6	0.0625	1/43/260	0.074	1	1/27/154	335	29	0.0797	1	0/16/106	228	16	0.0656	1
rs140465575	8	4241765	AC	-	-	CSMD1	0.0913462	1/64/238	0.1089	0.2277	1/40/140	320	42	0.116	0.4752	0/24/98	220	24	0.0984	0.6023
rs140669431	3	2392261	ATAGAG	-	-	CNTN4	0.225962	3/34/259	0.0676	0.1356	2/22/153	328	26	0.0734	0.2314	1/12/106	224	14	0.0588	0.3334
rs140708990	8	4170875	-	CT	CT	CSMD1	0.112981	1/74/219	0.1293	0.06348	0/50/122	294	50	0.1453	0.02706	1/24/97	218	26	0.1066	1
rs140740106	2	198264904	AAT	-	-	SF3B1	0.257212	10/114/180	0.2204	0.1339	5/67/110	287	77	0.2115	0.2634	5/47/70	187	57	0.2336	0.6116
rs140831673	10	104686882	TAGT	-	-	CNNM2	0.0889423	4/51/248	0.0974	0.5048	3/35/143	321	41	0.1133	0.706	1/16/105	226	18	0.0738	0.4914
rs140891082	10	104708636	-	ACTG	ACTG	CNNM2	0.317308	20/116/168	0.2566	1	12/68/102	272	92	0.2527	0.846	8/48/66	180	64	0.2623	1
rs140930533	1	73776570	-	AG	-	LINC01360	0.783654	14/102/186	0.2152	1	10/66/104	274	86	0.2389	1	4/36/82	200	44	0.1803	1
rs140970752	7	86416872	-	AGAGAG	AGAGAG	GRM3	0.192308	1/79/224	0.1332	0.02539	1/51/130	311	53	0.1456	0.1328	0/28/94	216	28	0.1148	0.3621
rs141057776	20	37547644	-	AC	AC	PPP1R16B	0.28125	33/130/141	0.3224	0.6952	24/81/77	235	129	0.3544	0.7462	9/49/64	177	67	0.2746	1
rs141135304	12	91574059	-	A	A	DCN		2/58/222	0.1099	0.5496	1/32/132	296	34	0.103	1	1/26/90	206	28	0.1197	1
rs141202512	3	2391272	T	-	-	CNTN4	0.0673077	1/36/267	0.0625	1	1/22/159	340	24	0.0659	0.5557	0/14/108	230	14	0.0574	1
rs141284463	8	4196465	T	C	C	CSMD1	0.0336538	1/35/267	0.0611	1	1/26/154	334	28	0.0773	1	0/9/113	235	9	0.0369	1
rs1413368	1	72058552	G	A	G	NEGR1	0.887019	8/77/219	0.153	0.6593	4/49/129	307	57	0.1566	1	4/28/90	208	36	0.1475	0.2918
rs141389781	3	181214620	-	A	A	SOX2-OT		12/105/187	0.2122	0.731	6/64/112	288	76	0.2088	0.5026	6/41/75	191	53	0.2172	1
rs141452883	1	243889336	CCTCCAACATTAATGTCTGGAATTTCATA	-	-	AKT3		31/141/132	0.3339	0.5197	21/81/80	241	123	0.3379	1	10/60/52	164	80	0.3279	0.3028
rs141553193	11	24517776	C	T	T	LUZP2	0.0817308	4/51/248	0.0974	0.5048	3/36/142	320	42	0.116	0.7125	1/15/106	227	17	0.0697	0.4503
rs141654605	12	2269192	C	T	T	CACNA1C	0.0576923	1/32/271	0.0559	1	1/21/160	341	23	0.0632	0.5235	0/11/111	233	11	0.0451	1
rs141662422	15	60781228	AT	-	-	RORA-AS1	0.103365	2/61/241	0.1069	0.5511	1/37/144	325	39	0.1071	0.6984	1/24/97	218	26	0.1066	1
rs141827705	8	4193630	G	C	C	CSMD1	0.0336538	1/32/264	0.0572	1	1/23/151	325	25	0.0714	0.6025	0/9/113	235	9	0.0369	1
rs141847443	12	2539742	G	-	-	CACNA1C		6/74/224	0.1414	1	2/46/134	314	50	0.1374	0.5366	4/28/90	208	36	0.1475	0.2918
rs141891649	7	110678335	A	T	T	IMMP2L	0.0745192	2/31/264	0.0589	0.2647	1/19/155	329	21	0.06	0.4715	1/12/109	230	14	0.0574	0.3263
rs141902482	1	243955459	-	AA	-	AKT3	0.754808	13/108/182	0.2211	0.6194	7/59/115	289	73	0.2017	1	6/49/67	183	61	0.25	0.6282
rs141933732	1	243991367	-	AAC	-	AKT3		20/118/164	0.2616	1	13/61/106	273	87	0.2417	0.3114	7/57/58	173	71	0.291	0.1897
rs1420040	16	9850397	A	G	G	GRIN2A	0.435096	59/149/93	0.4435	1	41/90/48	186	172	0.4804	1	18/59/45	149	95	0.3893	1
rs142090415	15	60885302	CTC	-	-	RORA-AS1	0.129808	3/49/252	0.0905	0.7225	2/26/154	334	30	0.0824	0.3415	1/23/98	219	25	0.1025	1
rs142320210	12	29938502	TGTA	-	-	TMTC1	0.350962	36/130/138	0.3322	0.5199	21/78/83	244	120	0.3297	0.7371	15/52/55	162	82	0.3361	0.6846
rs1424752	11	57479848	A	C	A	MED19	0.778846	6/110/188	0.2007	0.03071	5/66/111	288	76	0.2088	0.2616	1/44/77	198	46	0.1885	0.07159
rs1424753	11	57479864	T	C	T	MED19	0.903846	1/50/253	0.0855	0.7094	1/31/150	331	33	0.0907	1	0/19/103	225	19	0.0779	1
rs142670988	8	143351879	-	AT	AT	TSNARE1	0.185096	11/80/211	0.1689	0.3086	7/46/127	300	60	0.1667	0.2831	4/34/84	202	42	0.1721	0.7535
rs1427150	2	185480633	T	C	C	ZNF804A	0.120192	6/65/233	0.1266	0.6007	5/31/146	323	41	0.1126	0.05576	1/34/87	208	36	0.1475	0.4656
rs142774214	15	78857813	GGGCGGGGCCAGAGGGAAATAG	-	-	CHRNA5	0.213942	14/111/171	0.2348	0.5201	9/58/112	282	76	0.2123	0.657	5/53/59	171	63	0.2692	0.1565
rs142801254	8	4046357	-	A	A	CSMD1	0.237981	14/120/170	0.2434	0.2749	7/70/105	280	84	0.2308	0.3042	7/50/65	180	64	0.2623	0.6422
rs142872350	8	4232100	A	C	C	CSMD1	0.0961538	0/31/273	0.051	1	0/19/163	345	19	0.0522	1	0/12/110	232	12	0.0492	1
rs142912867	2	162757382	AAAAC	-	-	SLC4A10	0.149038	8/71/219	0.146	0.4827	5/40/131	302	50	0.142	0.3538	3/31/88	207	37	0.1516	1
rs142986628	8	4196291	C	T	T	CSMD1	0.0336538	1/35/262	0.0621	1	1/27/148	323	29	0.0824	1	0/8/114	236	8	0.0328	1
rs1430443	8	4252508	G	C	C	CSMD1	0.362981	57/146/100	0.429	0.8146	34/85/62	209	153	0.4227	0.648	23/61/38	137	107	0.4385	1
rs1430446	8	4244016	T	C	C	CSMD1	0.370192	33/136/135	0.3322	1	21/84/77	238	126	0.3462	0.8706	12/52/58	168	76	0.3115	1
rs1430447	8	4241132	C	T	T	CSMD1	0.382212	29/151/123	0.3449	0.09773	20/91/70	231	131	0.3619	0.2636	9/60/53	166	78	0.3197	0.2109
rs1430448	8	4258091	C	A	C	CSMD1	0.533654	54/148/101	0.4224	1	34/86/61	208	154	0.4254	0.761	20/62/40	142	102	0.418	0.7113
rs1430449	8	4258195	C	T	T	CSMD1	0.0673077	0/44/255	0.0736	0.3846	0/20/157	334	20	0.0565	1	0/24/98	220	24	0.0984	0.6023
rs143091711	7	86455708	G	A	A	GRM3	0.0360577	2/34/267	0.0627	0.3265	1/20/160	340	22	0.0608	0.4928	1/14/107	228	16	0.0656	0.4088
rs143102316	8	3927402	TGTTT	-	-	CSMD1	0.257212	29/118/145	0.3014	0.4886	20/71/79	229	111	0.3265	0.4901	9/47/66	179	65	0.2664	0.8202
rs143448554	18	53256178	A	G	G	TCF4	0.0480769	2/31/271	0.0576	0.2557	2/18/162	342	22	0.0604	0.1255	0/13/109	231	13	0.0533	1
rs143462539	7	104936786	A	T	T	SRPK2	0.0528846	2/39/262	0.071	0.6521	1/20/160	340	22	0.0608	0.4928	1/19/102	223	21	0.0861	1
rs143500647	14	72419541	AAAG	-	-	RGS6	0.158654	10/85/209	0.1727	0.6889	4/58/120	298	66	0.1813	0.4544	6/27/89	205	39	0.1598	0.08092
rs143505851	18	52990514	C	T	T	TCF4	0.0384615	0/33/271	0.0543	1	0/23/159	341	23	0.0632	1	0/10/112	234	10	0.041	1
rs143526620	19	30976614	-	A	A	ZNF536		43/142/119	0.375	1	28/85/69	223	141	0.3874	0.8759	15/57/50	157	87	0.3566	1
rs143575697	8	4243534	-	T	T	CSMD1	0.168269	8/91/204	0.1766	0.6941	6/60/115	290	72	0.1989	0.815	2/31/89	209	35	0.1434	1
rs143696530	3	18309408	T	-	-	LOC339862	0.447115	56/150/95	0.4352	0.9066	33/84/62	208	150	0.419	0.6461	23/66/33	132	112	0.459	0.3668
rs1438193	8	4275638	G	A	A	CSMD1	0.384615	58/129/99	0.4283	0.1851	35/73/59	191	143	0.4281	0.1589	23/56/40	136	102	0.4286	0.7087
rs1438205	8	4223409	T	A	T	CSMD1	0.629808	46/132/107	0.393	0.6207	28/64/75	214	120	0.3593	0.03	18/68/32	132	104	0.4407	0.09262
rs1438208	8	4235758	A	C	A	CSMD1	0.752404	35/138/130	0.3432	0.8992	22/79/80	239	123	0.3398	0.7408	13/59/50	159	85	0.3484	0.5527
rs1438209	8	4235710	C	T	C	CSMD1	0.75	34/138/131	0.3399	0.8981	20/80/81	242	120	0.3315	1	14/58/50	158	86	0.3525	0.8425
rs1438210	8	4257256	C	T	C	CSMD1	0.641827	25/129/145	0.2993	0.6806	14/77/86	249	105	0.2966	0.7184	11/52/59	170	74	0.3033	1
rs1438211	8	4240940	C	T	C	CSMD1	0.675481	49/147/108	0.403	1	25/89/68	225	139	0.3819	0.7534	24/58/40	138	106	0.4344	0.715
rs1438212	8	4242795	G	A	A	CSMD1	0.173077	2/69/228	0.1221	0.2788	0/43/134	311	43	0.1215	0.08044	2/26/94	214	30	0.123	1
rs143857801	7	109600993	G	A	A	EIF3IP1	0.115385	3/59/239	0.108	1	0/39/140	319	39	0.1089	0.2328	3/20/99	218	26	0.1066	0.1319
rs1438662	5	109024477	G	A	G	MAN2A1	0.653846	42/130/132	0.352	0.3139	28/77/77	231	133	0.3654	0.2629	14/53/55	163	81	0.332	0.839
rs1439650	2	193640652	G	A	A	PCGEM1	0.442308	33/162/97	0.3904	0.006644	19/95/56	207	133	0.3912	0.03564	14/67/41	149	95	0.3893	0.1268
rs14403	1	243663893	C	T	T	AKT3	0.245192	26/116/162	0.2763	0.4727	19/63/100	263	101	0.2775	0.06601	7/53/62	177	67	0.2746	0.3724
rs144036944	18	53177679	-	C	C	TCF4		5/61/238	0.1168	0.5795	2/40/140	320	44	0.1209	1	3/21/98	217	27	0.1107	0.1587
rs144090687	8	3889954	-	A	A	CSMD1	0.213942	11/111/181	0.2195	0.313	9/66/106	278	84	0.232	0.8376	2/45/75	195	49	0.2008	0.1556
rs144130467	8	3898518	-	TTTC	TTTC	CSMD1		40/122/136	0.3389	0.1544	23/75/79	233	121	0.3418	0.5033	17/47/57	161	81	0.3347	0.1573
rs144182521	15	78885615	-	TA	TA	CHRNA5	0.264423	26/119/159	0.2812	0.5719	17/68/97	262	102	0.2802	0.3573	9/51/62	175	69	0.2828	0.8262
rs144191873	3	2389479	-	T	T	CNTN4		2/30/247	0.0609	0.2661	2/17/148	313	21	0.0629	0.1231	0/13/99	211	13	0.058	1
rs144405270	8	4165222	G	A	A	CSMD1	0.0408654	0/46/255	0.0764	0.2361	0/28/151	330	28	0.0782	0.6043	0/18/104	226	18	0.0738	1
rs144749957	8	4027717	T	C	C	CSMD1	0.0600962	3/31/270	0.0609	0.08723	1/18/163	344	20	0.0549	0.4241	2/13/107	227	17	0.0697	0.09761
rs144796030	12	2264103	C	T	T	CACNA1C	0.0528846	1/31/272	0.0543	0.6007	1/20/161	342	22	0.0604	0.4908	0/11/111	233	11	0.0451	1
rs144799228	8	4172014	T	C	C	CSMD1	0.0288462	1/28/257	0.0524	0.5517	1/17/146	309	19	0.0579	0.4247	0/11/111	233	11	0.0451	1
rs144799292	8	4189033	T	G	G	CSMD1	0.0528846	1/47/253	0.0814	0.7054	1/33/145	323	35	0.0978	1	0/14/108	230	14	0.0574	1
rs144818728	2	200146007	-	TA	TA	SATB2		4/46/236	0.0944	0.2945	2/25/137	299	29	0.0884	0.3587	2/21/99	219	25	0.1025	0.3567
rs144861972	14	99702168	-	T	T	BCL11B	0.173077	6/98/200	0.1809	0.1737	3/58/121	300	64	0.1758	0.302	3/40/79	198	46	0.1885	0.5625
rs145011881	8	3896578	-	AATAA	-	CSMD1	0.776442	18/112/174	0.2434	1	14/63/105	273	91	0.25	0.3225	4/49/69	187	57	0.2336	0.3084
rs145106083	3	180997121	AG	-	-	SOX2-OT		0/36/256	0.0616	0.6117	0/19/151	321	19	0.0559	1	0/17/105	227	17	0.0697	1
rs145139281	7	86442748	G	T	T	GRM3	0.03125	0/30/269	0.0502	1	0/11/166	343	11	0.0311	1	0/19/103	225	19	0.0779	1
rs145256791	7	104860608	T	G	G	SRPK2	0.0528846	2/38/255	0.0712	0.6478	1/19/154	327	21	0.0603	0.4736	1/19/101	221	21	0.0868	1
rs145267701	10	104954778	G	-	-	NT5C2	0.305288	14/135/155	0.2681	0.02768	9/77/96	269	95	0.261	0.2494	5/58/59	176	68	0.2787	0.06926
rs1452791	18	53177132	A	G	A	TCF4	0.612981	36/142/126	0.352	0.708	20/91/71	233	131	0.3599	0.3336	16/51/55	161	83	0.3402	0.4267
rs145299040	8	3930115	T	G	G	CSMD1	0.0264423	3/30/263	0.0608	0.08102	0/21/153	327	21	0.0603	1	3/9/110	229	15	0.0615	0.004774
rs145342312	8	4194676	A	G	G	CSMD1	0.0336538	1/31/272	0.0543	0.6007	1/22/159	340	24	0.0659	0.5557	0/9/113	235	9	0.0369	1
rs145412261	10	104661609	TTTC	-	-	BORCS7-ASMT	0.0841346	1/40/262	0.0693	1	0/28/153	334	28	0.0773	0.6041	1/12/109	230	14	0.0574	0.3263
rs145494269	8	4163925	AC	-	AC	CSMD1	0.865385	7/70/217	0.1429	0.6329	4/42/126	294	50	0.1453	0.7608	3/28/91	210	34	0.1393	0.7012
rs145504297	1	243663605	CAAT	-	-	AKT3	0.259615	24/121/159	0.278	0.8866	17/67/98	263	101	0.2775	0.2697	7/54/61	176	68	0.2787	0.3676
rs145525797	11	123402119	TGTTG	-	-	GRAMD1B	0.358173	29/120/155	0.2928	0.408	14/73/95	263	101	0.2775	1	15/47/60	167	77	0.3156	0.2929
rs145528404	12	103561974	CCAATCCAT	-	CCAATCCAT	LOC101929058	0.483173	74/139/81	0.4881	0.3524	45/81/47	175	171	0.4942	0.4468	29/58/34	126	116	0.4793	0.7158
rs145601484	3	2390927	T	-	-	CNTN4	0.0721154	1/40/263	0.0691	1	1/24/157	338	26	0.0714	1	0/16/106	228	16	0.0656	1
rs1456019	8	60033144	G	T	G	LOC100505501	0.759615	7/99/198	0.1859	0.254	5/56/121	298	66	0.1813	0.8039	2/43/77	197	47	0.1926	0.2401
rs145721545	7	104844840	GT	-	-	SRPK2		0/31/273	0.051	1	0/19/163	345	19	0.0522	1	0/12/110	232	12	0.0492	1
rs145759524	2	56611543	-	AAG	AAG	CCDC85A	0.139423	7/82/213	0.1589	1	3/51/126	303	57	0.1583	0.5768	4/31/87	205	39	0.1598	0.5054
rs1458022	1	243886295	C	T	C	AKT3	0.742788	23/88/181	0.2295	0.01309	13/43/115	273	69	0.2018	0.007323	10/45/66	177	65	0.2686	0.6425
rs1458023	1	243886673	T	C	C	AKT3	0.290865	31/135/138	0.324	0.896	21/79/82	243	121	0.3324	0.7408	10/56/56	168	76	0.3115	0.5296
rs1458024	1	243937445	G	C	C	AKT3	0.290865	30/131/135	0.3226	0.8946	20/75/79	233	115	0.3305	0.7332	10/56/56	168	76	0.3115	0.5296
rs145929256	3	2421973	ACATTAGGGTTTG	-	-	CNTN4	0.0721154	1/35/267	0.0611	1	1/21/159	339	23	0.0635	0.5256	0/14/108	230	14	0.0574	1
rs145937386	2	185507352	GTGGGTATATGAAAACCA	-	-	ZNF804A	0.117788	6/64/232	0.1258	0.4428	5/31/144	319	41	0.1139	0.05815	1/33/88	209	35	0.1434	0.4619
rs145943523	2	185476420	-	A	A	ZNF804A	0.120192	6/63/229	0.1258	0.4362	5/30/143	316	40	0.1124	0.04958	1/33/86	205	35	0.1458	0.4618
rs145985969	8	4211269	-	TC	TC	CSMD1	0.110577	0/51/253	0.0839	0.2467	0/26/156	338	26	0.0714	0.6041	0/25/97	219	25	0.1025	0.6109
rs146093943	16	58709825	GG	-	-	SLC38A7	0.0552885	0/35/265	0.0583	0.6097	0/21/158	337	21	0.0587	1	0/14/107	228	14	0.0579	1
rs146122924	10	104731114	TA	-	-	CNNM2	0.0865385	2/41/261	0.074	0.672	1/29/152	333	31	0.0852	1	1/12/109	230	14	0.0574	0.3263
rs146130191	8	4039252	AAAAC	-	-	CSMD1	0.384615	36/127/120	0.3516	0.7949	24/70/73	216	118	0.3533	0.3097	12/57/47	151	81	0.3491	0.539
rs146235464	8	4271303	G	-	-	CSMD1	0.0673077	0/51/248	0.0853	0.1462	0/29/148	325	29	0.0819	0.6092	0/22/100	222	22	0.0902	0.5957
rs146239222	12	123717690	GC	-	GC	C12orf65	0.699519	17/121/161	0.2592	0.4509	9/78/91	260	96	0.2697	0.182	8/43/70	183	59	0.2438	0.6299
rs146245294	12	2487945	-	TCCT	TCCT	CACNA1C	0.266827	5/76/212	0.1468	0.6471	4/40/133	306	48	0.1356	0.5328	1/36/79	194	38	0.1638	0.3019
rs146258594	8	4114229	-	G	G	CSMD1	0.185096	13/89/190	0.1969	0.5777	5/51/114	279	61	0.1794	1	8/38/76	190	54	0.2213	0.2947
rs146268040	12	2480862	AAGC	-	-	CACNA1C	0.319712	47/119/138	0.3503	0.01647	29/72/81	234	130	0.3571	0.07487	18/47/57	161	83	0.3402	0.1119
rs146412158	8	4196820	G	A	A	CSMD1	0.0336538	1/33/266	0.0583	1	1/24/153	330	26	0.073	1	0/9/113	235	9	0.0369	1
rs146445675	12	29653887	-	T	T	TMTC1	0.177885	9/77/217	0.1568	0.5131	4/46/131	308	54	0.1492	1	5/31/86	203	41	0.168	0.3282
rs146505560	2	149404040	ATAG	-	-	EPC2	0.0625	1/40/256	0.0707	1	1/26/149	324	28	0.0795	1	0/14/107	228	14	0.0579	1
rs1468412	7	86433451	A	T	T	GRM3	0.206731	9/93/201	0.1832	0.8474	6/60/115	290	72	0.1989	0.815	3/33/86	205	39	0.1598	1
rs1468413	7	86433653	C	A	A	GRM3	0.144231	7/69/227	0.137	0.4704	5/42/134	310	52	0.1436	0.3777	2/27/93	213	31	0.127	1
rs146937937	8	4190353	T	C	C	CSMD1	0.0336538	1/31/255	0.0575	1	1/23/142	307	25	0.0753	1	0/8/113	234	8	0.0331	1
rs1469705	19	31038995	T	C	C	ZNF536	0.319712	40/135/129	0.3536	0.6169	23/86/73	232	132	0.3626	0.8728	17/49/56	161	83	0.3402	0.2331
rs147066879	8	3933377	G	T	T	CSMD1	0.0264423	3/28/271	0.0563	0.0573	0/19/161	341	19	0.0528	1	3/9/110	229	15	0.0615	0.004774
rs147114040	8	3995852	T	C	C	CSMD1	0.129808	5/63/236	0.1201	0.784	3/36/143	322	42	0.1154	0.7117	2/27/93	213	31	0.127	1
rs1471797	4	176924716	C	T	C	GPM6A	0.673077	49/126/129	0.3684	0.06412	34/70/78	226	138	0.3791	0.01764	15/56/51	158	86	0.3525	1
rs147229382	22	42595972	-	TTTC	-	TCF20	0.634615	37/120/137	0.3299	0.1884	17/70/89	248	104	0.2955	0.5871	20/50/48	146	90	0.3814	0.3281
rs1474742	1	207976666	C	A	A	MIR29B2CHG	0.139423	2/67/235	0.1168	0.399	1/36/145	326	38	0.1044	0.6978	1/31/90	211	33	0.1352	0.6944
rs1475061	1	73772981	A	C	A	LINC01360	0.786058	12/102/189	0.2079	0.8614	8/65/108	281	81	0.2238	0.8305	4/37/81	199	45	0.1844	1
rs1475062	1	73773189	G	A	G	LINC01360	0.783654	11/104/186	0.2093	0.6005	7/67/105	277	81	0.2263	0.5204	4/37/81	199	45	0.1844	1
rs1475063	1	73773255	A	G	A	LINC01360	0.783654	10/101/186	0.2037	0.4775	5/65/105	275	75	0.2143	0.2594	5/36/81	198	46	0.1885	0.7658
rs1476560	7	110808564	A	G	A	IMMP2L	0.942308	1/36/255	0.0651	1	1/21/148	317	23	0.0676	0.5496	0/15/107	229	15	0.0615	1
rs147809097	2	185700527	TGGAGTGTC	-	-	ZNF804A	0.0673077	3/36/253	0.0719	0.1745	2/15/153	321	19	0.0559	0.0823	1/21/100	221	23	0.0943	1
rs147891635	7	104933369	A	C	C	SRPK2	0.0528846	2/39/263	0.0707	0.6515	1/20/161	342	22	0.0604	0.4908	1/19/102	223	21	0.0861	1
rs147915572	2	185501048	-	GA	GA	ZNF804A	0.144231	6/82/211	0.1572	0.6656	6/43/128	299	55	0.1554	0.3844	0/39/83	205	39	0.1598	0.04055
rs1479167	3	181141888	A	G	G	LOC102724604	0.46875	79/122/89	0.4828	0.007021	41/72/55	182	154	0.4583	0.08704	38/50/34	118	126	0.4836	0.04765
rs148034923	22	42592761	GA	-	GA	TCF20	0.485577	76/147/81	0.4918	0.5675	48/83/51	185	179	0.4918	0.2379	28/64/30	124	120	0.4918	0.717
rs148049141	12	29920790	-	ACAT	ACAT	TMTC1	0.442308	74/143/87	0.4786	0.3575	47/84/51	186	178	0.489	0.3018	27/59/36	131	113	0.4631	0.8554
rs148169554	4	176867027	T	A	A	GPM6A	0.0745192	4/43/256	0.0842	0.1467	1/27/153	333	29	0.0801	1	3/16/103	222	22	0.0902	0.05395
rs148178680	8	3995853	T	C	C	CSMD1	0.115385	5/63/236	0.1201	0.784	3/36/143	322	42	0.1154	0.7117	2/27/93	213	31	0.127	1
rs148190875	2	58200915	AT	-	-	VRK2		0/90/208	0.151	0.0004884	0/48/128	304	48	0.1364	0.04758	0/42/80	202	42	0.1721	0.02251
rs148243897	7	104911338	G	A	A	SRPK2	0.0528846	2/39/263	0.0707	0.6515	1/20/161	342	22	0.0604	0.4908	1/19/102	223	21	0.0861	1
rs148280853	14	99670250	-	C	C	BCL11B	0.34375	28/148/128	0.3355	0.1239	19/87/76	239	125	0.3434	0.5111	9/61/52	165	79	0.3238	0.1498
rs148485671	3	181459102	-	T	-	SOX2-OT	0.853365	4/64/235	0.1188	1	1/32/148	328	34	0.0939	1	3/32/87	206	38	0.1557	1
rs148512774	8	2793990	TC	-	-	CSMD1	0.103365	5/57/241	0.1106	0.3872	3/30/148	326	36	0.0994	0.3901	2/27/93	213	31	0.127	1
rs1485828	4	22713911	G	C	C	GBA3	0.28125	31/119/148	0.3037	0.3388	16/73/87	247	105	0.2983	0.8589	15/46/61	168	76	0.3115	0.2047
rs148609602	11	24518530	C	T	T	LUZP2	0.0793269	3/52/244	0.097	0.7473	2/38/139	316	42	0.1173	1	1/14/105	224	16	0.0667	0.4143
rs148699167	7	104856845	G	A	A	SRPK2	0.0528846	2/38/263	0.0693	0.643	1/19/161	341	21	0.058	0.4595	1/19/102	223	21	0.0861	1
rs148751527	8	4095519	C	T	T	CSMD1	0.0961538	0/39/257	0.0659	0.6239	0/24/150	324	24	0.069	1	0/15/107	229	15	0.0615	1
rs148773852	3	2435851	G	-	-	CNTN4	0.0673077	1/42/259	0.0728	1	1/22/157	336	24	0.0667	0.56	0/20/102	224	20	0.082	1
rs148838618	1	177251265	C	T	T	BRINP2	0.0216346	2/27/275	0.051	0.174	2/16/164	344	20	0.0549	0.08845	0/11/111	233	11	0.0451	1
rs148844118	7	104936765	T	C	C	SRPK2	0.0528846	2/39/263	0.0707	0.6515	1/20/161	342	22	0.0604	0.4908	1/19/102	223	21	0.0861	1
rs148847698	14	72426048	A	-	-	RGS6	0.223558	16/108/180	0.2303	1	13/63/106	275	89	0.2445	0.4218	3/45/74	193	51	0.209	0.2779
rs148996561	8	3904665	T	C	C	CSMD1	0.0552885	2/38/264	0.0691	0.6424	2/23/157	337	27	0.0742	0.2497	0/15/107	229	15	0.0615	1
rs149036879	17	17942293	C	T	T	ATPAF2	0.0408654	0/32/272	0.0526	1	0/18/164	346	18	0.0495	1	0/14/108	230	14	0.0574	1
rs149515783	8	4253279	-	A	A	CSMD1	0.100962	1/55/239	0.0966	0.4964	1/28/147	322	30	0.0852	1	0/27/92	211	27	0.1134	0.3574
rs1495707	4	176797003	C	T	C	GPM6A	0.680288	36/121/138	0.3271	0.2361	26/71/76	223	123	0.3555	0.1845	10/50/62	174	70	0.2869	1
rs1495712	4	176820265	C	T	C	GPM6A	0.555288	62/143/99	0.4391	0.4178	39/83/60	203	161	0.4423	0.2972	23/60/39	138	106	0.4344	1
rs1495717	4	176736717	T	C	T	GPM6A	0.918269	2/28/274	0.0526	0.1931	1/14/167	348	16	0.044	0.2914	1/14/107	228	16	0.0656	0.4088
rs149603618	11	130723150	C	-	-	LINC02551	0.0576923	2/28/274	0.0526	0.1931	0/14/168	350	14	0.0385	1	2/14/106	226	18	0.0738	0.1209
rs149626855	8	4190794	G	A	A	CSMD1	0.0336538	1/34/262	0.0606	1	1/25/149	323	27	0.0771	1	0/9/113	235	9	0.0369	1
rs149716583	8	4139887	G	T	T	CSMD1	0.03125	0/32/269	0.0532	1	0/20/159	338	20	0.0559	1	0/12/110	232	12	0.0492	1
rs149786705	8	4219872	C	G	G	CSMD1	0.0384615	0/32/271	0.0528	1	0/25/156	337	25	0.0691	1	0/7/115	237	7	0.0287	1
rs1498232	1	30433951	T	C	T	LINC01756	0.728365	25/108/164	0.266	0.2359	12/65/101	267	89	0.25	0.6925	13/43/63	169	69	0.2899	0.1846
rs149862791	8	3902256	-	ACCCTGGTCATGTACCACCCTGGGCATGTACA	ACCCTGGTCATGTACCACCCTGGGCATGTACA	CSMD1		76/147/79	0.495	0.6463	46/86/49	184	178	0.4917	0.5519	30/61/30	121	121	0.5	1
rs149911354	8	4198833	A	G	G	CSMD1	0.0336538	1/35/266	0.0613	1	1/26/153	332	28	0.0778	1	0/9/113	235	9	0.0369	1
rs149954209	3	2389537	-	T	T	CNTN4	0.0673077	1/30/247	0.0576	1	1/18/147	312	20	0.0602	0.4558	0/12/100	212	12	0.0536	1
rs149974792	8	4120718	-	TCTAG	TCTAG	CSMD1	0.137019	8/74/213	0.1525	0.6506	5/45/123	291	55	0.159	0.7745	3/29/90	209	35	0.1434	0.7109
rs150129770	11	23441865	TC	-	-	MIR8054		0/71/233	0.1168	0.021	0/31/151	333	31	0.0852	0.3702	0/40/82	204	40	0.1639	0.04081
rs1502566	3	2434133	G	A	G	CNTN4	0.598558	33/133/138	0.3273	0.8968	23/71/88	247	117	0.3214	0.1733	10/62/50	162	82	0.3361	0.1579
rs1502567	3	2428189	T	C	T	CNTN4	0.677885	23/124/157	0.2796	0.8875	17/68/97	262	102	0.2802	0.3573	6/56/60	176	68	0.2787	0.175
rs1502572	3	2404094	C	G	C	CNTN4	0.915865	3/54/247	0.0987	1	2/33/147	327	37	0.1016	1	1/21/100	221	23	0.0943	1
rs1502573	3	2399777	C	T	T	CNTN4	0.0673077	1/36/267	0.0625	1	1/22/159	340	24	0.0659	0.5557	0/14/108	230	14	0.0574	1
rs1502574	3	2399760	C	T	T	CNTN4	0.0673077	1/36/267	0.0625	1	1/22/159	340	24	0.0659	0.5557	0/14/108	230	14	0.0574	1
rs1502575	3	2399699	T	C	C	CNTN4	0.0673077	1/36/267	0.0625	1	1/22/159	340	24	0.0659	0.5557	0/14/108	230	14	0.0574	1
rs1504754	8	4185227	G	A	G	CSMD1	0.682692	37/135/117	0.3616	0.899	25/83/59	201	133	0.3982	0.7468	12/52/58	168	76	0.3115	1
rs1504755	8	4163917	C	A	A	CSMD1	0.132212	5/69/220	0.1344	1	3/40/129	298	46	0.1337	1	2/29/91	211	33	0.1352	1
rs1504757	8	4143740	C	T	T	CSMD1	0.0793269	5/44/250	0.0903	0.07628	4/24/149	322	32	0.0904	0.03781	1/20/101	222	22	0.0902	1
rs1504774	8	4097140	C	T	T	CSMD1	0.230769	17/122/164	0.2574	0.4519	10/79/92	263	99	0.2735	0.2605	7/43/72	187	57	0.2336	0.8041
rs1507882	3	36862288	G	A	A	LINC02033	0.153846	4/91/209	0.1628	0.1369	3/56/123	302	62	0.1703	0.3015	1/35/86	207	37	0.1516	0.3027
rs150951753	1	243941325	-	CATCTT	CATCTT	AKT3	0.192308	15/95/194	0.2056	0.4815	10/57/115	287	77	0.2115	0.3803	5/38/79	196	48	0.1967	0.7805
rs1509616	11	24518441	A	G	G	LUZP2	0.543269	69/148/87	0.4704	0.7298	42/86/54	194	170	0.467	0.5511	27/62/33	128	116	0.4754	1
rs151100044	9	85678667	AAAC	-	-	RASEF	0.0985577	1/44/259	0.0757	1	0/28/154	336	28	0.0769	0.604	1/16/105	226	18	0.0738	0.4914
rs151118101	8	4189469	A	G	G	CSMD1	0.0432692	1/36/253	0.0655	1	1/25/142	309	27	0.0804	1	0/11/111	233	11	0.0451	1
rs151141183	12	29654501	ATAA	-	-	TMTC1	0.0961538	3/58/243	0.1053	1	0/36/146	328	36	0.0989	0.2242	3/22/97	216	28	0.1148	0.1885
rs151190297	8	110988684	TGAGGGTC	-	-	KCNV1	0.132212	3/78/223	0.1382	0.2315	2/49/131	311	53	0.1456	0.3782	1/29/92	213	31	0.127	0.6899
rs151244341	5	60562765	-	T	T	LINC02057	0.0769231	2/36/265	0.066	0.3755	1/17/164	345	19	0.0522	0.3905	1/19/101	221	21	0.0868	1
rs151309157	8	3895137	-	TCTCT	-	CSMD1	0.742788	23/131/150	0.2911	0.4895	19/73/90	253	111	0.3049	0.4851	4/58/60	178	66	0.2705	0.03676
rs151335218	7	110939984	AAGT	-	AAGT	IMMP2L	0.519231	53/166/83	0.4503	0.06352	37/100/43	186	174	0.4833	0.1786	16/66/40	146	98	0.4016	0.1923
rs151370	4	103174491	A	G	G	SLC39A8	0.449519	54/165/85	0.449	0.1052	32/100/50	200	164	0.4505	0.1777	22/65/35	135	109	0.4467	0.4654
rs151392	4	103183935	T	C	T	SLC39A8	0.53125	63/164/77	0.477	0.1697	36/103/43	189	175	0.4808	0.1017	27/61/34	129	115	0.4713	1
rs151393	4	103184089	A	G	A	SLC39A8	0.53125	58/168/78	0.4671	0.0655	31/107/44	195	169	0.4643	0.01747	27/61/34	129	115	0.4713	1
rs1518394	2	58171287	A	G	A	VRK2	0.716346	24/118/150	0.2842	0.8863	11/68/91	250	90	0.2647	0.8445	13/50/59	168	76	0.3115	0.6729
rs1518922	3	180995609	T	C	C	SOX2-OT	0.149038	5/77/221	0.1436	0.8142	3/48/130	308	54	0.1492	0.7706	2/29/91	211	33	0.1352	1
rs1519167	8	4067803	T	G	G	CSMD1	0.161058	5/97/202	0.176	0.1113	3/55/124	303	61	0.1676	0.4224	2/42/78	198	46	0.1885	0.2402
rs1519168	8	4075036	G	C	G	CSMD1	0.598558	50/148/105	0.4092	0.9058	32/90/59	208	154	0.4254	0.8798	18/58/46	150	94	0.3852	1
rs1519170	8	4043744	G	C	C	CSMD1	0.146635	5/79/220	0.1464	0.6469	3/48/131	310	54	0.1484	0.7707	2/31/89	209	35	0.1434	1
rs1519179	8	4084434	T	C	C	CSMD1	0.300481	33/141/130	0.3405	0.6112	19/88/75	238	126	0.3462	0.4151	14/53/55	163	81	0.332	0.839
rs1528589	5	88748768	C	T	C	MEF2C-AS1	0.608173	44/135/112	0.3832	0.804	27/78/64	206	132	0.3905	0.7465	17/57/48	153	91	0.373	1
rs1530720	2	149414439	A	G	G	EPC2	0.487981	78/140/84	0.4901	0.2069	53/85/43	171	191	0.4724	0.4568	25/55/41	137	105	0.4339	0.459
rs1533392	11	123493840	G	A	A	GRAMD1B	0.173077	5/64/235	0.1217	0.7872	5/47/130	307	57	0.1566	0.778	0/17/105	227	17	0.0697	1
rs1536155	1	2408661	A	G	A	PLCH2	0.774038	7/99/198	0.1859	0.254	2/67/113	293	71	0.1951	0.01875	5/32/85	202	42	0.1721	0.3479
rs1538204	10	104733893	T	A	T	CNNM2	0.603365	64/161/79	0.4753	0.3028	41/98/43	184	180	0.4945	0.3734	23/63/36	135	109	0.4467	0.7152
rs1541718	8	3937191	T	C	T	CSMD1	0.579327	59/131/112	0.4123	0.07474	28/79/73	225	135	0.375	0.4266	31/52/39	130	114	0.4672	0.1446
rs1543903	8	3937264	G	A	G	CSMD1	0.670673	27/130/143	0.3067	0.7875	10/75/93	261	95	0.2669	0.3453	17/55/50	155	89	0.3648	0.8449
rs1543904	8	3937338	C	T	C	CSMD1	0.658654	29/130/145	0.3092	1	12/73/97	267	97	0.2665	0.8502	17/57/48	153	91	0.373	1
rs1544502	12	2438810	G	A	A	CACNA1C	0.403846	53/134/117	0.3947	0.1869	34/79/69	217	147	0.4038	0.2173	19/55/48	151	93	0.3811	0.7008
rs1544503	12	2438641	A	G	A	CACNA1C	0.617788	52/132/120	0.3882	0.1471	30/76/76	228	136	0.3736	0.1546	22/56/44	144	100	0.4098	0.5772
rs1544514	12	2558186	G	A	A	CACNA1C	0.0745192	0/38/266	0.0625	0.6164	0/24/158	340	24	0.0659	1	0/14/108	230	14	0.0574	1
rs1544515	12	2558298	G	A	A	CACNA1C	0.182692	7/90/207	0.1711	0.5466	4/61/117	295	69	0.1896	0.3325	3/29/90	209	35	0.1434	0.7109
rs1544516	12	2558300	T	C	C	CACNA1C	0.182692	7/91/206	0.1727	0.5465	4/61/117	295	69	0.1896	0.3325	3/30/89	208	36	0.1475	0.723
rs1545654	1	243916478	A	T	A	AKT3	0.742788	18/98/188	0.2204	0.3152	10/51/121	293	71	0.1951	0.1559	8/47/67	181	63	0.2582	1
rs1545771	3	2610327	G	A	G	CNTN4	0.896635	1/39/261	0.0681	1	1/19/159	337	21	0.0587	0.4635	0/20/102	224	20	0.082	1
rs1545819	15	40530776	G	A	G	BUB1B-PAK6	0.75	20/119/165	0.2615	0.8827	14/71/97	265	99	0.272	0.8519	6/48/68	184	60	0.2459	0.6286
rs1545820	15	40530560	C	G	C	BUB1B-PAK6	0.754808	17/112/174	0.2409	1	13/65/103	271	91	0.2514	0.5541	4/47/71	189	55	0.2254	0.3114
rs1546356	8	4188832	G	C	G	CSMD1	0.694712	38/134/129	0.3488	0.7053	25/88/66	220	138	0.3855	0.7521	13/46/63	172	72	0.2951	0.2842
rs1546898	6	96462168	G	A	A	MANEA	0.112981	5/71/228	0.1332	1	3/41/138	317	47	0.1291	1	2/30/90	210	34	0.1393	1
rs1548649	12	2540195	C	G	C	CACNA1C	0.516827	72/154/77	0.4917	0.8187	43/88/50	188	174	0.4807	0.766	29/66/27	120	124	0.4918	0.4684
rs1548808	16	9966207	T	C	C	GRIN2A	0.362981	46/142/111	0.3913	1	27/85/65	215	139	0.3927	1	19/57/46	149	95	0.3893	0.8501
rs1551997	3	2534772	G	A	A	CNTN4	0.449519	57/135/98	0.4293	0.4025	34/79/60	199	147	0.4249	0.4362	23/56/38	132	102	0.4359	0.8508
rs1554562	3	2386988	G	C	C	CNTN4	0.163462	4/78/207	0.1488	0.355	4/44/124	292	52	0.1512	1	0/34/83	200	34	0.1453	0.1252
rs1556960	10	104726673	A	G	G	CNNM2	0.319712	21/116/167	0.2599	0.8819	12/68/102	272	92	0.2527	0.846	9/48/65	178	66	0.2705	1
rs1558321	12	2230320	T	C	T	CACNA1C	0.810096	12/101/191	0.2056	0.8617	7/63/112	287	77	0.2115	0.8237	5/38/79	196	48	0.1967	0.7805
rs1558322	12	2230055	A	G	A	CACNA1C	0.759615	18/123/163	0.2615	0.4602	11/71/100	271	93	0.2555	0.8465	7/52/63	178	66	0.2705	0.4928
rs1559568	8	4065780	G	A	G	CSMD1	0.75	11/115/177	0.2261	0.1879	6/73/102	277	85	0.2348	0.1456	5/42/75	192	52	0.2131	1
rs1560428	8	4210140	C	G	C	CSMD1	0.600962	49/152/102	0.4125	0.6353	36/97/48	193	169	0.4669	0.3704	13/55/54	163	81	0.332	1
rs1561342	8	4204479	T	C	C	CSMD1	0.103365	6/66/232	0.1283	0.6063	5/39/138	315	49	0.1346	0.3311	1/27/94	215	29	0.1189	1
rs1561343	8	4204477	C	T	T	CSMD1	0.290865	32/135/137	0.3273	1	21/85/76	237	127	0.3489	0.8703	11/50/61	172	72	0.2951	0.8303
rs15622	19	19468734	G	A	G	MAU2	0.644231	32/132/140	0.3224	0.8961	18/76/88	252	112	0.3077	0.8617	14/56/52	160	84	0.3443	1
rs1562262	11	25103007	T	A	T	LUZP2	0.819712	10/106/185	0.2093	0.3823	8/63/108	279	79	0.2207	1	2/43/77	197	47	0.1926	0.2401
rs1564992	11	24759855	G	A	G	LUZP2	0.603365	46/147/98	0.4107	0.5446	29/83/57	197	141	0.4172	1	17/64/41	146	98	0.4016	0.3522
rs1566382	3	2387439	C	G	G	CNTN4	0.175481	7/86/211	0.1645	0.8341	6/51/125	301	63	0.1731	0.7951	1/35/86	207	37	0.1516	0.3027
rs1566861	8	4181864	C	T	C	CSMD1	0.689904	33/144/123	0.35	0.3763	20/94/64	222	134	0.3764	0.1123	13/50/59	168	76	0.3115	0.6729
rs1568252	2	58169950	T	C	T	VRK2	0.735577	24/116/155	0.278	0.7716	11/67/95	257	89	0.2572	1	13/49/60	169	75	0.3074	0.5271
rs1568253	2	58170004	T	C	T	VRK2	0.713942	23/120/151	0.2823	1	9/71/92	255	89	0.2587	0.4261	14/49/59	167	77	0.3156	0.4102
rs1568254	2	58170161	C	A	C	VRK2	0.709135	23/124/150	0.2862	0.7773	9/73/93	259	91	0.26	0.3286	14/51/57	165	79	0.3238	0.6789
rs1568332	8	4028497	G	A	A	CSMD1	0.28125	26/141/137	0.3174	0.289	17/86/79	244	120	0.3297	0.4045	9/55/58	171	73	0.2992	0.5185
rs159961	1	8484228	C	T	T	RERE	0.0576923	1/30/270	0.0532	0.581	1/19/159	337	21	0.0587	0.4635	0/11/111	233	11	0.0451	1
rs1611066	5	88696626	-	T	-	MEF2C-AS1	0.790865	14/108/170	0.2329	0.6252	10/68/92	252	88	0.2588	0.691	4/40/78	196	48	0.1967	1
rs1611069	16	58554154	-	G	-	CNOT1	0.954327	3/32/269	0.0625	0.0996	1/18/163	344	20	0.0549	0.4241	2/14/106	226	18	0.0738	0.1209
rs1613009	8	4002031	A	G	G	CSMD1	0.295673	41/131/132	0.3503	0.3777	25/81/76	233	131	0.3599	0.632	16/50/56	162	82	0.3361	0.4164
rs1614688	8	4029133	C	G	G	CSMD1	0.283654	28/141/135	0.324	0.3597	19/85/78	241	123	0.3379	0.6215	9/56/57	170	74	0.3033	0.3984
rs1619074	8	4096688	G	C	C	CSMD1	0.235577	19/118/158	0.2644	0.7644	12/74/87	248	98	0.2832	0.576	7/44/71	186	58	0.2377	1
rs1620593	8	4096546	T	C	C	CSMD1	0.324519	29/139/128	0.3328	0.3612	16/87/71	229	119	0.342	0.1786	13/52/57	166	78	0.3197	0.836
rs1621526	8	4079740	T	G	G	CSMD1	0.483173	63/144/96	0.4455	0.5607	34/87/60	207	155	0.4282	0.8793	29/57/36	129	115	0.4713	0.4732
rs1623221	8	3991213	C	T	T	CSMD1	0.290865	37/122/143	0.3245	0.1889	25/74/81	236	124	0.3444	0.248	12/48/62	172	72	0.2951	0.5204
rs1623427	18	53046319	G	C	G	TCF4	0.569712	53/143/94	0.4293	1	30/82/56	194	142	0.4226	1	23/61/38	137	107	0.4385	1
rs1627079	3	2382995	T	A	A	CNTN4	0.175481	7/86/211	0.1645	0.8341	6/51/125	301	63	0.1731	0.7951	1/35/86	207	37	0.1516	0.3027
rs1628294	1	98502594	A	C	A	MIR137HG	0.935096	2/43/259	0.0773	0.6951	2/28/152	332	32	0.0879	0.6313	0/15/107	229	15	0.0615	1
rs1629108	8	4085456	C	G	C	CSMD1	0.913462	2/52/250	0.0921	1	2/30/150	330	34	0.0934	0.6562	0/22/100	222	22	0.0902	0.5957
rs1630284	8	4040520	G	C	G	CSMD1	0.762019	22/99/183	0.2352	0.1099	12/56/114	284	80	0.2198	0.1922	10/43/69	181	63	0.2582	0.3529
rs1630897	8	4085206	T	G	T	CSMD1	0.574519	71/146/86	0.4752	0.5654	44/92/45	182	180	0.4972	0.8824	27/54/41	136	108	0.4426	0.2722
rs1631394	8	4103027	G	C	C	CSMD1	0.197115	11/96/192	0.1973	1	9/58/110	278	76	0.2147	0.66	2/38/82	202	42	0.1721	0.5225
rs163352	3	3098041	G	C	G	CNTN4-AS1	0.887019	7/79/218	0.153	1	3/51/128	307	57	0.1566	0.5773	4/28/90	208	36	0.1475	0.2918
rs16356	1	243664925	-	ATT	ATT	AKT3	0.247596	26/116/162	0.2763	0.4727	19/63/100	263	101	0.2775	0.06601	7/53/62	177	67	0.2746	0.3724
rs163560	3	3084147	A	G	G	CNTN4-AS1	0.225962	8/97/199	0.1859	0.4483	4/56/122	300	64	0.1758	0.6075	4/41/77	195	49	0.2008	0.7805
rs1637731	7	2260499	C	T	T	MAD1L1	0.117788	4/65/235	0.1201	1	3/38/141	320	44	0.1209	0.7291	1/27/94	215	29	0.1189	1
rs1647297	8	4029616	G	C	C	CSMD1	0.295673	28/150/126	0.3388	0.09586	18/92/72	236	128	0.3516	0.1927	10/58/54	166	78	0.3197	0.4052
rs1647301	8	4032856	C	T	T	CSMD1	0.295673	28/145/131	0.3306	0.1968	18/87/77	241	123	0.3379	0.4102	10/58/54	166	78	0.3197	0.4052
rs1647302	8	4033186	G	A	A	CSMD1	0.295673	27/141/121	0.3374	0.1478	18/82/70	222	118	0.3471	0.4985	9/59/51	161	77	0.3235	0.2083
rs1647304	8	4045526	A	G	G	CSMD1	0.144231	5/80/219	0.148	0.6479	3/48/131	310	54	0.1484	0.7707	2/32/88	208	36	0.1475	1
rs1647311	8	4052221	A	G	G	CSMD1	0.317308	29/128/141	0.3121	1	16/77/84	245	109	0.3079	0.8612	13/51/57	165	77	0.3182	0.8338
rs1647315	8	4066831	T	C	C	CSMD1	0.185096	4/102/198	0.1809	0.02027	3/58/121	300	64	0.1758	0.302	1/44/77	198	46	0.1885	0.07159
rs1647317	8	4076243	G	C	G	CSMD1	0.649038	43/141/119	0.3746	0.9027	26/90/65	220	142	0.3923	0.641	17/51/54	159	85	0.3484	0.4248
rs1647353	8	3994390	G	C	G	CSMD1	0.706731	30/108/166	0.2763	0.06136	18/67/97	261	103	0.283	0.2047	12/41/69	179	65	0.2664	0.1614
rs1647354	8	3994731	A	G	G	CSMD1	0.295673	43/129/132	0.3536	0.211	27/80/75	230	134	0.3681	0.5233	16/49/57	163	81	0.332	0.3094
rs1647360	8	3998391	G	C	C	CSMD1	0.28125	31/135/138	0.324	0.896	20/83/79	241	123	0.3379	0.8693	11/52/59	170	74	0.3033	1
rs1647362	8	3999802	G	T	T	CSMD1	0.283654	30/134/140	0.3191	0.8951	20/81/81	243	121	0.3324	1	10/53/59	171	73	0.2992	0.8298
rs1647363	8	4002844	T	C	C	CSMD1	0.286058	30/137/137	0.324	0.6949	19/84/79	242	122	0.3352	0.7397	11/53/58	169	75	0.3074	1
rs1647367	8	4005473	A	G	A	CSMD1	0.716346	25/122/157	0.2829	0.8875	18/72/92	256	108	0.2967	0.4798	7/50/65	180	64	0.2623	0.6422
rs1658816	8	4276126	C	T	C	CSMD1	0.639423	27/132/129	0.3229	0.5003	17/80/69	218	114	0.3434	0.4906	10/52/60	172	72	0.2951	1
rs1660241	18	53035650	G	A	G	TCF4	0.5625	58/145/93	0.4409	0.9065	31/88/55	198	150	0.431	0.758	27/57/38	133	111	0.4549	0.5837
rs1666325	3	2383336	G	A	A	CNTN4	0.108173	3/57/244	0.1036	1	3/34/145	324	40	0.1099	0.4559	0/23/99	221	23	0.0943	0.5971
rs16829117	2	149406429	C	A	A	EPC2	0.490385	75/142/87	0.4803	0.2532	39/86/57	200	164	0.4505	0.5506	36/56/30	116	128	0.4754	0.3695
rs16829125	2	149410068	G	A	A	EPC2	0.490385	75/140/89	0.477	0.2056	39/86/57	200	164	0.4505	0.5506	36/54/32	118	126	0.4836	0.2083
rs16829136	2	149417458	G	T	G	EPC2	0.509615	79/142/83	0.4934	0.2527	54/84/44	172	192	0.4725	0.3717	25/58/39	136	108	0.4426	0.7146
rs16829146	2	149433535	C	T	T	EPC2	0.492788	75/142/87	0.4803	0.2532	39/86/57	200	164	0.4505	0.5506	36/56/30	116	128	0.4754	0.3695
rs16829159	2	149445475	C	T	T	EPC2	0.492788	75/142/87	0.4803	0.2532	39/86/57	200	164	0.4505	0.5506	36/56/30	116	128	0.4754	0.3695
rs16831252	2	200170530	T	C	C	SATB2	0.456731	44/148/96	0.4097	0.3305	25/84/57	198	134	0.4036	0.6284	19/64/39	142	102	0.418	0.4589
rs16832348	3	180907309	A	G	G	SOX2-OT	0.168269	6/89/209	0.1661	0.41	3/55/124	303	61	0.1676	0.4224	3/34/85	204	40	0.1639	1
rs16832402	3	180999947	C	G	G	SOX2-OT	0.158654	8/70/210	0.1493	0.4842	4/42/120	282	50	0.1506	0.768	4/28/90	208	36	0.1475	0.2918
rs16832412	3	181012640	C	T	T	SOX2-OT	0.149038	5/72/218	0.139	1	3/44/126	296	50	0.1445	1	2/28/92	212	32	0.1311	1
rs16832457	3	181075310	C	G	G	SOX2-OT	0.334135	32/110/149	0.299	0.09435	16/64/89	242	96	0.284	0.3502	16/46/60	166	78	0.3197	0.147
rs16832504	3	181168699	G	A	A	SOX2-OT	0.112981	10/75/201	0.1661	0.391	6/38/120	278	50	0.1524	0.2192	4/37/81	199	45	0.1844	1
rs16832517	3	181206567	A	G	G	SOX2-OT	0.110577	11/81/212	0.1694	0.4124	7/43/132	307	57	0.1566	0.1594	4/38/80	198	46	0.1885	1
rs16832533	3	181222668	A	C	A	SOX2-OT	0.545673	47/157/99	0.4142	0.2865	24/104/53	210	152	0.4199	0.02183	23/53/46	145	99	0.4057	0.2656
rs16832543	3	181272496	C	G	G	SOX2-OT	0.298077	38/133/130	0.3472	0.7028	23/72/84	240	118	0.3296	0.2377	15/61/46	153	91	0.373	0.5616
rs16832551	3	181280007	T	C	C	SOX2-OT	0.286058	37/129/132	0.3406	0.521	22/70/84	238	114	0.3239	0.2297	15/59/48	155	89	0.3648	0.6993
rs16832554	3	181280297	G	A	A	SOX2-OT	0.286058	34/120/132	0.3287	0.4218	21/63/85	233	105	0.3107	0.1052	13/57/47	151	83	0.3547	0.5498
rs16845945	2	162480684	C	T	T	SLC4A10	0.141827	9/77/217	0.1568	0.5131	5/44/132	308	54	0.1492	0.5575	4/33/85	203	41	0.168	0.7447
rs1685492	3	2386340	C	G	G	CNTN4	0.175481	7/87/210	0.1661	0.6815	6/51/125	301	63	0.1731	0.7951	1/36/85	206	38	0.1557	0.3007
rs1685496	3	2391940	G	A	A	CNTN4	0.108173	3/58/243	0.1053	1	3/34/145	324	40	0.1099	0.4559	0/24/98	220	24	0.0984	0.6023
rs16865262	2	198263146	T	C	C	SF3B1	0.288462	11/126/167	0.2434	0.04164	6/73/103	279	85	0.2335	0.1458	5/53/64	181	63	0.2582	0.2342
rs16865677	2	198300431	G	T	T	SF3B1	0.257212	10/114/180	0.2204	0.1339	5/67/110	287	77	0.2115	0.2634	5/47/70	187	57	0.2336	0.6116
rs16867571	5	88743219	A	G	G	MEF2C-AS1	0.228365	23/101/168	0.2517	0.1632	18/53/99	251	89	0.2618	0.01608	5/48/69	186	58	0.2377	0.4566
rs16873068	4	22715030	C	T	T	GBA3	0.278846	33/110/152	0.2983	0.0699	18/64/91	246	100	0.289	0.1964	15/46/61	168	76	0.3115	0.2047
rs16880201	8	110989270	T	G	G	KCNV1	0.132212	3/77/224	0.1365	0.3257	2/49/131	311	53	0.1456	0.3782	1/28/93	214	30	0.123	0.6926
rs16883489	6	73906880	A	G	G	KCNQ5	0.0576923	3/58/243	0.1053	1	3/38/141	320	44	0.1209	0.7291	0/20/102	224	20	0.082	1
rs16883494	6	73907039	C	T	T	KCNQ5	0.204327	9/88/207	0.1743	1	7/46/129	304	60	0.1648	0.2794	2/42/78	198	46	0.1885	0.2402
rs16892374	5	60839907	C	A	A	ZSWIM6	0.132212	8/77/219	0.153	0.6593	5/41/136	313	51	0.1401	0.3574	3/36/83	202	42	0.1721	1
rs16892543	8	89340162	G	C	C	MMP16	0.141827	4/70/230	0.1283	0.7988	2/45/135	315	49	0.1346	0.7474	2/25/95	215	29	0.1189	0.6736
rs16902068	5	45255478	A	T	T	HCN1	0.0985577	6/64/234	0.125	0.4398	4/40/138	316	48	0.1319	0.5222	2/24/96	216	28	0.1148	0.6545
rs16913601	11	25100494	C	T	T	LUZP2	0.0793269	4/55/244	0.104	0.5457	4/36/141	318	44	0.1215	0.3056	0/19/103	225	19	0.0779	1
rs16917281	10	18697682	A	G	A	CACNB2	0.620192	49/145/104	0.4077	1	26/88/62	212	140	0.3977	0.638	23/57/42	141	103	0.4221	0.7103
rs16917357	10	18734013	T	C	C	CACNB2	0.100962	6/55/240	0.1113	0.2341	1/28/150	328	30	0.0838	1	5/27/90	207	37	0.1516	0.1489
rs16917367	10	18737815	T	A	A	CACNB2	0.100962	6/55/242	0.1106	0.2329	1/28/152	332	30	0.0829	1	5/27/90	207	37	0.1516	0.1489
rs16917369	10	18737870	G	C	C	CACNB2	0.100962	6/54/243	0.1089	0.1433	1/27/153	333	29	0.0801	1	5/27/90	207	37	0.1516	0.1489
rs16917375	10	18739366	T	C	C	CACNB2	0.100962	6/56/238	0.1133	0.2425	1/29/148	325	31	0.0871	1	5/27/90	207	37	0.1516	0.1489
rs16925348	11	25100267	A	G	G	LUZP2	0.0793269	4/55/245	0.1036	0.5444	4/36/142	320	44	0.1209	0.3031	0/19/103	225	19	0.0779	1
rs16929248	12	2428201	A	G	G	CACNA1C	0.211538	16/96/192	0.2105	0.3887	10/58/114	286	78	0.2143	0.5078	6/38/78	194	50	0.2049	0.5842
rs16929368	12	2523772	T	A	A	CACNA1C	0.305288	34/120/150	0.3092	0.1814	20/69/93	255	109	0.2995	0.2155	14/51/57	165	79	0.3238	0.6789
rs16929401	12	2541534	T	C	C	CACNA1C	0.129808	7/64/233	0.1283	0.303	5/43/134	311	53	0.1456	0.5469	2/21/99	219	25	0.1025	0.3567
rs16934870	12	29915778	G	A	A	TMTC1	0.175481	6/92/206	0.1711	0.313	3/54/125	304	60	0.1648	0.4211	3/38/81	200	44	0.1803	0.7617
rs16960835	17	17960011	C	T	T	GID4	0.0889423	1/54/249	0.0921	0.4899	0/32/150	332	32	0.0879	0.3675	1/22/99	220	24	0.0984	1
rs16961478	16	13330145	C	T	T	SHISA9	0.0697115	2/70/232	0.1217	0.2798	1/51/130	311	53	0.1456	0.1328	1/19/102	223	21	0.0861	1
rs16964240	19	30982538	A	C	C	ZNF536	0.115385	6/78/220	0.148	1	4/48/130	308	56	0.1538	1	2/30/90	210	34	0.1393	1
rs16964244	19	30984109	C	G	G	ZNF536	0.266827	25/135/144	0.3043	0.4977	13/85/84	253	111	0.3049	0.2209	12/50/60	170	74	0.3033	0.83
rs16966529	16	9959121	G	A	A	GRIN2A	0.127404	6/56/230	0.1164	0.2505	5/32/133	298	42	0.1235	0.1423	1/24/97	218	26	0.1066	1
rs1700027	8	4031078	A	G	G	CSMD1	0.283654	29/144/131	0.3322	0.3006	19/89/74	237	127	0.3489	0.3329	10/55/57	169	75	0.3074	0.6706
rs1700040	8	4091888	G	C	C	CSMD1	0.298077	26/138/139	0.3135	0.3519	17/83/81	245	117	0.3232	0.6111	9/55/58	171	73	0.2992	0.5185
rs1700046	8	4090184	A	C	C	CSMD1	0.278846	31/131/139	0.3206	1	17/76/86	248	110	0.3073	1	14/55/53	161	83	0.3402	1
rs1700047	8	4090091	G	A	A	CSMD1	0.264423	28/128/145	0.3056	1	14/78/87	252	106	0.2961	0.5955	14/50/58	166	78	0.3197	0.5345
rs1700055	8	4084970	G	T	T	CSMD1	0.290865	31/134/137	0.3245	0.896	16/82/82	246	114	0.3167	0.6051	15/52/55	162	82	0.3361	0.6846
rs1700068	8	4074670	C	G	C	CSMD1	0.665865	45/141/118	0.3799	0.8078	28/91/63	217	147	0.4038	0.6471	17/50/55	160	84	0.3443	0.3184
rs1700070	8	4070860	G	C	C	CSMD1	0.524038	72/139/93	0.4655	0.1668	44/77/61	199	165	0.4533	0.05201	28/62/32	126	118	0.4836	1
rs1700073	8	4066549	T	C	C	CSMD1	0.185096	5/101/198	0.1826	0.05477	4/57/121	299	65	0.1786	0.4562	1/44/77	198	46	0.1885	0.07159
rs1700082	8	4121727	G	C	C	CSMD1	0.370192	55/148/88	0.4433	0.6364	35/84/50	184	154	0.4556	1	20/64/38	140	104	0.4262	0.4649
rs1700091	8	4045487	G	T	T	CSMD1	0.144231	5/80/219	0.148	0.6479	3/48/131	310	54	0.1484	0.7707	2/32/88	208	36	0.1475	1
rs1700093	8	4046806	T	C	C	CSMD1	0.247596	21/110/173	0.25	0.5416	11/65/106	277	87	0.239	0.8385	10/45/67	179	65	0.2664	0.4954
rs1700110	8	4098594	G	A	A	CSMD1	0.168269	12/103/185	0.2117	0.7302	6/69/103	275	81	0.2275	0.2058	6/34/82	198	46	0.1885	0.3704
rs1700112	8	4097418	A	G	G	CSMD1	0.331731	40/145/107	0.3853	0.4593	24/90/56	202	138	0.4059	0.2651	16/55/51	157	87	0.3566	0.8448
rs1700113	8	4096261	C	T	T	CSMD1	0.228365	19/115/158	0.262	0.8797	12/72/86	244	96	0.2824	0.7049	7/43/72	187	57	0.2336	0.8041
rs1700120	8	4038476	G	A	G	CSMD1	0.855769	5/80/219	0.148	0.6479	3/49/130	309	55	0.1511	0.7715	2/31/89	209	35	0.1434	1
rs1700123	8	4029136	A	G	A	CSMD1	0.855769	5/83/216	0.153	0.505	3/47/132	311	53	0.1456	0.7716	2/36/84	204	40	0.1639	0.5253
rs17002868	22	42584466	G	C	G	TCF20	0.802885	12/87/205	0.1826	0.4453	4/48/130	308	56	0.1538	1	8/39/75	189	55	0.2254	0.4338
rs17002876	22	42599647	G	C	G	TCF20	0.603365	36/131/137	0.3339	0.6063	17/76/89	254	110	0.3022	0.8619	19/55/48	151	93	0.3811	0.7008
rs17013260	3	2406246	C	G	G	CNTN4	0.418269	43/149/112	0.3865	0.6288	25/93/64	221	143	0.3929	0.4366	18/56/48	152	92	0.377	0.8474
rs17013263	3	2406389	A	G	G	CNTN4	0.427885	62/152/90	0.4539	0.9084	36/88/58	204	160	0.4396	0.8803	26/64/32	128	116	0.4754	0.7162
rs17013461	3	2416684	C	T	C	CNTN4	0.490385	63/149/70	0.4876	0.4039	41/85/42	169	167	0.497	1	22/64/28	120	108	0.4737	0.2587
rs17013465	3	2416697	A	T	A	CNTN4	0.490385	66/149/71	0.4913	0.554	44/85/42	169	173	0.4942	1	22/64/29	122	108	0.4696	0.2627
rs17013467	3	2417521	C	T	C	CNTN4	0.5	71/157/76	0.4918	0.6462	48/90/44	178	186	0.489	0.8828	23/67/32	131	113	0.4631	0.2803
rs17013472	3	2418494	A	G	A	CNTN4	0.5	71/157/76	0.4918	0.6462	48/90/44	178	186	0.489	0.8828	23/67/32	131	113	0.4631	0.2803
rs17013494	3	2420610	A	G	A	CNTN4	0.492788	68/158/74	0.49	0.4185	46/91/42	175	183	0.4888	0.8817	22/67/32	131	111	0.4587	0.2719
rs17013514	3	2421975	A	G	A	CNTN4	0.53125	69/156/77	0.4868	0.6449	46/90/44	178	182	0.4944	1	23/66/33	132	112	0.459	0.3668
rs17014543	3	2494105	G	A	A	CNTN4	0.0769231	2/36/261	0.0669	0.6293	2/25/150	325	29	0.0819	0.3224	0/11/111	233	11	0.0451	1
rs17015344	3	2548355	C	T	T	CNTN4	0.163462	7/70/224	0.1395	0.6287	5/31/143	317	41	0.1145	0.05939	2/39/81	201	43	0.1762	0.3613
rs17015775	3	2569633	C	T	T	CNTN4	0.483173	62/156/83	0.4651	0.5622	43/84/52	188	170	0.4749	0.4543	19/72/31	134	110	0.4508	0.0449
rs17015816	3	2573461	T	C	T	CNTN4	0.53125	62/137/94	0.4454	0.347	37/72/62	196	146	0.4269	0.08477	25/65/32	129	115	0.4713	0.5852
rs17049273	2	58194607	C	T	T	VRK2	0.185096	11/91/192	0.1922	1	7/50/115	280	64	0.186	0.614	4/41/77	195	49	0.2008	0.7805
rs17049284	2	58217164	C	A	A	VRK2	0.110577	2/45/257	0.0806	1	2/29/151	331	33	0.0907	0.643	0/16/106	228	16	0.0656	1
rs17049286	2	58223521	G	A	A	VRK2	0.0865385	4/64/236	0.1184	1	1/36/145	326	38	0.1044	0.6978	3/28/91	210	34	0.1393	0.7012
rs17049288	2	58225968	G	A	A	VRK2	0.199519	11/99/194	0.199	0.8573	8/55/119	293	71	0.1951	0.6362	3/44/75	194	50	0.2049	0.4013
rs17049294	2	58231563	A	T	T	VRK2	0.0528846	1/42/261	0.0724	1	0/23/159	341	23	0.0632	1	1/19/102	223	21	0.0861	1
rs17049295	2	58232213	C	G	G	VRK2	0.103365	3/39/250	0.0771	0.2346	3/26/141	308	32	0.0941	0.1669	0/13/109	231	13	0.0533	1
rs17049305	2	58246649	T	C	T	VRK2	0.576923	45/157/102	0.4062	0.2368	26/93/63	219	145	0.3984	0.4402	19/64/39	142	102	0.418	0.4589
rs17050	11	25102331	A	G	A	LUZP2	0.894231	2/59/243	0.1036	0.7545	1/33/148	329	35	0.0962	1	1/26/95	216	28	0.1148	1
rs17056459	6	96658670	A	C	C	FUT9	0.439904	69/144/88	0.4684	0.4892	38/91/50	191	167	0.4665	0.8807	31/53/38	129	115	0.4713	0.151
rs17056460	6	96660070	C	T	T	FUT9	0.168269	11/90/203	0.1842	0.8482	11/54/117	288	76	0.2088	0.178	0/36/86	208	36	0.1475	0.07175
rs17062106	4	176745062	C	T	T	GPM6A	0.0769231	6/69/229	0.1332	0.8025	4/40/138	316	48	0.1319	0.5222	2/29/91	211	33	0.1352	1
rs17062130	4	176754675	C	T	T	GPM6A	0.401442	27/149/126	0.3361	0.07262	16/90/74	238	122	0.3389	0.1376	11/59/52	163	81	0.332	0.4147
rs17062188	4	176792194	T	C	C	GPM6A	0.389423	26/140/126	0.3288	0.1841	13/84/73	230	110	0.3235	0.1157	13/56/53	162	82	0.3361	0.8409
rs17062227	4	176828539	G	A	A	GPM6A	0.230769	20/119/160	0.2659	0.8821	8/70/99	268	86	0.2429	0.4144	12/49/61	171	73	0.2992	0.6667
rs17062236	4	176830771	T	A	A	GPM6A	0.230769	19/122/160	0.2658	0.5573	7/73/99	271	87	0.243	0.2207	12/49/61	171	73	0.2992	0.6667
rs17062252	4	176832899	C	T	T	GPM6A	0.295673	36/131/134	0.3372	0.6987	17/76/86	248	110	0.3073	1	19/55/48	151	93	0.3811	0.7008
rs17062271	4	176849515	C	T	T	GPM6A	0.151442	9/77/207	0.1621	0.5236	5/40/126	292	50	0.1462	0.3654	4/37/81	199	45	0.1844	1
rs17062274	4	176850196	T	C	C	GPM6A	0.170673	9/84/191	0.1796	1	4/45/117	279	53	0.1596	1	5/39/74	187	49	0.2076	1
rs17062308	4	176891628	G	T	T	GPM6A	0.189904	16/109/179	0.2319	1	9/64/109	282	82	0.2253	1	7/45/70	185	59	0.2418	1
rs17062332	4	176897737	G	T	T	GPM6A	0.194712	16/111/177	0.2352	0.8742	8/68/106	280	84	0.2308	0.6753	8/43/71	185	59	0.2418	0.6272
rs17062351	4	176909214	A	G	G	GPM6A	0.211538	19/109/156	0.2588	1	11/61/94	249	83	0.25	0.836	8/48/62	172	64	0.2712	1
rs17063211	8	3898159	T	C	C	CSMD1	0.389423	40/142/122	0.3651	1	20/87/75	237	127	0.3489	0.5189	20/55/47	149	95	0.3893	0.5706
rs17063217	8	3898391	G	A	A	CSMD1	0.389423	39/144/121	0.3651	0.8045	19/89/74	237	127	0.3489	0.3329	20/55/47	149	95	0.3893	0.5706
rs17063252	8	4212136	A	G	G	CSMD1	0.0913462	3/44/257	0.0822	0.4386	1/31/150	331	33	0.0907	1	2/13/107	227	17	0.0697	0.09761
rs17066296	8	3351147	G	A	A	CSMD1	0.180288	23/104/177	0.2467	0.166	14/58/110	278	86	0.2363	0.1477	9/46/67	180	64	0.2623	0.8151
rs17068673	8	3896932	A	G	G	CSMD1	0.454327	61/151/92	0.449	1	34/93/55	203	161	0.4423	0.7636	27/58/37	132	112	0.459	0.7151
rs17068727	8	3903905	G	T	G	CSMD1	0.550481	71/152/78	0.4884	0.9084	42/93/44	181	177	0.4944	0.6554	29/59/34	127	117	0.4795	0.7196
rs17068729	8	3904006	G	A	A	CSMD1	0.370192	34/133/137	0.3306	0.8968	18/78/86	250	114	0.3132	1	16/55/51	157	87	0.3566	0.8448
rs17068754	8	3905677	C	T	T	CSMD1	0.372596	34/135/135	0.3339	1	18/79/85	249	115	0.3159	1	16/56/50	156	88	0.3607	1
rs17068773	8	3910187	G	C	C	CSMD1	0.379808	33/134/135	0.3311	1	17/78/85	248	112	0.3111	1	16/56/50	156	88	0.3607	1
rs17068799	8	3911533	C	A	A	CSMD1	0.384615	35/133/136	0.3339	0.7967	18/78/86	250	114	0.3132	1	17/55/50	155	89	0.3648	0.8449
rs17068805	8	3912052	A	G	G	CSMD1	0.384615	35/134/135	0.3355	0.8976	18/78/86	250	114	0.3132	1	17/56/49	154	90	0.3689	0.8479
rs17068884	8	3946503	C	T	T	CSMD1	0.0697115	4/33/266	0.0677	0.03691	3/19/159	337	25	0.0691	0.03962	1/14/107	228	16	0.0656	0.4088
rs17068886	8	3946527	T	G	G	CSMD1	0.235577	13/111/177	0.2276	0.5113	6/70/103	276	82	0.2291	0.2041	7/41/74	189	55	0.2254	0.6128
rs17068907	8	3947691	G	C	C	CSMD1	0.276442	35/122/145	0.3179	0.2339	24/79/77	233	127	0.3528	0.625	11/43/68	179	65	0.2664	0.2564
rs17068917	8	3949981	T	C	C	CSMD1	0.230769	17/107/171	0.239	1	9/64/100	264	82	0.237	1	8/43/71	185	59	0.2418	0.6272
rs17068968	8	3956048	A	C	C	CSMD1	0.0384615	3/31/267	0.0615	0.08934	0/22/157	336	22	0.0615	1	3/9/110	229	15	0.0615	0.004774
rs17068970	8	3956349	A	C	A	CSMD1	0.689904	37/132/134	0.3399	0.6098	28/84/69	222	140	0.3867	0.7558	9/48/65	178	66	0.2705	1
rs17068984	8	3957949	A	G	G	CSMD1	0.194712	10/79/215	0.1628	0.4012	6/46/130	306	58	0.1593	0.4111	4/33/85	203	41	0.168	0.7447
rs17068998	8	3959805	G	C	C	CSMD1	0.3125	42/122/136	0.3433	0.09594	32/76/71	218	140	0.3911	0.1581	10/46/65	176	66	0.2727	0.6488
rs17069006	8	3961402	T	A	A	CSMD1	0.221154	17/107/180	0.2319	0.872	9/67/106	279	85	0.2335	0.8368	8/40/74	188	56	0.2295	0.4425
rs17069014	8	3963987	T	C	C	CSMD1	0.0360577	3/27/260	0.0569	0.05415	0/18/151	320	18	0.0533	1	3/9/109	227	15	0.062	0.00489
rs17069018	8	3964905	A	G	G	CSMD1	0.235577	18/112/171	0.2458	1	10/71/98	267	91	0.2542	0.6932	8/41/73	187	57	0.2336	0.4572
rs17069043	8	3975130	C	G	G	CSMD1	0.0697115	3/39/262	0.074	0.2161	2/24/156	336	28	0.0769	0.2792	1/15/106	227	17	0.0697	0.4503
rs17069103	8	3988689	G	A	A	CSMD1	0.112981	4/50/249	0.0957	0.3342	0/33/148	329	33	0.0912	0.3682	4/17/101	219	25	0.1025	0.02109
rs17069121	8	3998555	G	A	A	CSMD1	0.127404	7/61/236	0.1234	0.1897	3/39/140	319	45	0.1236	0.7398	4/22/96	214	30	0.123	0.08071
rs17069130	8	4000267	T	C	C	CSMD1	0.134615	5/64/235	0.1217	0.7872	3/37/142	321	43	0.1181	0.7197	2/27/93	213	31	0.127	1
rs17069139	8	4011688	T	G	G	CSMD1	0.262019	18/130/156	0.273	0.1967	10/70/102	274	90	0.2473	0.8419	8/60/54	168	76	0.3115	0.1403
rs17069157	8	4013928	A	G	G	CSMD1	0.228365	20/115/169	0.2549	1	15/69/98	265	99	0.272	0.5755	5/46/71	188	56	0.2295	0.6111
rs17069167	8	4016156	C	T	T	CSMD1	0.360577	46/132/126	0.3684	0.267	33/70/79	228	136	0.3736	0.01752	13/62/47	156	88	0.3607	0.3278
rs17069183	8	4022682	A	C	C	CSMD1	0.211538	13/107/184	0.2188	0.7372	9/56/117	290	74	0.2033	0.4939	4/51/67	185	59	0.2418	0.1466
rs17069194	8	4022833	A	G	G	CSMD1	0.0721154	3/49/252	0.0905	0.7225	2/26/154	334	30	0.0824	0.3415	1/23/98	219	25	0.1025	1
rs17069226	8	4039852	T	C	C	CSMD1	0.384615	46/134/122	0.3742	0.3896	31/73/76	225	135	0.375	0.07987	15/61/46	153	91	0.373	0.5616
rs17069257	8	4043515	T	C	C	CSMD1	0.283654	32/124/148	0.3092	0.4226	23/73/86	245	119	0.3269	0.2397	9/51/62	175	69	0.2828	0.8262
rs17069261	8	4043691	C	T	T	CSMD1	0.28125	32/119/153	0.301	0.2217	23/71/88	247	117	0.3214	0.1733	9/48/65	178	66	0.2705	1
rs17069262	8	4043844	C	A	A	CSMD1	0.28125	32/120/152	0.3026	0.2768	23/71/88	247	117	0.3214	0.1733	9/49/64	177	67	0.2746	1
rs17069371	8	4056592	G	C	C	CSMD1	0.295673	19/115/170	0.2516	1	11/71/100	271	93	0.2555	0.8465	8/44/70	184	60	0.2459	0.807
rs17069379	8	4057395	A	G	G	CSMD1	0.295673	19/118/167	0.2566	0.8806	10/76/96	268	96	0.2637	0.4439	9/42/71	184	60	0.2459	0.4633
rs17069490	8	4070844	A	C	C	CSMD1	0.372596	54/143/107	0.4128	0.6361	36/88/58	204	160	0.4396	0.8803	18/55/49	153	91	0.373	0.7004
rs17069495	8	4072933	G	C	C	CSMD1	0.100962	2/62/240	0.1086	0.5519	0/40/142	324	40	0.1099	0.1353	2/22/98	218	26	0.1066	0.6227
rs17069501	8	4074173	G	A	A	CSMD1	0.105769	5/60/239	0.1151	0.571	2/37/143	323	41	0.1126	1	3/23/96	215	29	0.1189	0.3721
rs17069542	8	4076675	C	T	T	CSMD1	0.108173	4/61/239	0.1135	1	2/39/141	321	43	0.1181	1	2/22/98	218	26	0.1066	0.6227
rs17069552	8	4077190	G	C	C	CSMD1	0.0841346	3/50/251	0.0921	0.7288	3/28/151	330	34	0.0934	0.1894	0/22/100	222	22	0.0902	0.5957
rs17069640	8	4087686	T	G	G	CSMD1	0.0817308	1/45/243	0.0813	0.7056	1/24/145	314	26	0.0765	1	0/21/98	217	21	0.0882	0.5967
rs17069674	8	4094027	T	C	C	CSMD1	0.0745192	1/52/244	0.0909	0.488	1/28/146	320	30	0.0857	1	0/24/98	220	24	0.0984	0.6023
rs17069676	8	4094032	T	C	C	CSMD1	0.519231	43/151/103	0.399	0.3344	25/88/62	212	138	0.3943	0.53	18/63/41	145	99	0.4057	0.5727
rs17069682	8	4096574	C	A	A	CSMD1	0.0697115	4/44/248	0.0878	0.2597	3/24/147	318	30	0.0862	0.116	1/20/101	222	22	0.0902	1
rs17069688	8	4096979	G	C	C	CSMD1	0.153846	10/74/216	0.1567	0.2716	5/41/132	305	51	0.1433	0.3664	5/33/84	201	43	0.1762	0.5285
rs17069711	8	4100582	G	A	A	CSMD1	0.151442	10/107/185	0.2103	0.3	6/70/104	278	82	0.2278	0.2048	4/37/81	199	45	0.1844	1
rs17069747	8	4108428	A	G	G	CSMD1	0.423077	35/127/132	0.335	0.6017	19/80/73	226	118	0.343	0.7373	16/47/59	165	79	0.3238	0.2137
rs17069764	8	4113492	G	T	T	CSMD1	0.567308	72/151/74	0.4966	0.817	40/91/44	179	171	0.4886	0.6515	32/60/30	120	124	0.4918	0.8574
rs17069772	8	4120495	T	A	A	CSMD1	0.413462	34/124/136	0.3265	0.5074	20/78/74	226	118	0.343	1	14/46/62	170	74	0.3033	0.2823
rs17069782	8	4121989	A	G	G	CSMD1	0.1875	4/73/223	0.135	0.6231	3/46/129	304	52	0.1461	1	1/27/94	215	29	0.1189	1
rs17069800	8	4126540	C	A	A	CSMD1	0.122596	2/45/239	0.0857	1	1/31/132	295	33	0.1006	1	1/14/107	228	16	0.0656	0.4088
rs17069831	8	4137396	C	T	T	CSMD1	0.435096	59/140/98	0.4343	0.4803	39/84/52	188	162	0.4629	0.65	20/56/46	148	96	0.3934	0.7052
rs17069926	8	4183795	C	T	T	CSMD1	0.108173	7/80/214	0.1561	1	2/53/124	301	57	0.1592	0.2597	5/27/90	207	37	0.1516	0.1489
rs17069985	8	4204987	A	G	G	CSMD1	0.103365	7/64/232	0.1287	0.3042	6/37/138	313	49	0.1354	0.1047	1/27/94	215	29	0.1189	1
rs17070080	8	4220195	A	G	G	CSMD1	0.0913462	0/36/267	0.0594	0.6107	0/16/165	346	16	0.0442	1	0/20/102	224	20	0.082	1
rs17070105	8	4237291	A	G	A	CSMD1	0.737981	38/138/124	0.3567	1	24/80/74	228	128	0.3596	0.7462	14/58/50	158	86	0.3525	0.8425
rs17070107	8	4238712	C	T	C	CSMD1	0.451923	63/150/91	0.4539	1	40/87/55	197	167	0.4588	0.6544	23/63/36	135	109	0.4467	0.7152
rs17070111	8	4239829	G	C	C	CSMD1	0.0817308	0/37/266	0.0611	0.613	0/25/156	337	25	0.0691	1	0/12/110	232	12	0.0492	1
rs17070157	8	4266274	G	C	C	CSMD1	0.228365	14/105/182	0.2209	1	11/62/106	274	84	0.2346	0.6768	3/43/76	195	49	0.2008	0.4001
rs17070221	8	4275735	A	C	C	CSMD1	0.247596	18/107/160	0.2509	1	11/64/89	242	86	0.2622	1	7/43/71	185	57	0.2355	0.8056
rs17089851	18	53179241	C	T	C	TCF4	0.528846	63/149/92	0.4523	0.9078	35/94/53	200	164	0.4505	0.6535	28/55/39	133	111	0.4549	0.3609
rs17089876	18	53199131	T	C	C	TCF4	0.461538	72/145/79	0.4882	0.7282	46/84/44	172	176	0.4943	0.651	26/61/35	131	113	0.4631	1
rs17089894	18	53218933	A	T	T	TCF4	0.117788	3/65/233	0.1179	0.7803	1/44/134	312	46	0.1285	0.3163	2/21/99	219	25	0.1025	0.3567
rs17093750	14	72414804	A	T	T	RGS6	0.185096	8/92/204	0.1776	0.6942	6/54/122	298	66	0.1813	1	2/38/82	202	42	0.1721	0.5225
rs17093752	14	72419435	C	T	C	RGS6	0.596154	68/133/101	0.4454	0.0625	48/81/51	183	177	0.4917	0.1817	20/52/50	152	92	0.377	0.3355
rs17094683	10	104851301	G	T	T	NT5C2	0.288462	15/130/159	0.2632	0.1025	8/76/98	272	92	0.2527	0.2369	7/54/61	176	68	0.2787	0.3676
rs17095099	14	99712369	C	G	G	BCL11B	0.329327	21/129/149	0.286	0.3957	15/81/81	243	111	0.3136	0.4859	6/48/68	184	60	0.2459	0.6286
rs17095104	14	99712697	T	C	C	BCL11B	0.153846	7/85/201	0.1689	0.6805	3/42/130	302	48	0.1371	1	4/43/71	185	51	0.2161	0.5873
rs17098348	14	99648494	C	A	A	BCL11B	0.399038	50/151/103	0.4128	0.7233	26/91/65	221	143	0.3929	0.6408	24/60/38	136	108	0.4426	1
rs17098384	14	99670356	A	G	G	BCL11B	0.319712	26/140/138	0.3158	0.2895	16/85/81	247	117	0.3214	0.398	10/55/57	169	75	0.3074	0.6706
rs17098399	14	99674673	C	T	T	BCL11B	0.319712	26/135/143	0.3076	0.5029	16/82/84	250	114	0.3132	0.6068	10/53/59	171	73	0.2992	0.8298
rs17098400	14	99675624	A	G	G	BCL11B	0.112981	6/66/232	0.1283	0.6063	3/39/140	319	45	0.1236	0.7398	3/27/92	211	33	0.1352	0.4551
rs17104955	14	72426756	T	C	C	RGS6	0.194712	13/88/203	0.1875	0.3519	5/46/131	308	56	0.1538	0.774	8/42/72	186	58	0.2377	0.617
rs17113605	5	152065325	G	A	A	LINC01470	0.141827	9/72/216	0.1515	0.363	5/43/127	297	53	0.1514	0.5554	4/29/89	207	37	0.1516	0.4743
rs17115183	14	30137407	C	T	T	PRKD1	0.216346	6/82/212	0.1567	0.6659	4/48/126	300	56	0.1573	1	2/34/86	206	38	0.1557	0.7346
rs17115213	10	104681143	A	G	G	CNNM2	0.283654	17/128/159	0.2664	0.2394	8/76/98	272	92	0.2527	0.2369	9/52/61	174	70	0.2869	0.8248
rs17115215	14	30153719	A	G	G	PRKD1	0.125	5/60/226	0.1203	0.5838	3/29/137	303	35	0.1036	0.3912	2/31/89	209	35	0.1434	1
rs17115244	10	104697369	A	G	G	CNNM2	0.0865385	2/41/255	0.0755	0.6769	1/29/148	325	31	0.0871	1	1/12/107	226	14	0.0583	0.331
rs17115381	10	104803314	T	C	C	CNNM2	0.0649038	1/32/271	0.0559	1	1/13/168	349	15	0.0412	0.2596	0/19/103	225	19	0.0779	1
rs17116139	5	153800309	G	A	A	SAP30L-AS1	0.110577	1/75/228	0.1266	0.06358	1/44/137	318	46	0.1264	0.3168	0/31/91	213	31	0.127	0.2128
rs17127435	11	123395348	A	G	G	GRAMD1B	0.5	48/166/90	0.4309	0.06111	22/104/56	216	148	0.4066	0.02068	26/62/34	130	114	0.4672	0.8578
rs1714676	8	4090096	G	C	C	CSMD1	0.264423	28/127/144	0.306	1	14/77/86	249	105	0.2966	0.7184	14/50/58	166	78	0.3197	0.5345
rs1714677	8	4090560	C	G	G	CSMD1	0.182692	18/102/179	0.2308	0.5147	10/62/105	272	82	0.2316	0.8333	8/40/74	188	56	0.2295	0.4425
rs1714684	8	4093118	T	G	G	CSMD1	0.266827	22/133/141	0.299	0.2671	14/82/78	238	110	0.3161	0.2936	8/51/63	177	67	0.2746	0.6567
rs1714711	8	4007211	A	C	A	CSMD1	0.586538	36/164/104	0.3882	0.02176	24/87/71	229	135	0.3709	0.8737	12/77/33	143	101	0.4139	0.001384
rs1714712	8	4068535	T	G	G	CSMD1	0.161058	6/89/200	0.1712	0.4096	4/51/121	293	59	0.1676	0.7892	2/38/79	196	42	0.1765	0.524
rs1714714	8	4071516	G	C	C	CSMD1	0.4375	44/154/106	0.398	0.341	27/86/69	224	140	0.3846	1	17/68/37	142	102	0.418	0.1379
rs1714717	8	4073265	T	G	G	CSMD1	0.233173	21/126/155	0.2781	0.5677	12/74/94	262	98	0.2722	0.7087	9/52/61	174	70	0.2869	0.8248
rs1714718	8	4074311	A	G	A	CSMD1	0.675481	40/142/122	0.3651	1	23/93/66	225	139	0.3819	0.3456	17/49/56	161	83	0.3402	0.2331
rs1714720	8	4077178	G	C	G	CSMD1	0.552885	74/151/79	0.4918	0.909	47/94/41	176	188	0.4835	0.7664	27/57/38	133	111	0.4549	0.5837
rs1714721	8	4077348	C	G	C	CSMD1	0.629808	48/144/101	0.4096	0.8103	33/84/56	196	150	0.4335	0.8777	15/60/45	150	90	0.375	0.5605
rs1714727	8	4008571	A	G	G	CSMD1	0.420673	60/166/78	0.4704	0.1078	39/96/47	190	174	0.478	0.552	21/70/31	132	112	0.459	0.1037
rs1714728	8	4079750	C	T	T	CSMD1	0.466346	60/144/99	0.4356	0.5603	33/86/62	210	152	0.4199	0.7608	27/58/37	132	112	0.459	0.7151
rs1714732	8	4080897	A	G	G	CSMD1	0.490385	66/146/91	0.4587	0.6435	38/89/55	199	165	0.4533	0.8814	28/57/36	129	113	0.4669	0.5848
rs1714746	8	4105147	G	A	A	CSMD1	0.387019	63/152/79	0.4728	0.5601	38/90/44	178	166	0.4826	0.6466	25/62/35	132	112	0.459	0.8568
rs1714753	8	4031013	C	G	C	CSMD1	0.704327	26/112/166	0.2697	0.2473	13/65/104	273	91	0.25	0.5529	13/47/62	171	73	0.2992	0.3889
rs1714754	8	4030990	G	C	C	CSMD1	0.288462	27/147/130	0.3306	0.1211	18/92/72	236	128	0.3516	0.1927	9/55/58	171	73	0.2992	0.5185
rs1714757	8	4029513	A	C	C	CSMD1	0.377404	46/152/106	0.4013	0.5507	29/89/64	217	147	0.4038	0.8787	17/63/42	147	97	0.3975	0.4528
rs1714771	8	4017855	T	C	T	CSMD1	0.634615	43/125/122	0.3638	0.2538	28/68/77	222	124	0.3584	0.06807	15/57/45	147	87	0.3718	0.6968
rs1714774	8	4032481	T	G	G	CSMD1	0.336538	33/158/113	0.3684	0.0489	19/94/69	232	132	0.3626	0.1487	14/64/44	152	92	0.377	0.2491
rs1714777	8	4015229	G	T	T	CSMD1	0.295673	33/136/135	0.3322	1	21/82/79	240	124	0.3407	1	12/54/56	166	78	0.3197	1
rs1714781	8	4041699	G	A	A	CSMD1	0.144231	5/75/219	0.1421	0.8129	3/46/129	304	52	0.1461	1	2/29/90	209	33	0.1364	1
rs1714787	8	4033907	T	G	G	CSMD1	0.367788	46/146/112	0.3914	1	28/86/68	222	142	0.3901	1	18/60/44	148	96	0.3934	0.85
rs1714789	8	3984758	G	A	G	CSMD1	0.579327	45/151/108	0.3964	0.5503	25/86/71	228	136	0.3736	1	20/65/37	139	105	0.4303	0.4594
rs1714799	8	3993586	G	A	A	CSMD1	0.295673	42/127/134	0.3482	0.2051	27/79/75	229	133	0.3674	0.4252	15/48/59	166	78	0.3197	0.3004
rs1714800	8	3993856	G	C	G	CSMD1	0.706731	29/109/166	0.2747	0.08439	16/69/97	263	101	0.2775	0.4618	13/40/69	178	66	0.2705	0.06689
rs1714802	8	3994963	T	C	C	CSMD1	0.331731	64/101/123	0.3976	7.936e-06	40/61/69	199	141	0.4147	0.0008372	24/40/54	148	88	0.3729	0.003098
rs1714810	8	4038633	A	C	C	CSMD1	0.288462	35/128/141	0.3257	0.5135	25/76/81	238	126	0.3462	0.3256	10/52/60	172	72	0.2951	1
rs1714812	8	4003491	T	C	C	CSMD1	0.286058	33/136/135	0.3322	1	20/84/78	240	124	0.3407	0.8688	13/52/57	166	78	0.3197	0.836
rs1714813	8	4003561	A	C	C	CSMD1	0.288462	33/135/136	0.3306	1	20/83/79	241	123	0.3379	0.8693	13/52/57	166	78	0.3197	0.836
rs1714820	8	4005670	G	A	A	CSMD1	0.286058	33/137/134	0.3339	0.8976	21/82/79	240	124	0.3407	1	12/55/55	165	79	0.3238	0.8379
rs1714821	8	4084879	T	C	C	CSMD1	0.307692	33/140/130	0.3399	0.7009	18/87/76	239	123	0.3398	0.4083	15/53/54	161	83	0.3402	0.6911
rs17149888	7	24738372	G	A	A	GSDME	0.204327	9/102/193	0.1974	0.3678	7/64/111	286	78	0.2143	0.663	2/38/82	202	42	0.1721	0.5225
rs17149912	7	24742436	T	C	C	GSDME	0.25	14/109/181	0.2253	0.7432	8/65/109	283	81	0.2225	0.8306	6/44/72	188	56	0.2295	1
rs17152073	11	57509690	G	A	A	TMX2-CTNND1	0.146635	9/78/217	0.1579	0.5188	7/44/131	306	58	0.1593	0.1735	2/34/86	206	38	0.1557	0.7346
rs17158197	7	110610041	C	T	T	IMMP2L	0.146635	6/80/202	0.1597	0.6648	6/49/112	273	61	0.1826	0.7966	0/31/90	211	31	0.1281	0.213
rs17158220	7	110624166	G	T	T	IMMP2L	0.144231	5/80/210	0.1525	0.5037	5/49/119	287	59	0.1705	1	0/31/91	213	31	0.127	0.2128
rs17158277	7	110678370	T	C	C	IMMP2L	0.163462	7/88/204	0.1706	0.6816	6/54/117	288	66	0.1864	1	1/34/87	208	36	0.1475	0.4656
rs17158293	7	110713587	C	T	T	IMMP2L	0.0625	4/23/275	0.0513	0.004513	3/11/166	343	17	0.0472	0.003623	1/12/109	230	14	0.0574	0.3263
rs17164	2	233593499	C	T	C	GIGYF2	0.870192	4/50/250	0.0954	0.3326	1/34/147	328	36	0.0989	1	3/16/103	222	22	0.0902	0.05395
rs17194371	3	2464724	G	A	A	CNTN4	0.0721154	1/40/256	0.0707	1	1/22/152	326	24	0.0686	0.5709	0/18/104	226	18	0.0738	1
rs17194378	3	2465091	A	G	G	CNTN4	0.194712	8/89/201	0.1762	0.8413	3/54/119	292	60	0.1705	0.4208	5/35/82	199	45	0.1844	0.5545
rs17194455	3	2501259	C	T	C	CNTN4	0.762019	18/109/176	0.2393	0.8745	9/64/108	280	82	0.2265	1	9/45/68	181	63	0.2582	0.642
rs1720194	3	2391613	A	G	G	CNTN4	0.108173	3/58/243	0.1053	1	3/34/145	324	40	0.1099	0.4559	0/24/98	220	24	0.0984	0.6023
rs17213245	3	2406949	G	A	A	CNTN4	0.0697115	1/36/267	0.0625	1	1/22/159	340	24	0.0659	0.5557	0/14/108	230	14	0.0574	1
rs17223841	12	2521812	A	G	G	CACNA1C	0.305288	32/122/150	0.3059	0.3452	19/71/92	255	109	0.2995	0.3766	13/51/58	167	77	0.3156	0.6804
rs17237283	15	60823932	T	C	C	RORA-AS1	0.127404	7/85/210	0.1639	0.8335	3/59/118	295	65	0.1806	0.2082	4/26/92	210	34	0.1393	0.2463
rs1725132	8	4277173	G	A	G	CSMD1	0.737981	23/103/161	0.2596	0.2818	12/59/94	247	83	0.2515	0.5356	11/44/67	178	66	0.2705	0.3597
rs1727301	12	123664514	G	A	G	MPHOSPH9	0.65625	21/130/152	0.2838	0.3971	11/83/87	257	105	0.2901	0.1513	10/47/65	177	67	0.2746	0.8197
rs1727331	12	123718879	C	G	C	C12orf65	0.704327	17/117/170	0.2484	0.6477	10/76/96	268	96	0.2637	0.4439	7/41/74	189	55	0.2254	0.6128
rs1727332	12	123718301	C	T	C	C12orf65	0.699519	16/122/166	0.2533	0.3626	9/79/94	267	97	0.2665	0.1839	7/43/72	187	57	0.2336	0.8041
rs1731951	7	137075847	T	A	A	DGKI	0.391827	60/128/112	0.4133	0.04268	34/82/62	206	150	0.4213	0.4463	26/46/50	146	98	0.4016	0.02299
rs17331178	3	52847544	C	A	A	ITIH4	0.0480769	0/31/273	0.051	1	0/18/164	346	18	0.0495	1	0/13/109	231	13	0.0533	1
rs17332062	8	3942221	T	A	A	CSMD1	0.151442	5/68/228	0.1296	1	3/41/135	311	47	0.1313	1	2/27/93	213	31	0.127	1
rs17332343	8	3954357	G	C	C	CSMD1	0.177885	10/79/212	0.1645	0.405	6/48/125	298	60	0.1676	0.5925	4/31/87	205	39	0.1598	0.5054
rs17332483	8	3957962	T	A	A	CSMD1	0.0600962	2/27/275	0.051	0.174	0/17/165	347	17	0.0467	1	2/10/110	230	14	0.0574	0.04512
rs17332525	8	3959179	T	C	C	CSMD1	0.0576923	2/28/271	0.0532	0.1961	0/17/162	341	17	0.0475	1	2/11/109	229	15	0.0615	0.05979
rs17332560	8	3959728	T	C	C	CSMD1	0.0697115	3/33/263	0.0652	0.1175	1/21/156	333	23	0.0646	0.532	2/12/107	226	16	0.0661	0.07842
rs17334464	8	4096011	C	T	T	CSMD1	0.163462	15/105/177	0.2273	1	7/65/103	271	79	0.2257	0.5184	8/40/74	188	56	0.2295	0.4425
rs17335232	8	4163602	A	T	A	CSMD1	0.865385	6/66/215	0.1359	0.6229	4/37/124	285	45	0.1364	0.5085	2/29/91	211	33	0.1352	1
rs17335309	8	4165497	T	A	A	CSMD1	0.233173	12/119/172	0.236	0.1513	7/71/103	277	85	0.2348	0.3004	5/48/69	186	58	0.2377	0.4566
rs17335476	8	4174633	G	C	C	CSMD1	0.252404	34/105/150	0.2993	0.0248	20/68/79	226	108	0.3234	0.3783	14/37/71	179	65	0.2664	0.01882
rs17335806	8	4219933	G	C	C	CSMD1	0.0913462	0/37/266	0.0611	0.613	0/17/164	345	17	0.047	1	0/20/102	224	20	0.082	1
rs1733860	7	131185995	C	A	A	PODXL	0.521635	64/164/76	0.4803	0.2059	37/94/51	196	168	0.4615	0.6561	27/70/25	120	124	0.4918	0.1466
rs17342493	7	105010684	G	A	A	SRPK2	0.105769	9/82/213	0.1645	0.6801	7/44/131	306	58	0.1593	0.1735	2/38/82	202	42	0.1721	0.5225
rs173475	16	58580530	T	C	C	CNOT1	0.372596	62/132/110	0.4211	0.05989	39/77/66	209	155	0.4258	0.06999	23/55/44	143	101	0.4139	0.4568
rs17371457	1	98498339	C	T	T	MIR137HG	0.100962	0/32/268	0.0533	1	0/21/158	337	21	0.0587	1	0/11/110	231	11	0.0455	1
rs17371903	1	44070691	A	G	G	PTPRF	0.245192	12/115/176	0.2294	0.255	4/70/107	284	78	0.2155	0.07607	8/45/69	183	61	0.25	0.8121
rs17376848	1	97915624	A	G	G	DPYD	0.125	11/66/224	0.1462	0.03859	8/41/130	301	57	0.1592	0.08664	3/25/94	213	31	0.127	0.4058
rs17403631	8	3918752	G	C	C	CSMD1	0.0408654	0/31/273	0.051	1	0/18/164	346	18	0.0495	1	0/13/109	231	13	0.0533	1
rs17404086	8	3946186	T	C	C	CSMD1	0.158654	6/76/222	0.1447	1	4/47/131	309	55	0.1511	1	2/29/91	211	33	0.1352	1
rs17404093	8	3946367	T	A	A	CSMD1	0.151442	6/72/226	0.1382	0.8133	4/44/134	312	52	0.1429	0.7662	2/28/92	212	32	0.1311	1
rs17404135	8	3949076	C	G	G	CSMD1	0.146635	4/68/222	0.1293	0.7985	2/41/129	299	45	0.1308	0.7422	2/27/93	213	31	0.127	1
rs17404163	8	3951045	A	G	G	CSMD1	0.0961538	4/43/251	0.0856	0.2498	4/25/147	319	33	0.0938	0.04794	0/18/104	226	18	0.0738	1
rs17404267	8	3954244	T	A	A	CSMD1	0.0552885	2/27/268	0.0522	0.1806	0/17/158	333	17	0.0486	1	2/10/110	230	14	0.0574	0.04512
rs17404489	8	3961279	T	G	G	CSMD1	0.108173	1/59/242	0.101	0.3352	1/33/146	325	35	0.0972	1	0/26/96	218	26	0.1066	0.3571
rs17404503	8	3961579	G	C	C	CSMD1	0.0649038	4/32/268	0.0658	0.03071	1/20/161	342	22	0.0604	0.4908	3/12/107	226	18	0.0738	0.01605
rs17404711	8	3981968	G	C	C	CSMD1	0.199519	11/91/200	0.1871	0.8504	6/58/116	290	70	0.1944	0.8154	5/33/84	201	43	0.1762	0.5285
rs17405018	8	4013208	T	C	C	CSMD1	0.165865	6/78/220	0.148	1	4/46/132	310	54	0.1484	1	2/32/88	208	36	0.1475	1
rs17405197	8	4019462	A	C	C	CSMD1	0.139423	4/78/222	0.1414	0.477	2/49/131	311	53	0.1456	0.3782	2/29/91	211	33	0.1352	1
rs17405426	8	4040963	A	C	C	CSMD1	0.141827	5/80/215	0.15	0.6487	3/49/127	303	55	0.1536	0.7721	2/31/88	207	35	0.1446	1
rs17405538	8	4044870	G	A	A	CSMD1	0.158654	8/66/230	0.1349	0.2192	6/45/131	307	57	0.1566	0.3976	2/21/99	219	25	0.1025	0.3567
rs17413497	8	4164067	T	A	T	CSMD1	0.862981	6/71/225	0.1374	0.81	4/41/135	311	49	0.1361	0.7483	2/30/90	210	34	0.1393	1
rs17413742	8	4179902	C	G	C	CSMD1	0.685096	33/140/119	0.3527	0.443	21/89/60	209	131	0.3853	0.1978	12/51/59	169	75	0.3074	0.833
rs17413763	8	4182085	A	G	A	CSMD1	0.646635	38/148/116	0.3709	0.4591	23/97/60	217	143	0.3972	0.1195	15/51/56	163	81	0.332	0.542
rs17413882	8	4204310	T	C	C	CSMD1	0.161058	5/80/216	0.1495	0.6485	3/49/127	303	55	0.1536	0.7721	2/31/89	209	35	0.1434	1
rs17455422	11	57534799	C	T	T	TMX2-CTNND1	0.0961538	1/50/253	0.0855	0.7094	1/31/150	331	33	0.0907	1	0/19/103	225	19	0.0779	1
rs17455520	11	57540458	C	A	A	TMX2-CTNND1	0.117788	3/64/237	0.1151	0.7794	3/37/142	321	43	0.1181	0.7197	0/27/95	217	27	0.1107	0.3571
rs17455626	11	57544484	T	C	C	TMX2-CTNND1	0.0961538	1/50/253	0.0855	0.7094	1/31/150	331	33	0.0907	1	0/19/103	225	19	0.0779	1
rs1745870	6	84420744	C	G	G	LOC105377879	0.271635	15/123/166	0.2516	0.2253	10/74/98	270	94	0.2582	0.5607	5/49/68	185	59	0.2418	0.4568
rs17479770	2	225335814	T	C	C	CUL3	0.370192	34/136/110	0.3643	0.442	18/84/64	212	120	0.3614	0.2435	16/52/46	144	84	0.3684	0.8415
rs17486278	15	78867482	A	C	C	CHRNA5	0.300481	31/125/145	0.3106	0.5918	19/74/87	248	112	0.3111	0.6026	12/51/58	167	75	0.3099	0.8342
rs17513240	18	53208982	A	T	T	TCF4	0.0865385	4/31/260	0.0661	0.02836	4/16/153	322	24	0.0694	0.004209	0/15/107	229	15	0.0615	1
rs17515380	5	152873649	A	G	G	GRIA1	0.0504808	2/36/264	0.0662	0.3772	1/22/157	336	24	0.0667	0.56	1/14/107	228	16	0.0656	0.4088
rs17515931	8	27470196	G	T	T	CLU	0.283654	19/127/158	0.2714	0.385	12/81/89	259	105	0.2885	0.3653	7/46/69	184	60	0.2459	1
rs17522826	18	53070914	G	A	G	TCF4	0.5	80/142/81	0.4983	0.3009	46/85/50	185	177	0.489	0.457	34/57/31	119	125	0.4877	0.4724
rs17523050	10	104613945	T	C	C	BORCS7	0.0600962	0/55/249	0.0905	0.1505	0/36/146	328	36	0.0989	0.2242	0/19/103	225	19	0.0779	1
rs17538643	3	181186304	T	C	C	SOX2-OT	0.319712	26/114/153	0.2833	0.4733	14/67/90	247	95	0.2778	0.7075	12/47/63	173	71	0.291	0.51
rs17539365	4	22714805	G	A	A	GBA3	0.278846	31/115/147	0.302	0.2669	16/69/86	241	101	0.2953	0.7137	15/46/61	168	76	0.3115	0.2047
rs17551753	14	99677128	C	T	T	BCL11B	0.09375	1/44/259	0.0757	1	1/28/153	334	30	0.0824	1	0/16/106	228	16	0.0656	1
rs17560407	5	88183651	A	G	G	MEF2C-AS1	0.189904	11/96/186	0.2014	0.8568	6/56/110	276	68	0.1977	1	5/40/76	192	50	0.2066	1
rs17560451	5	88184003	T	C	C	MEF2C-AS1	0.189904	12/99/193	0.2023	1	7/58/117	292	72	0.1978	1	5/41/76	193	51	0.209	1
rs17584193	2	185552092	A	G	G	ZNF804A	0.230769	18/110/165	0.2491	1	7/66/98	262	80	0.2339	0.3963	11/44/67	178	66	0.2705	0.3597
rs17584522	2	185681730	C	G	G	ZNF804A	0.28125	18/118/156	0.2637	0.5488	10/62/98	258	82	0.2412	1	8/56/58	172	72	0.2951	0.3824
rs17586083	3	2932614	A	G	A	CNTN4	0.581731	63/144/97	0.4441	0.4867	38/82/62	206	158	0.4341	0.2908	25/62/35	132	112	0.459	0.8568
rs17597288	18	53177208	A	G	G	TCF4	0.0793269	4/38/262	0.0757	0.07836	1/25/156	337	27	0.0742	1	3/13/106	225	19	0.0779	0.02254
rs17597786	18	53200024	T	C	C	TCF4	0.0793269	4/28/271	0.0594	0.01439	4/14/163	340	22	0.0608	0.001654	0/14/108	230	14	0.0574	1
rs17598729	18	53251562	T	C	C	TCF4	0.0865385	4/32/268	0.0658	0.03071	4/17/161	339	25	0.0687	0.004931	0/15/107	229	15	0.0615	1
rs17599026	5	137763798	C	T	T	KDM3B	0.0889423	1/62/241	0.1053	0.2231	0/39/143	325	39	0.1071	0.2308	1/23/98	219	25	0.1025	1
rs17608250	7	86443385	C	T	T	GRM3	0.0769231	2/31/271	0.0576	0.2557	1/16/165	346	18	0.0495	0.3571	1/15/106	227	17	0.0697	0.4503
rs17610407	3	181168055	G	A	A	SOX2-OT	0.319712	30/111/158	0.286	0.1198	15/67/95	257	97	0.274	0.5702	15/44/63	170	74	0.3033	0.1316
rs17611607	4	22715227	C	T	T	GBA3	0.278846	34/111/148	0.3055	0.07316	19/65/87	239	103	0.3012	0.2059	15/46/61	168	76	0.3115	0.2047
rs17611770	4	176851045	A	T	T	GPM6A	0.125	2/50/234	0.0944	1	1/31/132	295	33	0.1006	1	1/19/102	223	21	0.0861	1
rs17613287	10	18719677	A	T	T	CACNB2	0.105769	6/55/240	0.1113	0.2341	1/31/147	325	33	0.0922	1	5/24/93	210	34	0.1393	0.05524
rs17614190	19	30951753	C	T	T	ZNF536	0.0961538	5/50/249	0.0987	0.1904	0/31/151	333	31	0.0852	0.3702	5/19/98	215	29	0.1189	0.01271
rs17617285	2	185461136	G	A	A	MIR548AE1	0.302885	28/112/141	0.2989	0.3962	21/70/74	218	112	0.3394	0.4898	7/42/67	176	56	0.2414	1
rs17617468	2	185489430	C	T	T	ZNF804A	0.276442	28/113/158	0.2826	0.2538	21/69/87	243	111	0.3136	0.2221	7/44/71	186	58	0.2377	1
rs17627829	4	170579585	A	G	G	CLCN3	0.173077	8/91/199	0.1795	0.6937	2/50/125	300	54	0.1525	0.3785	6/41/74	189	53	0.219	1
rs17629792	5	153695948	C	A	C	GALNT10	0.615385	42/143/117	0.3758	0.903	28/81/71	223	137	0.3806	0.5303	14/62/46	154	90	0.3689	0.4357
rs17640599	7	104911576	T	C	C	SRPK2	0.105769	9/82/213	0.1645	0.6801	7/44/131	306	58	0.1593	0.1735	2/38/82	202	42	0.1721	0.5225
rs17640644	7	104918169	A	G	G	SRPK2	0.105769	9/82/213	0.1645	0.6801	7/44/131	306	58	0.1593	0.1735	2/38/82	202	42	0.1721	0.5225
rs17640711	7	104936920	A	T	T	SRPK2	0.105769	9/77/199	0.1667	0.6687	7/40/122	284	54	0.1598	0.146	2/37/77	191	41	0.1767	0.5204
rs17668541	4	176843746	T	C	T	GPM6A	0.617788	46/148/105	0.4013	0.6323	21/94/62	218	136	0.3842	0.1157	25/54/43	140	104	0.4262	0.3537
rs17672997	11	123399395	C	T	T	GRAMD1B	0.334135	27/108/169	0.2664	0.1086	14/65/103	271	93	0.2555	0.4355	13/43/66	175	69	0.2828	0.1784
rs17691888	10	18734528	G	A	A	CACNB2	0.0649038	1/40/262	0.0693	1	1/20/160	340	22	0.0608	0.4928	0/20/102	224	20	0.082	1
rs17692465	10	18750788	A	G	G	CACNB2	0.221154	17/120/163	0.2567	0.4523	10/71/97	265	91	0.2556	0.6931	7/49/66	181	63	0.2582	0.8127
rs17708070	7	104959297	G	A	A	SRPK2	0.0528846	2/53/249	0.0938	1	2/32/148	328	36	0.0989	0.6863	0/21/101	223	21	0.0861	0.5983
rs17721991	7	104947553	A	G	A	SRPK2	0.639423	36/151/117	0.3668	0.2667	19/87/76	239	125	0.3434	0.5111	17/64/41	146	98	0.4016	0.3522
rs17778396	7	104887307	T	A	T	SRPK2	0.586538	52/163/89	0.4391	0.1322	26/96/60	216	148	0.4066	0.2815	26/67/29	125	119	0.4877	0.3644
rs17780615	14	73029609	C	T	T	RGS6	0.0576923	1/40/263	0.0691	1	1/25/156	337	27	0.0742	1	0/15/107	229	15	0.0615	1
rs1782813	1	98499843	T	C	T	MIR137HG	0.935096	2/44/258	0.0789	1	2/28/152	332	32	0.0879	0.6313	0/16/106	228	16	0.0656	1
rs1782815	1	98498898	C	A	C	MIR137HG	0.935096	2/45/257	0.0806	1	2/29/151	331	33	0.0907	0.643	0/16/106	228	16	0.0656	1
rs1784356	11	123414451	A	G	A	GRAMD1B	0.627404	46/114/144	0.3388	0.004838	21/68/93	254	110	0.3022	0.1581	25/46/51	148	96	0.3934	0.02273
rs1784362	11	123444074	A	G	G	GRAMD1B	0.180288	11/72/221	0.1546	0.1207	9/46/127	300	64	0.1758	0.119	2/26/94	214	30	0.123	1
rs17844240	5	140168052	C	G	G	PCDHA1	0.0432692	1/29/273	0.0512	0.5544	1/18/162	342	20	0.0552	0.426	0/11/111	233	11	0.0451	1
rs17848906	2	162873552	G	T	T	DPP4	0.0600962	1/29/272	0.0513	0.5557	0/18/162	342	18	0.05	1	1/11/110	231	13	0.0533	0.2862
rs1788019	18	53050523	G	A	G	TCF4	0.543269	66/145/90	0.4601	0.6425	37/88/54	196	162	0.4525	1	29/57/36	129	115	0.4713	0.4732
rs1788025	18	53048678	A	C	A	TCF4	0.545673	65/138/93	0.4527	0.3477	37/81/56	193	155	0.4454	0.4456	28/57/37	131	113	0.4631	0.5844
rs1788027	18	52942827	G	A	G	TCF4	0.617788	51/135/105	0.4072	0.5436	28/89/52	193	145	0.429	0.4318	23/46/53	152	92	0.377	0.03366
rs1789567	18	53791119	C	G	G	LINC01539	0.194712	9/87/191	0.1829	1	4/37/124	285	45	0.1364	0.5085	5/50/67	184	60	0.2459	0.3313
rs1791710	11	123444231	C	T	C	GRAMD1B	0.819712	11/72/221	0.1546	0.1207	9/46/127	300	64	0.1758	0.119	2/26/94	214	30	0.123	1
rs1792745	18	53804993	T	C	C	LOC642484	0.401442	41/125/128	0.352	0.2506	20/74/78	230	114	0.3314	0.7311	21/51/50	151	93	0.3811	0.2484
rs1792746	18	53803363	C	A	A	LINC01539	0.185096	5/94/190	0.1799	0.1092	3/41/123	287	47	0.1407	1	2/53/67	187	57	0.2336	0.02178
rs1794173	11	123434774	G	A	G	GRAMD1B	0.699519	31/110/163	0.2829	0.06569	15/70/97	264	100	0.2747	0.7094	16/40/66	172	72	0.2951	0.02775
rs1799732	11	113346251	-	G	-	DRD2	0.875	5/61/231	0.1195	0.5871	3/35/140	315	41	0.1152	0.7077	2/26/91	208	30	0.1261	1
rs1799797	16	14013993	T	A	A	ERCC4	0.228365	29/103/171	0.2657	0.02716	14/66/102	270	94	0.2582	0.4443	15/37/69	175	67	0.2769	0.01179
rs1799799	16	14038545	T	C	C	ERCC4	0.21875	19/103/181	0.2327	0.421	8/64/109	282	80	0.221	0.831	11/39/72	183	61	0.25	0.1437
rs1799800	16	14038552	G	A	A	ERCC4	0.213942	18/101/184	0.2261	0.4124	8/62/111	284	78	0.2155	1	10/39/73	185	59	0.2418	0.2132
rs1799801	16	14041958	T	C	C	ERCC4	0.216346	22/98/184	0.2336	0.08015	9/62/111	284	80	0.2198	1	13/36/73	182	62	0.2541	0.01684
rs1799978	11	113346351	T	C	C	DRD2	0.1875	13/102/189	0.2105	1	6/50/126	302	62	0.1703	0.7918	7/52/63	178	66	0.2705	0.4928
rs1801159	1	97981395	T	C	C	DPYD	0.252404	27/114/163	0.2763	0.3145	18/65/99	263	101	0.2775	0.1412	9/49/64	177	67	0.2746	1
rs1801265	1	98348885	G	A	G	DPYD	0.930288	5/54/237	0.1081	0.3596	3/35/136	307	41	0.1178	0.7105	2/19/101	221	23	0.0943	0.2786
rs1805201	3	180772747	G	C	C	DNAJC19	0.274038	28/131/137	0.3159	0.7879	13/81/80	241	107	0.3075	0.2854	15/50/57	164	80	0.3279	0.4181
rs1805562	3	180629399	G	T	T	LOC101928882	0.139423	10/96/198	0.1908	0.8526	5/57/120	297	67	0.1841	0.8044	5/39/78	195	49	0.2008	1
rs1805579	3	180630565	T	C	C	FXR1	0.139423	10/93/198	0.1877	1	5/55/120	295	65	0.1806	0.8041	5/38/78	194	48	0.1983	1
rs1805607	3	180699321	A	G	G	FXR1	0.0745192	0/37/267	0.0609	0.6129	0/23/159	341	23	0.0632	1	0/14/108	230	14	0.0574	1
rs1805645	3	180774428	G	A	A	SOX2-OT	0.120192	10/83/203	0.174	0.6855	6/47/121	289	59	0.1695	0.59	4/36/82	200	44	0.1803	1
rs181384966	8	4243507	A	G	G	CSMD1	0.0889423	2/66/234	0.1159	0.3967	2/41/137	315	45	0.125	1	0/25/97	219	25	0.1025	0.6109
rs1817424	3	181218016	C	T	C	SOX2-OT	0.543269	49/157/97	0.4208	0.2914	26/104/51	206	156	0.4309	0.03326	23/53/46	145	99	0.4057	0.2656
rs1817425	3	181217910	G	C	G	SOX2-OT	0.543269	47/156/97	0.4167	0.2847	24/104/50	204	152	0.427	0.01396	23/52/47	146	98	0.4016	0.2572
rs1820170	5	88746203	G	A	G	MEF2C-AS1	0.757212	11/115/165	0.2354	0.1059	7/71/91	253	85	0.2515	0.1569	4/44/74	192	52	0.2131	0.5891
rs1820437	8	3922696	A	G	A	CSMD1	0.826923	12/101/188	0.2076	0.8613	8/62/109	280	78	0.2179	1	4/39/79	197	47	0.1926	1
rs1826763	4	176804052	C	T	C	GPM6A	0.682692	32/130/135	0.3266	1	22/79/76	231	123	0.3475	0.8685	10/51/59	169	71	0.2958	1
rs1827451	3	2427030	G	A	G	CNTN4	0.634615	50/122/123	0.3763	0.04683	30/65/79	223	125	0.3592	0.01364	20/57/44	145	97	0.4008	0.8506
rs1827452	3	2420109	G	A	G	CNTN4	0.492788	70/160/73	0.495	0.3593	47/94/41	176	188	0.4835	0.7664	23/66/32	130	112	0.4628	0.3611
rs182983923	4	176923265	C	G	G	GPM6A	0.0600962	2/42/236	0.0821	1	2/27/138	303	31	0.0928	0.6342	0/15/98	211	15	0.0664	1
rs183960894	12	29937729	T	C	C	TMTC1	0.0480769	1/36/267	0.0625	1	1/22/159	340	24	0.0659	0.5557	0/14/108	230	14	0.0574	1
rs1847169	3	2404329	C	T	C	CNTN4	0.903846	2/58/244	0.102	0.7525	2/35/145	325	39	0.1071	1	0/23/99	221	23	0.0943	0.5971
rs1852723	5	88760511	A	G	G	MEF2C-AS1	0.372596	51/141/110	0.4023	0.6326	25/87/68	223	137	0.3806	0.8743	26/54/42	138	106	0.4344	0.2729
rs1852724	5	88760567	T	A	A	MEF2C-AS1	0.132212	5/59/231	0.1169	0.5707	4/30/139	308	38	0.1098	0.1274	1/29/92	213	31	0.127	0.6899
rs1860002	12	2413803	C	T	C	CACNA1C	0.59375	37/149/118	0.3668	0.3878	20/94/68	230	134	0.3681	0.155	17/55/50	155	89	0.3648	0.8449
rs1860006	12	2472797	A	G	G	CACNA1C	0.425481	48/148/108	0.4013	0.905	30/84/68	220	144	0.3956	0.6434	18/64/40	144	100	0.4098	0.4539
rs1860056	12	2311836	A	T	T	CACNA1C	0.399038	38/152/114	0.375	0.2724	25/88/69	226	138	0.3791	0.7554	13/64/45	154	90	0.3689	0.2419
rs1860091	12	2552898	G	T	T	CACNA1C	0.151442	7/84/213	0.1612	0.8336	4/58/120	298	66	0.1813	0.4544	3/26/93	212	32	0.1311	0.4287
rs1860092	12	2553068	C	T	T	CACNA1C	0.0793269	3/53/248	0.097	0.7518	2/38/142	322	42	0.1154	1	1/15/106	227	17	0.0697	0.4503
rs1860097	12	2541008	T	C	T	CACNA1C	0.850962	5/83/216	0.153	0.505	2/51/129	309	55	0.1511	0.3808	3/32/87	206	38	0.1557	1
rs1860102	12	2548490	G	A	A	CACNA1C	0.0889423	6/55/242	0.1106	0.2329	4/39/139	317	47	0.1291	0.5075	2/16/103	222	20	0.0826	0.1786
rs1866271	8	4202229	G	C	C	CSMD1	0.317308	27/132/132	0.3196	0.5029	20/81/71	223	121	0.3517	0.7397	7/51/61	173	65	0.2731	0.4914
rs1866273	8	4256707	A	T	A	CSMD1	0.625	39/129/131	0.3462	0.4433	25/77/76	229	127	0.3567	0.513	14/52/55	162	80	0.3306	0.837
rs1866372	5	109039966	G	A	G	MAN2A1	0.639423	44/136/124	0.3684	0.5376	28/82/72	226	138	0.3791	0.6363	16/54/52	158	86	0.3525	0.6967
rs1866373	5	109040242	G	A	G	MAN2A1	0.639423	44/136/124	0.3684	0.5376	28/82/72	226	138	0.3791	0.6363	16/54/52	158	86	0.3525	0.6967
rs1874355	4	176818871	C	T	T	GPM6A	0.209135	19/139/139	0.298	0.05169	11/78/87	252	100	0.2841	0.2713	8/61/52	165	77	0.3182	0.09542
rs187441644	1	72749096	G	T	T	NEGR1	0.0697115	3/35/266	0.0674	0.1432	3/18/161	340	24	0.0659	0.03086	0/17/105	227	17	0.0697	1
rs1874960	3	2932386	T	G	T	CNTN4	0.574519	66/142/95	0.4521	0.3545	40/82/60	202	162	0.4451	0.2329	26/60/35	130	112	0.4628	1
rs1874961	3	2932379	A	G	A	CNTN4	0.658654	40/140/124	0.3618	1	25/78/79	236	128	0.3516	0.4187	15/62/45	152	92	0.377	0.4428
rs1874962	3	2932354	C	T	C	CNTN4	0.574519	68/143/93	0.4589	0.3571	41/83/58	199	165	0.4533	0.296	27/60/35	130	114	0.4672	1
rs187497977	6	96656215	A	C	C	FUT9	0.0360577	0/32/262	0.0544	1	0/22/150	322	22	0.064	1	0/10/112	234	10	0.041	1
rs1875870	15	78867720	T	A	A	CHRNA5	0.0576923	1/43/251	0.0763	1	1/28/145	318	30	0.0862	1	0/15/106	227	15	0.062	1
rs1875897	8	4188891	G	A	A	CSMD1	0.235577	20/113/170	0.2525	0.8789	10/76/95	266	96	0.2652	0.3456	10/37/75	187	57	0.2336	0.1249
rs1876881	14	99689068	C	G	G	BCL11B	0.322115	29/133/142	0.3141	0.8941	19/79/84	247	117	0.3214	1	10/54/58	170	74	0.3033	0.6735
rs1878874	3	181035370	A	T	T	SOX2-OT	0.384615	42/133/129	0.3569	0.4531	23/81/78	237	127	0.3489	0.7471	19/52/51	154	90	0.3689	0.3373
rs1878956	8	4043557	G	C	C	CSMD1	0.0793269	1/35/268	0.0609	1	0/17/165	347	17	0.0467	1	1/18/103	224	20	0.082	0.5715
rs1890185	10	104748718	A	G	A	CNNM2	0.603365	64/163/77	0.4786	0.2086	41/100/41	182	182	0.5	0.2352	23/63/36	135	109	0.4467	0.7152
rs1890223	14	30152406	G	A	A	PRKD1	0.151442	3/73/227	0.1304	0.4435	3/47/131	309	53	0.1464	0.7713	0/26/96	218	26	0.1066	0.3571
rs1900327	2	200159049	T	A	T	SATB2	0.841346	9/98/183	0.2	0.4618	5/61/102	265	71	0.2113	0.3537	4/37/81	199	45	0.1844	1
rs190178	4	103174015	G	A	A	SLC39A8	0.449519	53/166/85	0.4474	0.08208	31/101/50	201	163	0.4478	0.1334	22/65/35	135	109	0.4467	0.4654
rs1910716	8	4161539	A	G	A	CSMD1	0.865385	4/70/222	0.1318	0.7988	2/41/131	303	45	0.1293	0.7428	2/29/91	211	33	0.1352	1
rs1926026	10	18725659	G	A	G	CACNB2	0.951923	0/31/266	0.0522	1	0/18/157	332	18	0.0514	1	0/13/109	231	13	0.0533	1
rs1926029	10	104855670	G	A	A	NT5C2	0.230769	12/88/204	0.1842	0.5656	7/46/129	304	60	0.1648	0.2794	5/42/75	192	52	0.2131	1
rs1926030	10	104855656	T	C	T	NT5C2	0.605769	65/163/76	0.4819	0.2503	41/100/41	182	182	0.5	0.2352	24/63/35	133	111	0.4549	0.7172
rs193689	5	88710519	G	A	G	MEF2C-AS1	0.579327	57/133/98	0.4288	0.337	41/69/56	181	151	0.4548	0.0417	16/64/42	148	96	0.3934	0.344
rs1938561	1	98476718	G	A	G	MIR137HG	0.935096	2/45/255	0.0811	1	2/28/150	328	32	0.0889	0.6331	0/17/105	227	17	0.0697	1
rs1938563	1	98472958	T	A	T	MIR137HG	0.935096	2/45/247	0.0833	1	2/29/141	311	33	0.0959	0.6549	0/16/106	228	16	0.0656	1
rs1938564	1	98472879	C	T	C	MIR137HG	0.935096	2/42/253	0.0774	0.6895	2/26/147	320	30	0.0857	0.3605	0/16/106	228	16	0.0656	1
rs1938568	1	98491732	T	C	T	MIR137HG	0.935096	2/44/257	0.0792	1	2/28/152	332	32	0.0879	0.6313	0/16/105	226	16	0.0661	1
rs1938569	1	98493263	A	G	A	MIR137HG	0.935096	2/44/256	0.0795	1	2/28/150	328	32	0.0889	0.6331	0/16/106	228	16	0.0656	1
rs1938570	1	98461954	T	C	T	MIR137HG	0.935096	2/45/252	0.0819	1	2/28/147	322	32	0.0904	0.636	0/17/105	227	17	0.0697	1
rs1938571	1	98484152	T	C	T	MIR137HG	0.935096	2/42/248	0.0788	0.6942	2/26/143	312	30	0.0877	0.62	0/16/105	226	16	0.0661	1
rs1944362	18	52570345	C	A	A	CCDC68	0.375	40/126/114	0.3679	0.6076	28/67/71	209	123	0.3705	0.09549	12/59/43	145	83	0.364	0.3104
rs1948796	3	2485134	T	C	T	CNTN4	0.641827	47/136/120	0.3795	0.4639	25/74/82	238	124	0.3425	0.2471	22/62/38	138	106	0.4344	0.8537
rs1953716	14	30154174	A	G	G	PRKD1	0.204327	7/96/195	0.1846	0.3336	5/59/112	283	69	0.196	0.4817	2/37/83	203	41	0.168	0.5214
rs1959431	14	30182569	T	C	C	PRKD1	0.192308	6/89/206	0.1678	0.4093	5/54/120	294	64	0.1788	1	1/35/86	207	37	0.1516	0.3027
rs1959434	14	30151378	T	C	C	PRKD1	0.206731	6/96/198	0.18	0.174	4/59/115	289	67	0.1882	0.3323	2/37/83	203	41	0.168	0.5214
rs1959435	14	30151377	T	A	A	PRKD1	0.206731	6/96/198	0.18	0.174	4/59/115	289	67	0.1882	0.3323	2/37/83	203	41	0.168	0.5214
rs1963996	4	22715639	A	G	A	GBA3	0.567308	48/154/90	0.4281	0.2317	28/94/48	190	150	0.4412	0.1607	20/60/42	144	100	0.4098	1
rs1971078	8	3937595	A	G	G	CSMD1	0.3125	24/120/160	0.2763	0.8858	13/75/94	263	101	0.2775	0.8534	11/45/66	177	67	0.2746	0.4938
rs1978247	7	110892851	C	T	C	IMMP2L	0.5	56/157/80	0.459	0.197	37/90/46	182	164	0.474	0.6481	19/67/34	135	105	0.4375	0.1937
rs1978720	19	30968371	G	A	A	ZNF536	0.0793269	3/44/257	0.0822	0.4386	1/23/158	339	25	0.0687	0.587	2/21/99	219	25	0.1025	0.3567
rs1980215	3	181061295	A	G	G	SOX2-OT	0.375	40/116/132	0.3403	0.08781	21/68/77	222	110	0.3313	0.3802	19/48/55	158	86	0.3525	0.1633
rs1983473	14	99717907	G	A	G	BCL11B	0.846154	8/92/204	0.1776	0.6942	4/46/132	310	54	0.1484	1	4/46/72	190	54	0.2213	0.4312
rs1995209	3	2432612	T	G	G	CNTN4	0.0528846	1/39/259	0.0686	1	0/20/157	334	20	0.0565	1	1/19/102	223	21	0.0861	1
rs1995210	3	2432811	C	T	T	CNTN4	0.0528846	1/40/263	0.0691	1	0/21/161	343	21	0.0577	1	1/19/102	223	21	0.0861	1
rs199548412	3	181021920	T	-	-	SOX2-OT		4/43/241	0.0885	0.2564	2/27/137	301	31	0.0934	0.6353	2/16/104	224	20	0.082	0.1762
rs199694954	3	2420421	T	-	T	CNTN4	0.495192	65/168/71	0.4901	0.08485	45/96/41	178	186	0.489	0.5528	20/72/30	132	112	0.459	0.04653
rs199739814	14	99665976	-	CT	CT	BCL11B	0.430288	1/93/209	0.1568	0.003631	1/53/128	309	55	0.1511	0.08424	0/40/81	202	40	0.1653	0.04091
rs1998759	1	2397174	G	A	A	PEX10	0.223558	20/119/165	0.2615	0.8827	10/74/98	270	94	0.2582	0.5607	10/45/67	179	65	0.2664	0.4954
rs1998760	1	2397136	C	T	T	PEX10	0.223558	20/119/165	0.2615	0.8827	10/74/98	270	94	0.2582	0.5607	10/45/67	179	65	0.2664	0.4954
rs1998820	10	18751103	T	A	A	CACNB2	0.0625	1/31/255	0.0575	1	1/14/150	314	16	0.0485	0.3173	0/17/105	227	17	0.0697	1
rs1998822	10	18755664	A	G	A	CACNB2	0.716346	23/128/139	0.3	0.484	15/74/79	232	104	0.3095	0.8566	8/54/60	174	70	0.2869	0.5063
rs200201744	8	4258212	-	T	T	CSMD1	0.0625	0/45/250	0.0763	0.3923	0/23/150	323	23	0.0665	1	0/22/100	222	22	0.0902	0.5957
rs2002195	8	4012464	A	G	G	CSMD1	0.158654	8/73/223	0.1464	0.4904	6/48/128	304	60	0.1648	0.5887	2/25/95	215	29	0.1189	0.6736
rs200248716	1	243417828	CAA	-	-	CEP170	0.3125	22/139/143	0.301	0.1721	10/93/79	251	113	0.3104	0.009726	12/46/64	174	70	0.2869	0.3806
rs200260369	15	78863921	TTTT	-	-	CHRNA5		0/49/254	0.0809	0.2374	0/33/148	329	33	0.0912	0.3682	0/16/106	228	16	0.0656	1
rs200266974	15	91412848	-	C	C	FURIN	0.112981	6/91/207	0.1694	0.3148	5/57/120	297	67	0.1841	0.8044	1/34/87	208	36	0.1475	0.4656
rs200286539	8	4253051	-	TT	TT	CSMD1		0/52/252	0.0855	0.1458	0/33/149	331	33	0.0907	0.3681	0/19/103	225	19	0.0779	1
rs200318406	14	99666446	T	-	-	BCL11B		3/57/244	0.1036	1	2/32/148	328	36	0.0989	0.6863	1/25/96	217	27	0.1107	1
rs200398298	7	104844417	AA	-	-	SRPK2		0/30/268	0.0503	1	0/17/159	335	17	0.0483	1	0/13/109	231	13	0.0533	1
rs200418014	3	180924749	-	AAC	AAC	SOX2-OT	0.185096	9/90/205	0.1776	1	5/57/120	297	67	0.1841	0.8044	4/33/85	203	41	0.168	0.7447
rs200571040	8	3996155	C	A	A	CSMD1	0.125	6/58/237	0.1163	0.2621	4/32/143	318	40	0.1117	0.2424	2/26/94	214	30	0.123	1
rs2007044	12	2344960	A	G	G	CACNA1C	0.334135	23/129/152	0.2878	0.579	14/76/92	260	104	0.2857	0.8567	9/53/60	173	71	0.291	0.6638
rs2007258	2	200144394	G	C	G	SATB2	0.896635	4/68/220	0.1301	0.7983	2/42/126	294	46	0.1353	0.7423	2/26/94	214	30	0.123	1
rs200753879	11	123392671	-	T	T	GRAMD1B	0.0432692	0/33/271	0.0543	1	0/23/159	341	23	0.0632	1	0/10/112	234	10	0.041	1
rs2008306	3	180991951	A	G	G	SOX2-OT	0.149038	5/78/218	0.1462	0.6468	3/49/127	303	55	0.1536	0.7721	2/29/91	211	33	0.1352	1
rs2008459	3	180992023	T	C	C	SOX2-OT	0.149038	5/75/220	0.1417	0.813	3/46/129	304	52	0.1461	1	2/29/91	211	33	0.1352	1
rs200852645	8	3997516	G	A	A	CSMD1	0.132212	5/63/236	0.1201	0.784	3/36/143	322	42	0.1154	0.7117	2/27/93	213	31	0.127	1
rs200857680	1	98517136	-	A	A	MIR137HG		0/35/263	0.0587	0.6097	0/19/158	335	19	0.0537	1	0/16/105	226	16	0.0661	1
rs200891000	4	24474970	T	-	-	PPARGC1A		0/56/248	0.0921	0.09055	0/30/152	334	30	0.0824	0.6134	0/26/96	218	26	0.1066	0.3571
rs200900936	15	78888522	-	AATT	AATT	CHRNA3	0.264423	27/115/162	0.278	0.3183	18/64/100	264	100	0.2747	0.135	9/51/62	175	69	0.2828	0.8262
rs200944381	1	72749093	-	T	T	NEGR1	0.0552885	1/37/266	0.0641	1	1/20/161	342	22	0.0604	0.4908	0/17/105	227	17	0.0697	1
rs2009622	2	200167236	T	G	G	SATB2	0.384615	42/139/108	0.3858	0.9012	24/79/64	207	127	0.3802	1	18/60/44	148	96	0.3934	0.85
rs200974140	8	4032983	A	C	C	CSMD1	0.293269	28/136/122	0.3357	0.2912	18/80/70	220	116	0.3452	0.6085	10/56/52	160	76	0.322	0.405
rs201032765	8	4242402	T	-	-	CSMD1	0.0793269	0/36/266	0.0596	0.6108	0/25/155	335	25	0.0694	1	0/11/111	233	11	0.0451	1
rs2011071	5	88741077	A	G	A	MEF2C-AS1	0.622596	38/135/119	0.3613	1	25/75/70	215	125	0.3676	0.5113	13/60/49	158	86	0.3525	0.4352
rs2011074	5	88741059	T	C	T	MEF2C-AS1	0.766827	12/109/170	0.2285	0.3234	8/66/95	256	82	0.2426	0.5311	4/43/75	193	51	0.209	0.5909
rs201239844	12	92537707	T	-	-	BTG1		1/76/227	0.1283	0.03991	0/43/139	321	43	0.1181	0.1411	1/33/88	209	35	0.1434	0.4619
rs2014512	4	22715427	G	A	A	GBA3	0.278846	34/116/149	0.3077	0.1349	19/70/88	246	108	0.3051	0.3772	15/46/61	168	76	0.3115	0.2047
rs2014855	7	110642836	T	A	A	IMMP2L	0.384615	44/141/112	0.3855	1	26/82/67	216	134	0.3829	1	18/59/45	149	95	0.3893	1
rs201500464	11	124607922	-	G	G	SPA17		2/69/233	0.1201	0.2791	2/45/135	315	49	0.1346	0.7474	0/24/98	220	24	0.0984	0.6023
rs201628322	19	30969062	-	T	T	ZNF536		0/120/183	0.198	6.805e-07	0/73/108	289	73	0.2017	0.0001347	0/47/75	197	47	0.1926	0.006648
rs2016902	15	40558087	G	A	G	BUB1B-PAK6	0.492788	73/143/88	0.4753	0.3573	37/88/57	202	162	0.4451	0.7657	36/55/31	117	127	0.4795	0.2812
rs2016946	20	37456205	T	C	T	PPP1R16B	0.747596	16/113/175	0.2385	0.754	11/66/105	276	88	0.2418	0.8415	5/47/70	187	57	0.2336	0.6116
rs201706406	3	181458104	CGCACACACA	-	-	SOX2-OT		0/135/169	0.222	6.422e-09	0/89/93	275	89	0.2445	1.016e-06	0/46/76	198	46	0.1885	0.006922
rs201745794	8	4032981	G	-	-	CSMD1	0.293269	28/136/123	0.3345	0.3528	18/80/71	222	116	0.3432	0.6095	10/56/52	160	76	0.322	0.405
rs201777667	7	86271409	C	T	T	LINC00972		0/30/259	0.0519	1	0/17/155	327	17	0.0494	1	0/13/104	221	13	0.0556	1
rs201906289	8	4211271	-	TCT	TCT	CSMD1	0.0841346	2/61/240	0.1073	0.551	1/39/141	321	41	0.1133	0.4777	1/22/99	220	24	0.0984	1
rs201947690	3	181217956	-	A	A	SOX2-OT	0.254808	24/135/142	0.304	0.3417	12/82/85	252	106	0.2961	0.2138	12/53/57	167	77	0.3156	1
rs202032585	12	29653885	-	G	G	TMTC1	0.177885	9/77/218	0.1562	0.5123	4/46/132	310	54	0.1484	1	5/31/86	203	41	0.168	0.3282
rs202037377	8	4001074	G	A	A	CSMD1	0.129808	5/61/237	0.1172	0.5805	4/33/144	321	41	0.1133	0.2523	1/28/93	214	30	0.123	0.6926
rs2022269	6	84284880	T	A	T	SNAP91	0.884615	2/61/240	0.1073	0.551	2/36/143	322	40	0.1105	1	0/25/97	219	25	0.1025	0.6109
rs2023238	6	84282761	A	G	A	SNAP91	0.610577	38/138/128	0.352	1	20/81/81	243	121	0.3324	1	18/57/47	151	93	0.3811	1
rs2023588	12	29654506	T	C	T	TMTC1	0.526442	65/162/77	0.4803	0.3007	38/98/46	190	174	0.478	0.3722	27/64/31	126	118	0.4836	0.7167
rs2024077	12	2450595	G	A	G	CACNA1C	0.622596	52/130/122	0.3849	0.09094	30/76/76	228	136	0.3736	0.1546	22/54/46	146	98	0.4016	0.4503
rs2033481	19	19617134	G	A	A	GATAD2A	0.127404	3/64/237	0.1151	0.7794	3/43/136	315	49	0.1346	1	0/21/101	223	21	0.0861	0.5983
rs2034915	1	243878503	A	G	G	AKT3	0.447115	68/138/96	0.4536	0.2012	45/81/54	189	171	0.475	0.1825	23/57/42	141	103	0.4221	0.7103
rs2035320	2	185529538	G	C	G	ZNF804A	0.665865	35/127/134	0.3328	0.6004	26/74/74	222	126	0.3621	0.3246	9/53/60	173	71	0.291	0.6638
rs2035604	4	102946347	A	G	G	BANK1	0.182692	7/87/192	0.1766	0.5439	6/55/103	261	67	0.2043	0.813	1/32/89	210	34	0.1393	0.4632
rs2036547	8	4181716	A	G	A	CSMD1	0.689904	33/139/122	0.3486	0.5228	20/89/63	215	129	0.375	0.1967	13/50/59	168	76	0.3115	0.6729
rs2036548	8	4182491	A	G	A	CSMD1	0.689904	33/139/124	0.3463	0.6076	20/89/65	219	129	0.3707	0.2557	13/50/59	168	76	0.3115	0.6729
rs2036550	8	4182925	C	T	C	CSMD1	0.661058	43/143/114	0.3817	0.9032	27/92/59	210	146	0.4101	0.4388	16/51/55	161	83	0.3402	0.4267
rs2038208	22	41585793	T	G	T	EP300-AS1	0.53125	72/148/84	0.4803	0.6477	45/87/50	187	177	0.4863	0.5554	27/61/34	129	115	0.4713	1
rs2041659	7	110695858	C	G	C	IMMP2L	0.870192	4/66/232	0.1225	1	3/37/140	317	43	0.1194	0.7216	1/29/92	213	31	0.127	0.6899
rs2042526	8	3925874	A	G	A	CSMD1	0.629808	44/148/111	0.3894	0.7171	25/86/70	226	136	0.3757	1	19/62/41	144	100	0.4098	0.7081
rs2042527	8	3925905	G	T	T	CSMD1	0.103365	0/52/251	0.0858	0.1456	0/31/150	331	31	0.0856	0.3697	0/21/101	223	21	0.0861	0.5983
rs2042528	8	3925912	T	A	A	CSMD1	0.108173	0/52/252	0.0855	0.1458	0/32/150	332	32	0.0879	0.3675	0/20/102	224	20	0.082	1
rs2043624	12	29656604	A	C	C	TMTC1	0.199519	9/79/216	0.1595	0.527	4/48/130	308	56	0.1538	1	5/31/86	203	41	0.168	0.3282
rs2044604	3	2400816	G	A	G	CNTN4	0.901442	3/55/246	0.1003	1	3/32/147	326	38	0.1044	0.4176	0/23/99	221	23	0.0943	0.5971
rs2045638	8	2975905	A	G	A	CSMD1	0.504808	68/158/77	0.4851	0.491	42/91/48	187	175	0.4834	1	26/67/29	125	119	0.4877	0.3644
rs2046037	3	2600804	A	G	A	CNTN4	0.5625	54/145/97	0.4274	1	28/84/62	208	140	0.4023	1	26/61/35	131	113	0.4631	1
rs2046768	11	46396479	T	C	C	DGKZ	0.0721154	1/44/259	0.0757	1	1/24/157	338	26	0.0714	1	0/20/102	224	20	0.082	1
rs2049162	1	177139812	C	G	G	BRINP2	0.185096	17/106/181	0.2303	0.7477	9/67/106	279	85	0.2335	0.8368	8/39/75	189	55	0.2254	0.4338
rs2051989	12	2442311	G	A	A	CACNA1C	0.216346	15/104/185	0.2204	1	9/63/110	283	81	0.2225	1	6/41/75	191	53	0.2172	1
rs2053079	19	30987423	A	G	G	ZNF536	0.165865	9/95/200	0.1859	0.7051	5/58/119	296	68	0.1868	0.6304	4/37/81	199	45	0.1844	1
rs2053080	19	30986079	C	G	G	ZNF536	0.266827	28/128/148	0.3026	1	15/80/87	254	110	0.3022	0.7248	13/48/61	170	74	0.3033	0.5193
rs2054548	2	185502024	C	T	T	ZNF804A	0.163462	9/74/203	0.1608	0.5092	7/41/121	283	55	0.1627	0.1577	2/33/82	197	37	0.1581	0.7339
rs2054549	2	185501950	C	A	A	ZNF804A	0.163462	10/73/195	0.1673	0.3861	8/41/116	273	57	0.1727	0.101	2/32/79	190	36	0.1593	0.7339
rs2059398	8	3957348	A	G	G	CSMD1	0.435096	62/142/98	0.4404	0.4159	35/77/68	213	147	0.4083	0.1247	27/65/30	125	119	0.4877	0.5865
rs2060886	18	53167520	T	C	C	TCF4	0.418269	50/157/97	0.4227	0.348	27/100/55	210	154	0.4231	0.1281	23/57/42	141	103	0.4221	0.7103
rs2060888	18	53186847	A	G	G	TCF4	0.449519	66/154/84	0.4704	0.8184	38/96/48	192	172	0.4725	0.4614	28/58/36	130	114	0.4672	0.7157
rs2067856	14	72425991	G	A	A	RGS6	0.223558	16/106/182	0.227	0.8712	13/61/108	277	87	0.239	0.3079	3/45/74	193	51	0.209	0.2779
rs2068012	14	30190316	T	C	C	PRKD1	0.274038	22/98/184	0.2336	0.08015	10/61/111	283	81	0.2225	0.6694	12/37/73	183	61	0.25	0.05019
rs2068242	8	4075514	A	C	C	CSMD1	0.233173	10/96/197	0.1914	0.8526	5/59/117	293	69	0.1906	0.6294	5/37/80	197	47	0.1926	0.7719
rs2070116	22	42606257	C	T	T	TCF20	0.367788	32/126/146	0.3125	0.593	13/74/95	264	100	0.2747	0.8543	19/52/51	154	90	0.3689	0.3373
rs2070127	2	225346646	T	C	C	CUL3	0.252404	19/123/155	0.271	0.4647	10/74/91	256	94	0.2686	0.4403	9/49/64	177	67	0.2746	1
rs2070985	12	91573063	C	G	G	DCN	0.144231	5/66/232	0.1254	0.7966	4/36/141	318	44	0.1215	0.3056	1/30/91	212	32	0.1311	0.6905
rs2071040	3	52864860	A	G	G	ITIH4	0.365385	32/126/146	0.3125	0.593	21/72/89	250	114	0.3132	0.3011	11/54/57	168	76	0.3115	0.8342
rs2071041	3	52864693	T	G	G	ITIH4	0.365385	33/125/146	0.3141	0.4258	22/71/89	249	115	0.3159	0.2286	11/54/57	168	76	0.3115	0.8342
rs2071042	3	52864584	A	G	G	ITIH4	0.435096	43/136/125	0.3651	0.5377	26/80/76	232	132	0.3626	0.5224	17/56/49	154	90	0.3689	0.8479
rs2073550	7	104757483	T	C	C	SRPK2	0.0697115	2/46/247	0.0847	1	0/22/151	324	22	0.0636	1	2/24/96	216	28	0.1148	0.6545
rs2074090	19	19449686	G	T	G	MAU2	0.644231	31/122/145	0.3087	0.4977	17/72/90	252	106	0.2961	0.7194	14/50/55	160	78	0.3277	0.677
rs2074647	14	73029178	G	A	A	RGS6	0.0480769	1/38/263	0.0662	1	1/23/157	337	25	0.0691	0.5892	0/15/106	227	15	0.062	1
rs2075419	19	30991651	T	C	C	ZNF536	0.165865	10/95/199	0.1891	0.8528	6/58/118	294	70	0.1923	1	4/37/81	199	45	0.1844	1
rs2081354	8	4059226	G	T	T	CSMD1	0.134615	6/83/213	0.1573	0.6655	3/49/128	305	55	0.1528	0.7719	3/34/85	204	40	0.1639	1
rs2082484	19	31021107	C	G	G	ZNF536	0.295673	32/135/137	0.3273	1	17/86/79	244	120	0.3297	0.4045	15/49/58	165	79	0.3238	0.4075
rs2084543	2	162696414	C	T	T	SLC4A10	0.151442	9/74/221	0.1513	0.3701	5/43/134	311	53	0.1456	0.5469	4/31/87	205	39	0.1598	0.5054
rs2084544	2	162696255	G	A	A	SLC4A10	0.170673	10/80/213	0.165	0.5296	7/45/129	303	59	0.163	0.2703	3/35/84	203	41	0.168	1
rs2107147	7	110733717	T	C	T	IMMP2L	0.879808	3/70/231	0.125	0.5966	2/40/140	320	44	0.1209	1	1/30/91	212	32	0.1311	0.6905
rs2109863	7	110611438	G	A	A	IMMP2L	0.326923	29/133/127	0.3304	0.5947	19/74/74	222	112	0.3353	1	10/59/53	165	79	0.3238	0.305
rs2110309	7	110953303	T	A	T	IMMP2L	0.509615	58/149/91	0.4446	0.9067	39/85/52	189	163	0.4631	0.7617	19/64/39	142	102	0.418	0.4589
rs2113879	12	29736480	A	G	G	TMTC1	0.485577	60/147/93	0.445	0.9071	35/85/58	201	155	0.4354	0.7603	25/62/35	132	112	0.459	0.8568
rs2114245	8	3924652	C	G	C	CSMD1	0.783654	14/115/175	0.2352	0.4278	8/71/103	277	87	0.239	0.4168	6/44/72	188	56	0.2295	1
rs2114246	8	3923587	T	C	T	CSMD1	0.826923	11/101/192	0.2023	0.7232	7/62/113	288	76	0.2088	0.8236	4/39/79	197	47	0.1926	1
rs2114247	8	3923482	G	C	G	CSMD1	0.822115	11/101/192	0.2023	0.7232	7/62/113	288	76	0.2088	0.8236	4/39/79	197	47	0.1926	1
rs2123389	18	53201972	G	A	G	TCF4	0.908654	4/29/269	0.0613	0.01786	1/16/163	342	18	0.05	0.3604	3/13/106	225	19	0.0779	0.02254
rs2125229	1	243877648	C	A	C	AKT3	0.745192	21/91/180	0.2277	0.06552	12/46/114	274	70	0.2035	0.03131	9/45/66	177	63	0.2625	0.8131
rs2125230	1	243885848	G	A	A	AKT3	0.290865	31/132/141	0.3191	1	21/77/84	245	119	0.3269	0.6145	10/55/57	169	75	0.3074	0.6706
rs2127346	3	2549900	A	G	G	CNTN4	0.480769	58/149/94	0.4402	1	34/86/59	204	154	0.4302	0.7628	24/63/35	133	111	0.4549	0.7172
rs2132337	4	176833218	A	G	A	GPM6A	0.704327	36/131/126	0.3464	0.8973	17/76/78	232	110	0.3216	0.8626	19/55/48	151	93	0.3811	0.7008
rs2132338	4	176745741	T	G	T	GPM6A	0.923077	6/69/229	0.1332	0.8025	4/40/138	316	48	0.1319	0.5222	2/29/91	211	33	0.1352	1
rs2132339	4	176745747	G	A	G	GPM6A	0.923077	6/69/229	0.1332	0.8025	4/40/138	316	48	0.1319	0.5222	2/29/91	211	33	0.1352	1
rs2132340	4	176745873	A	C	A	GPM6A	0.923077	6/68/227	0.1329	0.801	4/39/136	311	47	0.1313	0.5126	2/29/91	211	33	0.1352	1
rs2133977	15	70351788	T	C	T	TLE3	0.685096	40/137/127	0.3569	0.8026	25/83/74	231	133	0.3654	0.873	15/54/53	160	84	0.3443	0.8419
rs2134356	3	2487786	T	C	T	CNTN4	0.790865	10/102/187	0.204	0.4771	5/59/113	285	69	0.1949	0.6302	5/43/74	191	53	0.2172	0.7958
rs2135551	15	84707851	A	G	G	ADAMTSL3	0.0600962	1/29/274	0.051	0.5532	1/20/161	342	22	0.0604	0.4908	0/9/113	235	9	0.0369	1
rs2136574	14	99717242	G	C	G	BCL11B	0.846154	8/92/204	0.1776	0.6942	4/46/132	310	54	0.1484	1	4/46/72	190	54	0.2213	0.4312
rs214455	7	110843795	A	G	G	IMMP2L	0.475962	51/162/87	0.44	0.1273	37/96/46	188	170	0.4749	0.3694	14/66/41	148	94	0.3884	0.1282
rs214457	7	110848329	T	A	A	IMMP2L	0.475962	51/165/85	0.4435	0.06251	37/100/43	186	174	0.4833	0.1786	14/65/42	149	93	0.3843	0.1794
rs214459	7	110850439	A	G	G	IMMP2L	0.475962	48/168/86	0.4371	0.02671	34/102/44	190	170	0.4722	0.07508	14/66/42	150	94	0.3852	0.1795
rs214460	7	110851553	A	G	G	IMMP2L	0.509615	62/167/75	0.4786	0.08627	43/100/39	178	186	0.489	0.2349	19/67/36	139	105	0.4303	0.2668
rs214466	7	110855600	A	C	C	IMMP2L	0.459135	43/150/94	0.4111	0.2225	31/86/55	196	148	0.4302	0.8768	12/64/39	142	88	0.3826	0.07602
rs214467	7	110858268	G	A	A	IMMP2L	0.478365	47/157/94	0.4211	0.1917	31/93/52	197	155	0.4403	0.4439	16/64/42	148	96	0.3934	0.344
rs214475	7	110867535	A	G	G	IMMP2L	0.514423	62/167/75	0.4786	0.08627	43/99/40	179	185	0.4918	0.2988	19/68/35	138	106	0.4344	0.1963
rs2148198	10	104915310	G	A	A	NT5C2	0.314904	21/114/169	0.2566	0.7643	12/67/103	273	91	0.25	0.8432	9/47/66	179	65	0.2664	0.8202
rs214884	7	110746608	C	T	C	IMMP2L	0.942308	1/40/249	0.0724	1	1/24/143	310	26	0.0774	1	0/16/106	228	16	0.0656	1
rs214885	7	110745793	A	C	A	IMMP2L	0.947115	0/36/251	0.0627	0.6123	0/21/144	309	21	0.0636	1	0/15/107	229	15	0.0615	1
rs214891	7	110734416	T	C	T	IMMP2L	0.949519	2/31/262	0.0593	0.2673	2/17/154	325	21	0.0607	0.1158	0/14/108	230	14	0.0574	1
rs214892	7	110732562	T	A	T	IMMP2L	0.882212	2/66/235	0.1155	0.3966	1/37/143	323	39	0.1077	0.6984	1/29/92	213	31	0.127	0.6899
rs214896	7	110724876	A	G	A	IMMP2L	0.84375	2/89/212	0.1535	0.02492	1/57/123	303	59	0.163	0.05195	1/32/89	210	34	0.1393	0.4632
rs214898	7	110721298	A	T	A	IMMP2L	0.814904	7/93/190	0.1845	0.331	1/58/112	282	60	0.1754	0.0307	6/35/78	191	47	0.1975	0.3947
rs2154402	1	98475522	T	C	T	MIR137HG	0.935096	3/43/253	0.0819	0.4305	3/27/147	321	33	0.0932	0.1758	0/16/106	228	16	0.0656	1
rs2156638	11	57542998	G	C	C	TMX2-CTNND1	0.0961538	1/50/253	0.0855	0.7094	1/31/150	331	33	0.0907	1	0/19/103	225	19	0.0779	1
rs2159100	12	2346393	C	T	T	CACNA1C	0.0552885	0/35/269	0.0576	0.6098	0/21/161	343	21	0.0577	1	0/14/108	230	14	0.0574	1
rs2159102	12	2288945	T	A	A	CACNA1C	0.360577	28/147/129	0.3339	0.1561	18/92/72	236	128	0.3516	0.1927	10/55/57	169	75	0.3074	0.6706
rs215976	12	2694638	C	T	T	CACNA1C	0.305288	25/140/138	0.3135	0.231	13/84/84	252	110	0.3039	0.2226	12/56/54	164	80	0.3279	0.837
[truncated: 3,187 more rows]

## Sheet: Read Me
标注	说明
SNP	SNP number
Chr	Chromosome number
BP	Mutation site
Ref	Reference allele
Alt	Mutant allele
Rare Allele	Lower frequency alleles at loci
Gene	genonym
CHBS_1000g	Frequency of CHB and CHS in 1000genome Chinese population
*(11/01/00)	Number of common allele homozygous (00), heterozygous (01), rare allele homozygous (11) samples (* values are: "ALL" all samples, "AFF"case samples, "UNAFF"control samples)
* MAF	Minimum allele frequency in sample (* values are: "ALL" all sample, "AFF"case sample, "UNAFF"control sample)
* HWE	Calculated value of Hardy-Weinberg equilibrium (HWE) (* values are: "ALL" sample, "AFF"case sample, "UNAFF"control sample)
* common_allele_count	Number of common allele samples (* values are: "AFF"case sample, "UNAFF"control sample)
* rare_allele_count	Sample rare allele quantity (* can be: "AFF"case sample, "UNAFF"control sample)
