# Supplementary material for: Influence of TMX2-CTNND1 polymorphism on cortical thickness in schizophrenia patients and unaffected siblings: an exploratory study based on target region sequencing
Source: Braz J Psychiatry. 2024 Mar 25;46:e20233322. doi: 10.47626/1516-4446-2023-3322 (PMC11189138; doi:10.47626/1516-4446-2023-3322)
Supplement: Supplementary file 3 [file bjp-46-e20233322-s002.xlsx]

## Sheet: QC_RawData
Table S2 Quality of sequencing of all samples
Sample	R1					R2
	Total Reads	Reads length	Q20	Q30	BaseCount(M)	Total Reads	Reads length	Q20	Q30	BaseCount(M)
SZ001	5102938	35-151	99.80%	97.85%	751.26	5102938	35-151	99.12%	92.54%	751.57
SZ002	1963449	35-151	99.53%	97.80%	289.7	1963449	35-151	98.91%	92.96%	289.79
SZ003	1381876	35-151	99.62%	97.63%	205.53	1381876	35-151	98.59%	90.83%	205.57
SZ005	4853112	35-151	99.74%	97.88%	704.36	4853112	35-151	98.94%	92.61%	704.96
SZ006	1316749	35-151	99.70%	97.91%	195.94	1316749	35-151	98.72%	91.27%	196
SZ007	5471516	35-151	99.41%	97.39%	810.96	5471516	35-151	98.37%	90.93%	811.52
SZ008	3619752	35-151	99.91%	98.05%	538.24	3619752	35-151	99.23%	92.53%	538.4
SZ009	3763982	35-151	99.73%	97.75%	560.68	3763982	35-151	98.82%	90.83%	560.87
SZ010	3473047	35-151	99.81%	97.76%	502.79	3473047	35-151	99.10%	93.11%	503.26
SZ011	3523771	35-151	99.68%	97.93%	521.37	3523771	35-151	98.86%	92.12%	521.55
SZ012	3452854	35-151	99.63%	97.56%	510.95	3452854	35-151	98.95%	91.83%	511.34
SZ013	3338747	35-151	99.69%	97.67%	496.86	3338747	35-151	98.93%	91.53%	497
SZ014	3477159	35-151	99.71%	97.74%	517.97	3477159	35-151	98.87%	91.01%	518.14
SZ015	4610104	35-151	99.69%	97.76%	678.44	4610104	35-151	98.96%	92.18%	678.97
SZ016	4744137	35-151	99.33%	97.31%	700.36	4744137	35-151	98.43%	91.28%	700.75
SZ017	4790226	35-151	99.75%	97.69%	698.77	4790226	35-151	98.96%	92.38%	699.54
SZ018	4305772	35-151	99.66%	97.66%	627.17	4305772	35-151	98.91%	92.59%	627.63
SZ019	3427541	35-151	99.72%	97.69%	506.47	3427541	35-151	99.06%	92.29%	506.86
SZ020	3363764	35-151	99.77%	97.91%	494.29	3363764	35-151	99.13%	92.32%	494.51
SZ021	3796546	35-151	99.62%	97.59%	564.6	3796546	35-151	98.86%	91.56%	564.9
SZ022	3327991	35-151	99.48%	97.61%	492.79	3327991	35-151	98.50%	91.49%	493.18
SZ023	3791731	35-151	99.67%	97.80%	549.34	3791731	35-151	98.85%	92.59%	550.06
SZ024	4136858	35-151	99.72%	97.67%	606.4	4136858	35-151	99.05%	92.80%	606.8
SZ025	4535475	35-151	99.82%	97.88%	670.82	4535475	35-151	99.15%	91.83%	671.09
SZ026	3885699	35-151	99.70%	97.87%	571.08	3885699	35-151	99.03%	92.75%	571.49
SZ028	3246359	35-151	99.71%	97.81%	473.56	3246359	35-151	99.16%	93.13%	473.87
SZ030	4746714	35-151	99.70%	97.81%	689.96	4746714	35-151	98.91%	92.49%	690.61
SZ031	5189653	35-151	99.91%	98.05%	757.18	5189653	35-151	99.29%	93.26%	757.57
SZ032	5026258	35-151	99.84%	98.04%	740.48	5026258	35-151	99.30%	93.11%	740.76
SZ034	4585755	35-151	99.77%	97.87%	684.03	4585755	35-151	98.93%	91.17%	684.16
SZ036	3282786	35-151	99.59%	97.79%	483.86	3282786	35-151	98.85%	92.41%	484.28
SZ037	5200355	35-151	99.79%	97.97%	771.83	5200355	35-151	99.06%	92.05%	772.06
SZ038	2386152	35-151	99.68%	97.88%	354.04	2386152	35-151	99.02%	92.35%	354.21
SZ039	6379063	35-151	99.71%	97.69%	943.01	6379063	35-151	98.88%	90.74%	943.38
SZ040	3763610	35-151	99.81%	97.63%	553.13	3763610	35-151	99.20%	92.59%	553.43
SZ041	7764889	35-151	99.65%	97.53%	1141.89	7764889	35-151	98.93%	91.25%	1142.74
SZ042	7926556	35-151	99.62%	97.70%	1158.1	7926556	35-151	99.01%	92.59%	1158.96
SZ043	3368824	35-151	99.73%	97.50%	491.83	3368824	35-151	99.15%	92.77%	492.17
SZ044	4829183	35-151	99.86%	98.15%	715.5	4829183	35-151	99.30%	93.43%	715.78
SZ046	2921604	35-151	99.67%	97.44%	434.62	2921604	35-151	98.94%	91.07%	434.76
SZ047	4089628	35-151	99.68%	97.63%	604.53	4089628	35-151	98.93%	91.73%	604.83
SZ048	2945163	35-151	99.69%	97.52%	431.34	2945163	35-151	99.01%	92.29%	431.58
SZ049	2418519	35-151	99.68%	97.33%	356.18	2418519	35-151	99.15%	92.68%	356.36
SZ051	2194301	35-151	99.36%	97.50%	324.37	2194301	35-151	98.61%	91.51%	324.68
SZ053	3134147	35-151	99.73%	97.69%	461.48	3134147	35-151	98.97%	91.65%	461.71
SZ054	3637374	35-151	99.70%	97.56%	537.11	3637374	35-151	99.10%	92.43%	537.33
SZ055	5335184	35-151	99.69%	97.72%	784.15	5335184	35-151	98.99%	92.05%	784.6
SZ056	2886283	35-151	99.79%	97.86%	419.94	2886283	35-151	99.17%	92.67%	420.24
SZ057	2922805	35-151	99.47%	97.11%	433.52	2922805	35-151	98.61%	90.56%	433.85
SZ058	5260957	35-151	99.76%	97.66%	775.44	5260957	35-151	99.04%	91.55%	775.74
SZ059	3809117	35-151	99.72%	97.65%	561.93	3809117	35-151	99.10%	92.17%	562.21
SZ060	2930104	35-151	99.80%	98.06%	436.31	2930104	35-151	99.16%	92.18%	436.38
SZ061	3048737	35-151	99.66%	97.82%	449.64	3048737	35-151	98.91%	92.47%	449.92
SZ062	4224999	35-151	99.89%	98.30%	624.56	4224999	35-151	99.28%	93.32%	624.78
SZ063	3999236	35-151	99.84%	98.19%	590.38	3999236	35-151	99.26%	93.33%	590.6
SZ064	4165838	35-151	99.90%	98.21%	617.17	4165838	35-151	99.30%	93.11%	617.43
SZ065	5425523	35-151	99.87%	98.35%	806.17	5425523	35-151	99.28%	93.23%	806.4
SZ066	4631175	35-151	99.75%	97.94%	681.64	4631175	35-151	99.12%	92.80%	682.02
SZ067	4311129	35-151	99.74%	97.96%	640.2	4311129	35-151	98.99%	92.02%	640.46
SZ068	4229960	35-151	99.91%	98.33%	627.45	4229960	35-151	99.30%	93.17%	627.63
SZ069	4188023	35-151	99.80%	98.05%	620.06	4188023	35-151	99.21%	93.16%	620.38
SZ070	4025492	35-151	99.88%	98.27%	595.64	4025492	35-151	99.27%	93.34%	595.86
SZ071	4620844	35-151	99.86%	98.19%	683.05	4620844	35-151	99.30%	93.39%	683.36
SZ072	3868867	35-151	99.87%	98.18%	574.92	3868867	35-151	99.28%	93.01%	575.17
SZ073	3442456	35-151	99.74%	97.94%	506.69	3442456	35-151	99.15%	93.00%	506.99
SZ073	3334848	35-151	99.75%	97.87%	493.54	3334848	35-151	99.19%	93.03%	493.79
SZ075	4477662	35-151	99.69%	97.78%	659.07	4477662	35-151	99.05%	92.76%	659.53
SZ077	3345279	35-151	99.86%	98.12%	496.94	3345279	35-151	99.25%	92.79%	497.11
SZ078	3868647	35-151	99.88%	98.22%	576.81	3868647	35-151	99.21%	92.54%	576.95
SZ079	3219851	35-151	99.73%	97.78%	477.06	3219851	35-151	99.14%	92.92%	477.25
SZ080	7964823	35-151	99.84%	98.12%	1166.94	7964823	35-151	99.33%	93.81%	1167.7
SZ081	3380252	35-151	99.86%	98.25%	497.12	3380252	35-151	99.34%	93.68%	497.35
SZ082	2842235	35-151	99.68%	97.51%	419.94	2842235	35-151	99.11%	92.84%	420.18
SZ084	3010063	35-151	99.65%	97.26%	448.09	3010063	35-151	98.80%	91.15%	448.28
SZ087	3238418	35-151	99.58%	97.52%	478.96	3238418	35-151	98.98%	92.80%	479.3
SZ502	2346759	35-151	99.48%	97.15%	345.27	2346759	35-151	98.79%	91.04%	345.53
sz085	2557410	15-151	99.99%	96.95%	379.62	2557410	15-151	98.75%	87.24%	379.22
sz086	5238886	15-151	99.99%	96.82%	778.27	5238886	15-151	98.58%	86.06%	777.47
sz088	5772918	15-151	99.98%	96.54%	856.48	5772918	15-151	98.66%	86.19%	855.6
sz089	4760169	15-151	99.99%	96.81%	707.72	4760169	15-151	98.63%	86.30%	706.93
sz090	4251379	15-151	99.98%	96.46%	633.1	4251379	15-151	98.29%	84.28%	632.39
sz091	4399146	15-151	99.98%	96.78%	654.25	4399146	15-151	98.67%	86.39%	653.5
sz092	2094160	15-151	99.99%	96.68%	312.3	2094160	15-151	98.42%	85.12%	311.93
sz092	2172145	15-151	99.99%	96.66%	323.71	2172145	15-151	98.30%	84.68%	323.36
sz094	4720876	15-151	99.99%	97.02%	702.47	4720876	15-151	98.57%	86.14%	701.71
sz096	5186562	15-151	99.98%	96.56%	770.26	5186562	15-151	98.31%	84.62%	769.49
SZ097	3327798	15-151	99.99%	96.73%	494.08	3327798	15-151	98.56%	85.92%	493.6
sz098	3217002	15-151	99.99%	96.95%	479.1	3217002	15-151	98.55%	85.30%	478.58
sz099	4922954	15-151	99.98%	96.52%	734.63	4922954	15-151	98.21%	83.80%	733.77
sz100	4250166	15-151	99.98%	96.68%	634.27	4250166	15-151	98.09%	83.73%	633.5
sz101	4060985	15-151	99.98%	96.61%	605.58	4060985	15-151	98.07%	83.70%	604.89
sz102	4624342	15-151	99.99%	96.69%	687.41	4624342	15-151	98.55%	85.74%	686.72
sz103	3254056	15-151	99.98%	96.47%	486.03	3254056	15-151	98.10%	83.49%	485.42
sz104	3586601	15-151	99.97%	96.55%	535.84	3586601	15-151	98.33%	84.59%	535.14
sz105	4772249	15-151	99.98%	96.62%	710.14	4772249	15-151	98.37%	84.75%	709.35
SZ106a	3645765	15-151	99.99%	98.94%	542.47	3645765	15-151	99.59%	95.69%	541.86
SZ107	2620909	15-151	99.95%	98.35%	389.4	2620909	15-151	99.28%	94.25%	388.96
SZ108	1750080	15-151	99.89%	97.61%	257.55	1750080	15-151	99.03%	94.46%	257.33
SZ109	2573738	15-151	99.83%	97.02%	380.75	2573738	15-151	98.66%	92.41%	380.4
SZ110	2160293	15-151	99.93%	97.94%	320.21	2160293	15-151	99.21%	94.42%	319.88
SZ111	2181812	15-151	99.92%	97.81%	321.89	2181812	15-151	98.94%	93.76%	321.59
SZ112	4264368	15-151	99.98%	98.73%	631.62	4264368	15-151	99.54%	95.57%	630.97
SZ113	2139556	15-151	99.96%	98.32%	316.91	2139556	15-151	99.28%	94.61%	316.57
SZ114	1626851	15-151	99.85%	96.98%	241.77	1626851	15-151	98.84%	92.99%	241.51
SZ115	4246213	15-151	99.99%	98.80%	631.3	4246213	15-151	99.50%	95.05%	630.61
SZ116	2496517	15-151	99.93%	98.15%	371.11	2496517	15-151	99.16%	93.97%	370.7
SZ117	4160518	15-151	99.99%	98.86%	617.17	4160518	15-151	99.67%	96.15%	616.46
SZ118	1839887	15-151	99.90%	97.54%	272.26	1839887	15-151	99.06%	94.01%	272
SZ119	2807103	15-151	99.97%	98.62%	417.2	2807103	15-151	99.51%	95.58%	416.76
SZ120	1702384	15-151	99.88%	97.19%	251.76	1702384	15-151	99.04%	94.07%	251.5
SZ121	2794358	15-151	99.97%	97.72%	419.06	2794358	15-151	97.83%	93.81%	418.53
SZ122	3490989	15-151	99.97%	97.71%	523.53	3490989	15-151	98.07%	94.28%	522.85
SZ125	9810264	15-151	99.97%	97.98%	1471.25	9810264	15-151	98.03%	94.45%	1469.4
SZ127	5467697	15-151	99.97%	97.72%	819.97	5467697	15-151	98.47%	94.94%	818.9
SZ128	2124613	15-151	99.97%	97.68%	318.61	2124613	15-151	98.54%	95.03%	318.2
SZ129	3269361	15-151	99.97%	97.72%	490.29	3269361	15-151	99.19%	96.00%	489.63
SZ130	2371264	15-151	99.97%	97.67%	355.61	2371264	15-151	99.19%	95.90%	355.14
SZ131	3329664	15-151	99.97%	97.67%	499.16	3329664	15-151	99.44%	96.51%	498.49
SZ132	7167291	15-151	99.97%	97.86%	1074.93	7167291	15-151	98.99%	95.78%	1073.53
SZ133	4075603	15-151	99.97%	97.69%	611.19	4075603	15-151	98.22%	94.35%	610.4
SZ134	1586575	15-151	99.96%	97.66%	237.92	1586575	15-151	97.23%	92.74%	237.61
SZ135	5642096	15-151	99.97%	97.74%	846.17	5642096	15-151	98.68%	95.14%	845.08
SZ136	2328871	15-151	99.97%	97.78%	349.19	2328871	15-151	99.35%	96.48%	348.73
SZ137	6828401	15-151	99.97%	97.75%	1024.05	6828401	15-151	98.37%	94.77%	1022.74
SZ139	3258844	15-151	99.97%	97.80%	488.57	3258844	15-151	99.13%	95.28%	487.94
SZ140	4535471	15-151	99.97%	97.87%	679.94	4535471	15-151	99.29%	96.67%	679.06
SZ142	3040202	15-151	99.97%	97.78%	455.92	3040202	15-151	98.77%	95.51%	455.32
SZ143	5297588	15-151	99.97%	97.78%	794.48	5297588	15-151	98.84%	95.43%	793.46
SZ144	1228104	15-151	99.97%	97.64%	184.19	1228104	15-151	98.47%	94.99%	183.95
SZ146	6704228	15-151	99.97%	97.75%	1005.27	6704228	15-151	98.24%	94.40%	1004
SZ147	9619496	15-151	99.97%	97.80%	1442.29	9619496	15-151	98.61%	95.33%	1440.47
SZ148	5308944	15-151	99.97%	97.74%	795.88	5308944	15-151	98.19%	94.60%	794.88
SZ150	9988864	15-151	99.97%	97.75%	1497.49	9988864	15-151	97.26%	92.44%	1495.67
SZ151	7093593	15-151	99.97%	97.85%	1063.59	7093593	15-151	98.03%	94.26%	1062.25
SZ152	7646515	15-151	99.97%	97.71%	1146.32	7646515	15-151	97.72%	93.82%	1144.88
Sb001	4700861	35-151	99.70%	97.76%	694.19	4700861	35-151	99.10%	92.27%	694.59
Sb002	4238467	35-151	99.81%	97.67%	625.85	4238467	35-151	99.16%	92.30%	625.99
Sb003	4806997	35-151	99.76%	97.87%	712.99	4806997	35-151	99.08%	92.01%	713.31
Sb004	4766941	35-151	99.71%	97.92%	711.19	4766941	35-151	98.72%	90.87%	711.22
Sb005	3152944	35-151	99.71%	97.64%	469.06	3152944	35-151	98.96%	91.02%	469.25
Sb006	4666808	35-151	99.75%	97.90%	688.57	4666808	35-151	99.09%	92.57%	688.98
Sb007	5210449	35-151	99.79%	98.08%	773.19	5210449	35-151	99.19%	93.01%	773.52
Sb008	4183184	35-151	99.73%	97.78%	618.34	4183184	35-151	99.13%	92.44%	618.71
Sb009	4245043	35-151	99.67%	97.78%	627.43	4245043	35-151	98.93%	91.97%	628.01
Sb010-ZJY	2469853	35-151	99.72%	97.56%	366.49	2469853	35-151	99.07%	91.83%	366.64
Sb010-ZY	3413626	35-151	99.67%	97.36%	504.17	3413626	35-151	98.93%	91.26%	504.38
Sb011	4467120	35-151	99.82%	97.90%	661.35	4467120	35-151	99.20%	92.60%	661.49
Sb013	4510352	35-151	99.75%	97.64%	667.19	4510352	35-151	99.02%	91.86%	667.43
Sb014	4241277	35-151	99.75%	97.79%	624.84	4241277	35-151	99.12%	92.47%	625.18
Sb015	4967103	35-151	99.70%	97.50%	737.78	4967103	35-151	98.98%	91.44%	738.06
Sb016	3565648	35-151	99.79%	97.93%	528.47	3565648	35-151	99.09%	92.05%	528.77
Sb017	2867784	35-151	99.82%	97.78%	425.77	2867784	35-151	99.17%	91.98%	425.95
Sb018	2374473	35-151	99.49%	97.60%	345.06	2374473	35-151	98.94%	92.54%	345.39
Sb019	3705807	35-151	99.68%	97.57%	545.74	3705807	35-151	99.07%	92.25%	546.04
Sb020	4176519	35-151	99.80%	97.31%	611.95	4176519	35-151	99.14%	91.71%	612.23
Sb021	3889734	35-151	99.68%	97.42%	576.73	3889734	35-151	98.88%	91.40%	576.97
Sb022	4534064	35-151	99.90%	97.94%	662.74	4534064	35-151	99.37%	93.38%	663.04
Sb023	4025784	35-151	99.76%	97.68%	592.43	4025784	35-151	99.16%	92.62%	592.69
Sb024-JNS	3895705	35-151	99.74%	97.62%	574.09	3895705	35-151	99.05%	91.99%	574.32
Sb024-YSL	6423749	35-151	99.64%	97.70%	945.71	6423749	35-151	99.00%	92.36%	946.47
Sb026	3001832	35-151	99.79%	97.65%	436.47	3001832	35-151	99.19%	93.19%	436.84
SB027	3104126	35-151	99.80%	97.89%	458.87	3104126	35-151	99.20%	92.89%	459.11
SB028	4087329	35-151	99.81%	98.19%	604.11	4087329	35-151	99.24%	93.25%	604.37
SB029	4139290	35-151	99.55%	97.58%	609.21	4139290	35-151	98.89%	92.43%	609.7
sb030	6056638	15-151	99.96%	96.42%	902.41	6056638	15-151	98.31%	84.54%	901.36
sB031	4774830	15-151	99.99%	96.82%	711.18	4774830	15-151	98.35%	85.05%	710.38
SB032	3920872	15-151	99.98%	96.67%	584.96	3920872	15-151	98.27%	84.26%	584.25
sB033	4274291	15-151	99.98%	96.72%	637.08	4274291	15-151	98.39%	85.04%	636.32
sB034	5125906	15-151	99.99%	96.94%	761.55	5125906	15-151	98.69%	86.57%	760.76
sB035	3278767	15-151	99.99%	96.65%	489.01	3278767	15-151	98.06%	83.85%	488.43
Sb036	3664607	15-151	99.93%	98.18%	541.45	3664607	15-151	99.20%	94.39%	540.94
SB037	3830857	15-151	99.98%	98.74%	566.67	3830857	15-151	99.57%	95.83%	566.07
Sb038	2275526	15-151	99.93%	97.89%	336.3	2275526	15-151	99.24%	94.73%	335.96
SB039	2004640	15-151	99.88%	97.33%	297.48	2004640	15-151	98.88%	93.15%	297.15
SB040	1913357	15-151	99.90%	97.58%	283.13	1913357	15-151	98.97%	93.43%	282.84
Sb041	3304424	15-151	99.93%	98.12%	489.51	3304424	15-151	99.24%	94.67%	489.01
Sb042	5338889	15-151	99.97%	97.76%	800.66	5338889	15-151	97.68%	93.53%	799.65
SB043	1671441	15-151	99.97%	97.90%	250.69	1671441	15-151	98.67%	95.29%	250.36
SB044	1534201	15-151	99.97%	97.61%	230.1	1534201	15-151	99.01%	95.67%	229.8
SB045	2330077	15-151	99.97%	97.75%	349.39	2330077	15-151	99.30%	96.14%	348.94
SB046	1838042	15-151	99.97%	97.69%	275.64	1838042	15-151	97.39%	93.00%	275.3
SB047	2859989	15-151	99.97%	97.68%	428.88	2859989	15-151	99.44%	96.31%	428.31
HC001	3927783	35-151	99.86%	98.22%	578.58	3927783	35-151	99.21%	93.16%	578.8
HC003	3800131	35-151	99.89%	98.22%	558.42	3800131	35-151	99.27%	93.65%	558.71
HC005	5082396	35-151	99.91%	98.40%	750.8	5082396	35-151	99.29%	93.40%	751.05
HC006	3379294	35-151	99.84%	98.19%	497.41	3379294	35-151	99.22%	93.31%	497.61
HC007	5419094	35-151	99.84%	98.06%	801.16	5419094	35-151	99.08%	92.21%	801.51
HC008	4517965	35-151	99.88%	98.25%	667.59	4517965	35-151	99.11%	92.58%	667.87
HC009	3660483	35-151	99.86%	98.25%	540.23	3660483	35-151	99.30%	93.59%	540.42
HC010	4020989	35-151	99.88%	98.41%	593.97	4020989	35-151	99.29%	93.53%	594.2
HC011	3445205	35-151	99.77%	97.82%	510.18	3445205	35-151	99.08%	92.38%	510.43
HC012	2046246	35-151	99.40%	96.88%	301.34	2046246	35-151	98.81%	92.54%	301.56
HC013	1917583	35-151	99.16%	96.35%	283.83	1917583	35-151	98.44%	91.16%	284.04
HC014	2059155	35-151	99.41%	96.83%	305.01	2059155	35-151	98.64%	91.27%	305.19
HC015	2103188	35-151	99.25%	96.77%	308.11	2103188	35-151	98.63%	92.10%	308.4
HC016	4400610	35-151	99.88%	98.22%	652	4400610	35-151	99.16%	92.44%	652.21
HC017	3161135	35-151	99.78%	97.95%	466.78	3161135	35-151	99.03%	92.20%	467.03
HC018	3426895	35-151	99.81%	98.07%	504.92	3426895	35-151	99.21%	93.21%	505.14
HC019	3324062	35-151	99.88%	98.25%	493.58	3324062	35-151	99.22%	92.84%	493.74
HC020	3986396	35-151	99.79%	98.02%	588.01	3986396	35-151	99.18%	92.99%	588.39
HC021	1503434	35-151	99.55%	97.72%	218.39	1503434	35-151	99.06%	93.66%	218.53
HC022	2230984	35-151	99.44%	97.27%	326.14	2230984	35-151	98.87%	92.77%	326.45
HC025	1519296	35-151	99.60%	97.80%	219.46	1519296	35-151	99.08%	93.75%	219.63
HC026	2321908	35-151	99.54%	97.56%	340.68	2321908	35-151	98.99%	93.06%	340.92
HC027	4338633	35-151	99.85%	98.16%	639.25	4338633	35-151	99.27%	93.29%	639.54
HC028	5498895	35-151	99.91%	98.31%	818.22	5498895	35-151	99.25%	92.97%	818.5
HC029	2968236	35-151	99.67%	97.70%	437.33	2968236	35-151	99.08%	92.83%	437.65
HC030	3942620	35-151	99.67%	97.55%	584.88	3942620	35-151	99.00%	92.05%	585.31
HC031	1495575	35-151	99.28%	96.95%	218.19	1495575	35-151	98.66%	92.13%	218.4
HC032	2536436	35-151	99.46%	97.35%	373.22	2536436	35-151	98.86%	92.57%	373.47
HC033	3188474	35-151	99.87%	98.32%	464.96	3188474	35-151	99.37%	94.07%	465.19
HC034	2024075	35-151	99.40%	97.34%	296.27	2024075	35-151	98.84%	93.00%	296.44
HC035	1422572	35-151	98.65%	95.74%	206.67	1422572	35-151	97.99%	91.71%	206.93
HC036	3646402	35-151	99.73%	98.10%	529.12	3646402	35-151	99.31%	94.37%	529.41
HC037	3616150	35-151	99.83%	98.05%	536.36	3616150	35-151	99.08%	92.08%	536.58
HC038	2988464	35-151	99.79%	98.01%	441.79	2988464	35-151	99.17%	92.86%	441.98
HC039	3531685	35-151	99.73%	97.89%	520.49	3531685	35-151	99.05%	92.35%	520.76
HC040	3435721	35-151	99.54%	97.43%	508.6	3435721	35-151	98.89%	92.08%	508.93
HC041	2804697	35-151	99.72%	97.78%	412.1	2804697	35-151	99.14%	93.22%	412.31
HC042	2458662	35-151	99.72%	97.90%	360.24	2458662	35-151	99.22%	93.74%	360.38
HC043	3290609	35-151	99.74%	97.81%	489.69	3290609	35-151	98.97%	91.69%	489.9
HC044	1781844	35-151	99.51%	97.24%	259.7	1781844	35-151	98.95%	93.42%	259.8
HC045	2944381	35-151	99.65%	97.61%	434.1	2944381	35-151	99.01%	92.54%	434.32
HC046	3756572	35-151	99.75%	97.92%	558.26	3756572	35-151	99.15%	92.70%	558.5
HC047	5888865	35-151	99.82%	98.13%	868.57	5888865	35-151	99.19%	92.88%	868.99
HC048	6745862	35-151	99.91%	98.32%	1001.38	6745862	35-151	99.17%	92.50%	1001.74
HC049	3806446	35-151	99.87%	98.13%	564.54	3806446	35-151	99.15%	92.53%	564.75
HC050	4549935	35-151	99.88%	98.24%	674.1	4549935	35-151	99.23%	92.89%	674.33
HC051	4437258	35-151	99.87%	98.19%	657.42	4437258	35-151	99.18%	92.81%	657.69
HC052	2451318	15-151	99.93%	98.11%	363.72	2451318	15-151	99.19%	94.42%	363.35
HC053	5100527	15-151	99.98%	98.58%	752.2	5100527	15-151	99.58%	95.53%	751.37
HC054	3260835	15-151	99.97%	98.76%	476.79	3260835	15-151	99.60%	96.17%	476.31
HC055	5069360	15-151	99.99%	99.13%	748.65	5069360	15-151	99.71%	96.64%	747.9
HC056	2096678	15-151	99.94%	98.10%	305.34	2096678	15-151	99.28%	95.22%	305.09
HC057	3294147	15-151	99.98%	98.70%	488.24	3294147	15-151	99.52%	95.50%	487.72
HC058	2141121	15-151	99.94%	98.01%	315.63	2141121	15-151	99.34%	94.69%	315.29
HC059	1911301	15-151	99.90%	97.21%	280.8	1911301	15-151	99.04%	93.72%	280.53
HC060	3921721	15-151	99.99%	99.04%	580.11	3921721	15-151	99.67%	96.29%	579.51
HC061	3636504	15-151	99.98%	98.77%	535.78	3636504	15-151	99.57%	95.71%	535.24
HC062	2603748	15-151	99.95%	98.29%	383.6	2603748	15-151	99.29%	94.35%	383.21
HC063	3051157	15-151	99.97%	98.62%	446.56	3051157	15-151	99.53%	95.75%	446.19
HC064	2171061	15-151	99.94%	98.24%	318.49	2171061	15-151	99.32%	95.00%	318.19
HC065	1559982	15-151	99.88%	97.56%	229.37	1559982	15-151	98.87%	93.04%	229.14
HC066	2321351	15-151	99.95%	98.34%	342.78	2321351	15-151	99.26%	94.27%	342.42
HC068	2109232	15-151	99.93%	98.12%	307.85	2109232	15-151	99.25%	95.08%	307.61
HC069	2789083	15-151	99.90%	98.02%	404.71	2789083	15-151	99.13%	94.51%	404.42
HC069	1714707	15-151	99.90%	97.62%	251.41	1714707	15-151	99.03%	94.19%	251.19
HC070	3849491	15-151	99.98%	98.88%	567.88	3849491	15-151	99.41%	94.72%	567.34
HC071	1480512	15-151	99.79%	96.41%	217.68	1480512	15-151	98.46%	92.40%	217.52
HC072	1086789	15-151	99.75%	95.85%	160.51	1086789	15-151	98.40%	92.15%	160.37
HC073	1941899	15-151	99.77%	95.78%	281.29	1941899	15-151	98.40%	92.98%	281.16
HC074	1250395	15-151	99.84%	96.21%	183.22	1250395	15-151	98.80%	93.85%	183.07
HC075	2094860	15-151	99.85%	96.86%	308.45	2094860	15-151	98.44%	92.06%	308.18
HC076	1153988	15-151	99.54%	92.24%	168.54	1153988	15-151	97.55%	90.35%	168.41
HC077	1525088	15-151	99.77%	95.64%	224.25	1525088	15-151	98.58%	92.86%	224.06
HC078	1244135	15-151	99.73%	95.08%	182.99	1244135	15-151	98.04%	91.20%	182.86
HC079	1849109	15-151	99.87%	97.23%	273.89	1849109	15-151	98.87%	93.13%	273.6
NC001	3456236	15-151	99.97%	98.69%	513.05	3456236	15-151	99.46%	95.28%	512.49
NC007	2493456	15-151	99.95%	98.30%	369.06	2493456	15-151	99.32%	94.94%	368.69
NC008	2399339	15-151	99.95%	98.21%	354.22	2399339	15-151	99.37%	95.32%	353.88
NC009	2643038	15-151	99.96%	98.46%	390.48	2643038	15-151	99.39%	95.35%	390.09
NC010	2234931	15-151	99.91%	97.77%	327.58	2234931	15-151	99.11%	94.35%	327.31
NC011	2877457	15-151	99.96%	98.55%	425.13	2877457	15-151	99.48%	95.76%	424.71
NC012	2003263	15-151	99.93%	97.86%	295.39	2003263	15-151	99.20%	94.67%	295.11
NC013	1954694	15-151	99.90%	97.27%	287.36	1954694	15-151	98.86%	93.68%	287.13
NC014	2269217	15-151	99.93%	98.19%	336.14	2269217	15-151	99.24%	94.68%	335.8
NC015	2206015	15-151	99.92%	97.90%	323.77	2206015	15-151	99.18%	94.83%	323.5
NC016	1686881	15-151	99.92%	97.96%	248.59	1686881	15-151	99.19%	94.78%	248.36
NC017	2374237	15-151	99.95%	98.33%	350.59	2374237	15-151	99.39%	95.43%	350.24
NC018	3210473	15-151	99.97%	98.51%	472.04	3210473	15-151	99.55%	95.68%	471.55
NC019	2756499	15-151	99.95%	98.38%	406.12	2756499	15-151	99.39%	95.35%	405.75
NC020	3356257	15-151	99.96%	98.48%	497.01	3356257	15-151	99.33%	94.86%	496.51
NC021	3721497	15-151	99.97%	98.72%	551.21	3721497	15-151	99.53%	95.62%	550.66
NC022	3863283	15-151	99.97%	98.71%	573.1	3863283	15-151	99.41%	95.02%	572.48
NC023	3740204	15-151	99.98%	98.87%	555.43	3740204	15-151	99.50%	95.34%	554.8
NC024	2547772	15-151	99.93%	98.19%	377.33	2547772	15-151	99.13%	93.95%	376.93
NC025	5187249	15-151	99.97%	98.80%	771.34	5187249	15-151	99.50%	95.41%	770.5
NC026	2562209	15-151	99.91%	97.62%	376.3	2562209	15-151	99.01%	93.99%	375.96
NC027	3100703	15-151	99.96%	98.38%	460.58	3100703	15-151	99.33%	94.58%	460.05
NC028	2336303	15-151	99.91%	97.78%	346.68	2336303	15-151	99.02%	93.47%	346.28
NC029	1953554	15-151	99.93%	97.86%	287.31	1953554	15-151	99.10%	94.11%	287.03
NC030	5515490	15-151	99.98%	97.78%	827.16	5515490	15-151	98.94%	95.90%	826.12
NC031	8174819	15-151	99.97%	97.76%	1225.96	8174819	15-151	98.76%	95.42%	1224.38
HC080	2220306	15-151	99.97%	97.70%	332.97	2220306	15-151	98.70%	95.14%	332.54
HC081	4395284	15-151	99.97%	97.70%	659.15	4395284	15-151	98.28%	94.63%	658.32
HC082	2843532	15-151	99.97%	97.64%	426.47	2843532	15-151	97.84%	93.83%	425.92
HC083	1906226	15-151	99.97%	97.73%	285.88	1906226	15-151	98.84%	95.45%	285.51
HC085	5834729	15-151	99.97%	97.77%	875.01	5834729	15-151	98.84%	95.47%	873.89
HC086-1	2332878	15-151	99.97%	97.89%	349.85	2332878	15-151	99.32%	96.38%	349.39
HC086-2	2216072	15-151	99.97%	97.68%	332.33	2216072	15-151	97.17%	92.78%	331.91
HC087	2558305	15-151	99.97%	97.64%	383.68	2558305	15-151	96.72%	91.95%	383.2
HC089	3259793	15-151	99.97%	97.79%	488.87	3259793	15-151	98.20%	94.79%	488.24
hc090	5913257	15-151	99.97%	97.72%	886.72	5913257	15-151	99.02%	95.85%	885.56
HC091	6483830	15-151	99.97%	97.78%	971.99	6483830	15-151	96.61%	91.69%	970.82
HC092	8903425	15-151	99.97%	97.72%	1335.04	8903425	15-151	97.85%	93.95%	1333.36
HC093	3705245	15-151	99.97%	97.75%	555.63	3705245	15-151	98.78%	95.03%	554.9
HC094	9170312	15-151	99.97%	97.60%	1374.56	9170312	15-151	98.67%	95.01%	1372.82
HC095	14143972	15-151	99.97%	97.78%	2119.85	14143972	15-151	97.99%	94.25%	2117.23
HC096	9496013	15-151	99.97%	97.83%	1423.76	9496013	15-151	97.60%	93.57%	1421.99
HC097	4221553	15-151	99.97%	97.71%	632.83	4221553	15-151	97.76%	93.78%	632.04
HC098	7875464	15-151	99.97%	97.72%	1180.87	7875464	15-151	98.57%	95.03%	1179.36
HC099	2299859	15-151	99.97%	97.78%	344.91	2299859	15-151	98.92%	95.75%	344.46
HC100	3018122	15-151	99.97%	97.70%	452.61	3018122	15-151	98.51%	94.72%	452.03
NC032	8995578	15-151	99.97%	97.81%	1348.98	8995578	15-151	99.26%	96.28%	1347.22

## Sheet: Read Me
标题	说明
QC_RawData	R1、R2	Double-ended sequencing
QC_RawData	Total Reads	Total reads
QC_RawData	Reads length	reads length
QC_RawData	Q20	reads Q20
QC_RawData	Q30	reads Q30
QC_RawData	BaseCount(M)	Amount of data (in M)
Metrics	BAIT_TERRITORY	The number of bases covered by the target region
Metrics	TOTAL_READS	Total number of reads involved in genome alignment
Metrics	PF_READS	Number of reads after filtering
Metrics	PF_UQ_READS_ALIGNED	Number of reads matched to the genome
Metrics	PCT_PF_UQ_READS_ALIGNED	Comparison ratio
Metrics	PF_BASES_ALIGNED	Compare the number of bases to the genome
Metrics	PF_UQ_BASES_ALIGNED	The number of bases aligned to the genome with an alignment score greater than 0
Metrics	ON_BAIT_BASES	Compare the number of bases to the destination area
Metrics	PCT_USABLE_BASES_ON_BAIT	Compare the base ratio to the target area
Metrics	NEAR_BAIT_BASES	Compare the number of bases near the target area
Metrics	OFF_BAIT_BASES	The number of bases near the destination region was not compared
Metrics	PCT_SELECTED_BASES	Compare the percentage of bases to and near the target region
Metrics	PCT_OFF_BAIT	The percentage of bases that are not aligned to the destination area
Metrics	FOLD_ENRICHMENT	Enrichment ratio
Metrics	MEAN_BAIT_COVERAGE	Mean sequencing depth
Metrics	PCT_TARGET_BASES_1X	The base proportion covered by 1X
Metrics	PCT_TARGET_BASES_2X	The proportion of bases covered by 2X
Metrics	PCT_TARGET_BASES_10X	10X the proportion of bases covered
Metrics	PCT_TARGET_BASES_20X	20X the proportion of bases covered
Metrics	PCT_TARGET_BASES_30X	30X base ratio covered
Metrics	PCT_TARGET_BASES_40X	40X covered base ratio
Metrics	PCT_TARGET_BASES_50X	50X covered base ratio
Metrics	PCT_TARGET_BASES_100X	100X covers the base ratio
Metrics	Q20	Q20
Metrics	Q30	Q30
Metrics	PCT_EXC_DUPE	Repeat sequence ratio
