# Supplementary material for: Influence of TMX2-CTNND1 polymorphism on cortical thickness in schizophrenia patients and unaffected siblings: an exploratory study based on target region sequencing
Source: Braz J Psychiatry. 2024 Mar 25;46:e20233322. doi: 10.47626/1516-4446-2023-3322 (PMC11189138; doi:10.47626/1516-4446-2023-3322)
Supplement: Supplementary file 4 [file bjp-46-e20233322-s005.xlsx]

## Sheet: ChiSquare
Table S5 Summary data of association analysis
SNP	Gene	Chr	BP	Ref	Alt	Rare Allele	Model	AFF(11|10|00)	UNAFF(11|10|00)	ChiScore	OR(95%CI)	P-value
SNV01872	AKT3	1	243934037	A	-	-	Allele	39/307	29/213	0.07054	0.9331(0.5595-1.556)	0.7905
SNV01872	AKT3	1	243934037	A	-	-	Dominant	39/134	29/92	0.08116	0.9233(0.5332-1.599)	0.7757
SNV01872	AKT3	1	243934037	A	-	-	Genotype	0/39/134	0/29/92	0.08116		0.7757
SNV01872	AKT3	1	243934037	A	-	-	Recessive	0/173	0/121	NA	NA(NA-NA)	NA
SNV02728	EPC2	2	149433696	-	TT	TT	Allele	21/329	16/214	0.2126	0.8537(0.4356-1.673)	0.6447
SNV02728	EPC2	2	149433696	-	TT	TT	Dominant	21/154	16/99	0.2282	0.8437(0.42-1.695)	0.6329
SNV02728	EPC2	2	149433696	-	TT	TT	Genotype	0/21/154	0/16/99	0.2282		0.6329
SNV02728	EPC2	2	149433696	-	TT	TT	Recessive	0/175	0/115	NA	NA(NA-NA)	NA
SNV07133	SOX2-OT	3	181458104	CGCACACACACA	-	-	Allele	24/338	11/231	1.154	1.491(0.7164-3.103)	0.2826
SNV07133	SOX2-OT	3	181458104	CGCACACACACA	-	-	Dominant	24/157	11/110	1.23	1.529(0.7191-3.249)	0.2674
SNV07133	SOX2-OT	3	181458104	CGCACACACACA	-	-	Genotype	0/24/157	0/11/110	1.23		0.2674
SNV07133	SOX2-OT	3	181458104	CGCACACACACA	-	-	Recessive	0/181	0/121	NA	NA(NA-NA)	NA
SNV08415	MEF2C	5	88177544	T	-	-	Allele	31/333	17/227	0.4822	1.243(0.672-2.299)	0.4874
SNV08415	MEF2C	5	88177544	T	-	-	Dominant	31/151	17/105	0.5274	1.268(0.6674-2.409)	0.4677
SNV08415	MEF2C	5	88177544	T	-	-	Genotype	0/31/151	0/17/105	0.5274		0.4677
SNV08415	MEF2C	5	88177544	T	-	-	Recessive	0/182	0/122	NA	NA(NA-NA)	NA
SNV08437	MEF2C-AS1	5	88184537	-	T	T	Allele	43/317	23/221	0.9475	1.303(0.7636-2.225)	0.3304
SNV08437	MEF2C-AS1	5	88184537	-	T	T	Dominant	43/137	23/99	1.08	1.351(0.7652-2.385)	0.2987
SNV08437	MEF2C-AS1	5	88184537	-	T	T	Genotype	0/43/137	0/23/99	1.08		0.2987
SNV08437	MEF2C-AS1	5	88184537	-	T	T	Recessive	0/180	0/122	NA	NA(NA-NA)	NA
SNV08886	MAN2A1	5	109035983	TT	-	-	Allele	35/329	22/222	0.06169	1.074(0.6133-1.879)	0.8038
SNV08886	MAN2A1	5	109035983	TT	-	-	Dominant	35/147	22/100	0.06881	1.082(0.5995-1.954)	0.7931
SNV08886	MAN2A1	5	109035983	TT	-	-	Genotype	0/35/147	0/22/100	0.06881		0.7931
SNV08886	MAN2A1	5	109035983	TT	-	-	Recessive	0/182	0/122	NA	NA(NA-NA)	NA
SNV08908	MAN2A1	5	109038016	-	TGTG	TGTG	Allele	29/321	14/224	1.207	1.445(0.7469-2.797)	0.2719
SNV08908	MAN2A1	5	109038016	-	TGTG	TGTG	Dominant	29/146	14/105	1.311	1.49(0.7507-2.956)	0.2523
SNV08908	MAN2A1	5	109038016	-	TGTG	TGTG	Genotype	0/29/146	0/14/105	1.311		0.2523
SNV08908	MAN2A1	5	109038016	-	TGTG	TGTG	Recessive	0/175	0/119	NA	NA(NA-NA)	NA
SNV09835	KCNQ5	6	73907348	ACACACACACACACA	-	-	Allele	19/345	13/229	0.006725	0.9701(0.4699-2.003)	0.9346
SNV09835	KCNQ5	6	73907348	ACACACACACACACA	-	-	Dominant	19/163	13/108	0.007122	0.9684(0.4592-2.042)	0.9327
SNV09835	KCNQ5	6	73907348	ACACACACACACACA	-	-	Genotype	0/19/163	0/13/108	0.007122		0.9327
SNV09835	KCNQ5	6	73907348	ACACACACACACACA	-	-	Recessive	0/182	0/121	NA	NA(NA-NA)	NA
SNV10275	MAD1L1	7	2036462	CTCACTCCCCAAAGTCTATAAAATATTAGAGGATATTTTAGAGCTGAGAGCGGCGTAATTCCCTCTGAATCGGAAAATAAAGCTTCACT	-	CTCACTCCCCAAAGTCTATAAAATATTAGAGGATATTTTAGAGCTGAGAGCGGCGTAATTCCCTCTGAATCGGAAAATAAAGCTTCACT	Allele	167/197	118/126	0.3612	0.9052(0.6541-1.253)	0.5478
SNV10275	MAD1L1	7	2036462	CTCACTCCCCAAAGTCTATAAAATATTAGAGGATATTTTAGAGCTGAGAGCGGCGTAATTCCCTCTGAATCGGAAAATAAAGCTTCACT	-	CTCACTCCCCAAAGTCTATAAAATATTAGAGGATATTTTAGAGCTGAGAGCGGCGTAATTCCCTCTGAATCGGAAAATAAAGCTTCACT	Dominant	132/50	90/32	0.05729	0.9387(0.559-1.576)	0.8108
SNV10275	MAD1L1	7	2036462	CTCACTCCCCAAAGTCTATAAAATATTAGAGGATATTTTAGAGCTGAGAGCGGCGTAATTCCCTCTGAATCGGAAAATAAAGCTTCACT	-	CTCACTCCCCAAAGTCTATAAAATATTAGAGGATATTTTAGAGCTGAGAGCGGCGTAATTCCCTCTGAATCGGAAAATAAAGCTTCACT	Genotype	35/97/50	28/62/32	0.6153		0.7352
SNV10275	MAD1L1	7	2036462	CTCACTCCCCAAAGTCTATAAAATATTAGAGGATATTTTAGAGCTGAGAGCGGCGTAATTCCCTCTGAATCGGAAAATAAAGCTTCACT	-	CTCACTCCCCAAAGTCTATAAAATATTAGAGGATATTTTAGAGCTGAGAGCGGCGTAATTCCCTCTGAATCGGAAAATAAAGCTTCACT	Recessive	35/147	28/94	0.6152	0.7993(0.4564-1.4)	0.4328
SNV10709	SRPK2	7	104846375	-	ACAC	ACAC	Allele	23/339	24/220	2.471	0.6219(0.3425-1.129)	0.116
SNV10709	SRPK2	7	104846375	-	ACAC	ACAC	Dominant	22/159	23/99	2.585	0.5956(0.3153-1.125)	0.1079
SNV10709	SRPK2	7	104846375	-	ACAC	ACAC	Genotype	1/21/159	1/22/99	2.586		0.2744
SNV10709	SRPK2	7	104846375	-	ACAC	ACAC	Recessive	1/180	1/121	0.07934	0.6722(0.04165-10.85)	0.7782
SNV13405	CSMD1	8	3898529	-	C	C	Allele	97/259	71/169	0.3865	0.8915(0.6205-1.281)	0.5341
SNV13405	CSMD1	8	3898529	-	C	C	Dominant	87/91	63/57	0.3765	0.865(0.5442-1.375)	0.5395
SNV13405	CSMD1	8	3898529	-	C	C	Genotype	10/77/91	8/55/57	0.4273		0.8076
SNV13405	CSMD1	8	3898529	-	C	C	Recessive	10/168	8/112	0.1389	0.8333(0.3191-2.176)	0.7094
SNV13414	CSMD1	8	3898542	T	G	G	Allele	22/336	13/227	0.1384	1.143(0.5643-2.316)	0.7099
SNV13414	CSMD1	8	3898542	T	G	G	Dominant	20/159	13/107	0.008451	1.035(0.494-2.17)	0.9268
SNV13414	CSMD1	8	3898542	T	G	G	Genotype	2/18/159	0/13/107	1.384		0.5007
SNV13414	CSMD1	8	3898542	T	G	G	Recessive	2/177	0/120	1.35	NA(NA-NA)	0.2453
SNV14372	CSMD1	8	3962859	-	T	T	Allele	172/182	99/145	3.743	1.384(0.9954-1.925)	0.05302
SNV14372	CSMD1	8	3962859	-	T	T	Dominant	131/46	80/42	2.476	1.495(0.9047-2.471)	0.1156
SNV14372	CSMD1	8	3962859	-	T	T	Genotype	41/90/46	19/61/42	3.831		0.1473
SNV14372	CSMD1	8	3962859	-	T	T	Recessive	41/136	19/103	2.594	1.634(0.8959-2.981)	0.1073
SNV18174	CSMD1	8	4243909	-	CTTCCATCCCC	CTTCCATCCCC	Allele	34/330	23/221	0.001259	0.99(0.5678-1.726)	0.9717
SNV18174	CSMD1	8	4243909	-	CTTCCATCCCC	CTTCCATCCCC	Dominant	32/150	23/99	0.0795	0.9183(0.5076-1.661)	0.778
SNV18174	CSMD1	8	4243909	-	CTTCCATCCCC	CTTCCATCCCC	Genotype	2/30/150	0/23/99	1.59		0.4515
SNV18174	CSMD1	8	4243909	-	CTTCCATCCCC	CTTCCATCCCC	Recessive	2/180	0/122	1.35	NA(NA-NA)	0.2454
SNV18176	CSMD1	8	4243910	-	GTTATGACTTCCATCCCACTCAAACAAAACACACTATCAGACATTCTCCTAAC	GTTATGACTTCCATCCCACTCAAACAAAACACACTATCAGACATTCTCCTAAC	Allele	35/323	23/221	0.02045	1.041(0.5988-1.81)	0.8863
SNV18176	CSMD1	8	4243910	-	GTTATGACTTCCATCCCACTCAAACAAAACACACTATCAGACATTCTCCTAAC	GTTATGACTTCCATCCCACTCAAACAAAACACACTATCAGACATTCTCCTAAC	Dominant	33/146	23/99	0.008319	0.9729(0.5391-1.756)	0.9273
SNV18176	CSMD1	8	4243910	-	GTTATGACTTCCATCCCACTCAAACAAAACACACTATCAGACATTCTCCTAAC	GTTATGACTTCCATCCCACTCAAACAAAACACACTATCAGACATTCTCCTAAC	Genotype	2/31/146	0/23/99	1.46		0.4819
SNV18176	CSMD1	8	4243910	-	GTTATGACTTCCATCCCACTCAAACAAAACACACTATCAGACATTCTCCTAAC	GTTATGACTTCCATCCCACTCAAACAAAACACACTATCAGACATTCTCCTAAC	Recessive	2/177	0/122	1.372	NA(NA-NA)	0.2414
SNV18683	CLU	8	27473743	-	AA	AA	Allele	49/305	36/204	0.1565	0.9104(0.5717-1.45)	0.6924
SNV18683	CLU	8	27473743	-	AA	AA	Dominant	48/129	34/86	0.05279	0.9412(0.5611-1.579)	0.8183
SNV18683	CLU	8	27473743	-	AA	AA	Genotype	1/47/129	2/32/86	0.8742		0.6459
SNV18683	CLU	8	27473743	-	AA	AA	Recessive	1/176	2/118	0.8681	0.3352(0.03006-3.739)	0.3515
SNV19917	CNNM2	10	104682085	-	TT	TT	Allele	34/316	17/221	1.183	1.399(0.7623-2.567)	0.2768
SNV19917	CNNM2	10	104682085	-	TT	TT	Dominant	33/142	15/104	2.027	1.611(0.8322-3.12)	0.1545
SNV19917	CNNM2	10	104682085	-	TT	TT	Genotype	1/32/142	2/13/104	3.693		0.1578
SNV19917	CNNM2	10	104682085	-	TT	TT	Recessive	1/174	2/117	0.8629	0.3362(0.03014-3.75)	0.3529
SNV20673	TMX2-CTNND1	11	57584498	C	G	G	Allele	31/333	0/244	21.9	NA(NA-NA)	2.877e-06
SNV20673	TMX2-CTNND1	11	57584498	C	G	G	Dominant	31/151	0/122	23.14	NA(NA-NA)	1.506e-06
SNV20673	TMX2-CTNND1	11	57584498	C	G	G	Genotype	0/31/151	0/0/122	23.14		1.506e-06
SNV20673	TMX2-CTNND1	11	57584498	C	G	G	Recessive	0/182	0/122	NA	NA(NA-NA)	NA
SNV21124	GRAMD1B	11	123436955	G	A	A	Allele	29/325	21/209	0.1568	0.8881(0.4933-1.599)	0.6921
SNV21124	GRAMD1B	11	123436955	G	A	A	Dominant	27/150	20/95	0.2357	0.855(0.4541-1.61)	0.6273
SNV21124	GRAMD1B	11	123436955	G	A	A	Genotype	2/25/150	1/19/95	0.3498		0.8395
SNV21124	GRAMD1B	11	123436955	G	A	A	Recessive	2/175	1/114	0.04648	1.303(0.1168-14.54)	0.8293
SNV21276	NRGN	11	124613798	-	AAAAAAAAAA	AAAAAAAAAA	Allele	28/332	27/211	2.183	0.6591(0.3779-1.149)	0.1396
SNV21276	NRGN	11	124613798	-	AAAAAAAAAA	AAAAAAAAAA	Dominant	28/152	27/92	2.429	0.6277(0.3484-1.131)	0.1191
SNV21276	NRGN	11	124613798	-	AAAAAAAAAA	AAAAAAAAAA	Genotype	0/28/152	0/27/92	2.429		0.1191
SNV21276	NRGN	11	124613798	-	AAAAAAAAAA	AAAAAAAAAA	Recessive	0/180	0/119	NA	NA(NA-NA)	NA
SNV22114	CACNA1C-IT3	12	2389375	ACCTTGCTGTGCTTCGGTTTAACCTCTTGAGACCTTGCTGTGCTTCGGTTTAACCTCTTGAT	-	-	Allele	50/302	27/217	1.262	1.331(0.8075-2.193)	0.2613
SNV22114	CACNA1C-IT3	12	2389375	ACCTTGCTGTGCTTCGGTTTAACCTCTTGAGACCTTGCTGTGCTTCGGTTTAACCTCTTGAT	-	-	Dominant	50/126	27/95	1.482	1.396(0.8148-2.392)	0.2235
SNV22114	CACNA1C-IT3	12	2389375	ACCTTGCTGTGCTTCGGTTTAACCTCTTGAGACCTTGCTGTGCTTCGGTTTAACCTCTTGAT	-	-	Genotype	0/50/126	0/27/95	1.482		0.2235
SNV22114	CACNA1C-IT3	12	2389375	ACCTTGCTGTGCTTCGGTTTAACCTCTTGAGACCTTGCTGTGCTTCGGTTTAACCTCTTGAT	-	-	Recessive	0/176	0/122	NA	NA(NA-NA)	NA
SNV24059	BCL11B	14	99654000	A	-	-	Allele	37/327	18/224	1.31	1.408(0.7818-2.536)	0.2524
SNV24059	BCL11B	14	99654000	A	-	-	Dominant	37/145	18/103	1.455	1.46(0.7876-2.707)	0.2277
SNV24059	BCL11B	14	99654000	A	-	-	Genotype	0/37/145	0/18/103	1.455		0.2277
SNV24059	BCL11B	14	99654000	A	-	-	Recessive	0/182	0/121	NA	NA(NA-NA)	NA
SNV24125	BCL11B	14	99665978	TGTG	-	-	Allele	56/304	30/208	1.013	1.277(0.7925-2.058)	0.3142
SNV24125	BCL11B	14	99665978	TGTG	-	-	Dominant	56/124	30/89	1.217	1.34(0.7962-2.254)	0.2699
SNV24125	BCL11B	14	99665978	TGTG	-	-	Genotype	0/56/124	0/30/89	1.217		0.2699
SNV24125	BCL11B	14	99665978	TGTG	-	-	Recessive	0/180	0/119	NA	NA(NA-NA)	NA
SNV25986	GID4	17	17969765	-	GTGT	GTGT	Allele	27/329	22/218	0.4757	0.8132(0.4515-1.465)	0.4904
SNV25986	GID4	17	17969765	-	GTGT	GTGT	Dominant	27/151	22/98	0.5225	0.7965(0.4295-1.477)	0.4698
SNV25986	GID4	17	17969765	-	GTGT	GTGT	Genotype	0/27/151	0/22/98	0.5225		0.4698
SNV25986	GID4	17	17969765	-	GTGT	GTGT	Recessive	0/178	0/120	NA	NA(NA-NA)	NA
SNV26995	TCF4	18	53256072	A	-	-	Allele	19/345	25/219	5.497	0.4824(0.2595-0.8969)	0.01905
SNV26995	TCF4	18	53256072	A	-	-	Dominant	19/163	25/97	5.962	0.4523(0.2367-0.864)	0.01462
SNV26995	TCF4	18	53256072	A	-	-	Genotype	0/19/163	0/25/97	5.962		0.01462
SNV26995	TCF4	18	53256072	A	-	-	Recessive	0/182	0/122	NA	NA(NA-NA)	NA
SNV27327	GATAD2A	19	19616782	-	T	T	Allele	27/337	25/219	1.494	0.7018(0.3969-1.241)	0.2216
SNV27327	GATAD2A	19	19616782	-	T	T	Dominant	27/155	25/97	1.648	0.6759(0.3708-1.232)	0.1992
SNV27327	GATAD2A	19	19616782	-	T	T	Genotype	0/27/155	0/25/97	1.648		0.1992
SNV27327	GATAD2A	19	19616782	-	T	T	Recessive	0/182	0/122	NA	NA(NA-NA)	NA
rs10000906	GPM6A	4	176767050	A	G	G	Allele	110/236	84/160	0.4499	0.8878(0.627-1.257)	0.5024
rs10000906	GPM6A	4	176767050	A	G	G	Dominant	96/77	70/52	0.1034	0.9262(0.5802-1.478)	0.7478
rs10000906	GPM6A	4	176767050	A	G	G	Genotype	14/82/77	14/56/52	0.9551		0.6203
rs10000906	GPM6A	4	176767050	A	G	G	Recessive	14/159	14/108	0.9531	0.6792(0.3113-1.482)	0.3289
rs10007330	GPM6A	4	176819654	A	G	A	Allele	49/313	31/213	0.08784	1.076(0.6641-1.742)	0.7669
rs10007330	GPM6A	4	176819654	A	G	A	Dominant	46/135	30/92	0.02635	1.045(0.6146-1.777)	0.8711
rs10007330	GPM6A	4	176819654	A	G	A	Genotype	3/43/135	1/29/92	0.3941		0.8212
rs10007330	GPM6A	4	176819654	A	G	A	Recessive	3/178	1/121	0.3927	2.039(0.2097-19.84)	0.5309
rs10043984	KDM3B	5	137712121	C	T	T	Allele	45/319	28/216	0.1088	1.088(0.6585-1.798)	0.7415
rs10043984	KDM3B	5	137712121	C	T	T	Dominant	42/140	27/95	0.03724	1.056(0.6095-1.828)	0.847
rs10043984	KDM3B	5	137712121	C	T	T	Genotype	3/39/140	1/26/95	0.3901		0.8228
rs10043984	KDM3B	5	137712121	C	T	T	Recessive	3/179	1/121	0.3863	2.028(0.2085-19.73)	0.5343
rs10044342	MEF2C	5	88178683	T	C	C	Allele	34/330	30/214	1.354	0.7349(0.4368-1.236)	0.2446
rs10044342	MEF2C	5	88178683	T	C	C	Dominant	33/149	27/95	0.7374	0.7793(0.4407-1.378)	0.3905
rs10044342	MEF2C	5	88178683	T	C	C	Genotype	1/32/149	3/24/95	2.343		0.3099
rs10044342	MEF2C	5	88178683	T	C	C	Recessive	1/181	3/119	2.051	0.2192(0.02253-2.132)	0.1521
rs10044874	LINC02057	5	60562640	A	G	G	Allele	19/343	21/223	2.666	0.5882(0.3092-1.119)	0.1025
rs10044874	LINC02057	5	60562640	A	G	G	Dominant	18/163	20/102	2.763	0.5632(0.2844-1.115)	0.09646
rs10044874	LINC02057	5	60562640	A	G	G	Genotype	1/17/163	1/19/102	2.769		0.2504
rs10044874	LINC02057	5	60562640	A	G	G	Recessive	1/180	1/121	0.07934	0.6722(0.04165-10.85)	0.7782
rs10046752	CSMD1	8	4183880	C	G	G	Allele	134/224	77/167	2.198	1.297(0.9193-1.831)	0.1382
rs10046752	CSMD1	8	4183880	C	G	G	Dominant	116/63	62/60	5.872	1.782(1.115-2.848)	0.01539
rs10046752	CSMD1	8	4183880	C	G	G	Genotype	18/98/63	15/47/60	7.768		0.02056
rs10046752	CSMD1	8	4183880	C	G	G	Recessive	18/161	15/107	0.3727	0.7975(0.3853-1.651)	0.5416
rs10046757	CSMD1	8	4184163	C	G	G	Allele	126/228	75/169	1.526	1.245(0.879-1.764)	0.2167
rs10046757	CSMD1	8	4184163	C	G	G	Dominant	111/66	62/60	4.189	1.628(1.02-2.598)	0.04069
rs10046757	CSMD1	8	4184163	C	G	G	Genotype	15/96/66	13/49/60	5.74		0.05669
rs10046757	CSMD1	8	4184163	C	G	G	Recessive	15/162	13/109	0.4048	0.7764(0.3554-1.696)	0.5246
rs10046758	CSMD1	8	4184170	C	G	G	Allele	126/230	75/169	1.409	1.234(0.8716-1.748)	0.2353
rs10046758	CSMD1	8	4184170	C	G	G	Dominant	111/67	62/60	3.949	1.603(1.005-2.557)	0.04691
rs10046758	CSMD1	8	4184170	C	G	G	Genotype	15/96/67	13/49/60	5.502		0.06388
rs10046758	CSMD1	8	4184170	C	G	G	Recessive	15/163	13/109	0.4249	0.7716(0.3532-1.685)	0.5145
rs10046759	CSMD1	8	4184179	C	G	G	Allele	126/230	75/169	1.409	1.234(0.8716-1.748)	0.2353
rs10046759	CSMD1	8	4184179	C	G	G	Dominant	111/67	62/60	3.949	1.603(1.005-2.557)	0.04691
rs10046759	CSMD1	8	4184179	C	G	G	Genotype	15/96/67	13/49/60	5.502		0.06388
rs10046759	CSMD1	8	4184179	C	G	G	Recessive	15/163	13/109	0.4249	0.7716(0.3532-1.685)	0.5145
rs10049421	CNTN4	3	2502376	G	A	G	Allele	81/279	56/188	0.01685	0.9747(0.6615-1.436)	0.8967
rs10049421	CNTN4	3	2502376	G	A	G	Dominant	71/109	47/75	0.02585	1.039(0.6487-1.666)	0.8723
rs10049421	CNTN4	3	2502376	G	A	G	Genotype	10/61/109	9/38/75	0.5603		0.7557
rs10049421	CNTN4	3	2502376	G	A	G	Recessive	10/170	9/113	0.4092	0.7386(0.291-1.875)	0.5224
rs1004976	GALNT10	5	153709043	G	A	G	Allele	110/254	73/171	0.006322	1.014(0.7122-1.445)	0.9366
rs1004976	GALNT10	5	153709043	G	A	G	Dominant	92/90	64/58	0.1066	0.9264(0.5854-1.466)	0.744
rs1004976	GALNT10	5	153709043	G	A	G	Genotype	18/74/90	9/55/58	0.9107		0.6342
rs1004976	GALNT10	5	153709043	G	A	G	Recessive	18/164	9/113	0.57	1.378(0.5977-3.177)	0.4503
rs1004977	GALNT10	5	153708963	G	A	G	Allele	125/239	80/164	0.1578	1.072(0.7602-1.512)	0.6912
rs1004977	GALNT10	5	153708963	G	A	G	Dominant	105/77	68/54	0.1138	1.083(0.6818-1.72)	0.7359
rs1004977	GALNT10	5	153708963	G	A	G	Genotype	20/85/77	12/56/54	0.1671		0.9198
rs1004977	GALNT10	5	153708963	G	A	G	Recessive	20/162	12/110	0.1031	1.132(0.5316-2.409)	0.7482
rs10057369	GALNT10	5	153693475	C	T	C	Allele	138/226	90/154	0.06572	1.045(0.7471-1.461)	0.7977
rs10057369	GALNT10	5	153693475	C	T	C	Dominant	110/72	76/46	0.1059	0.9247(0.5771-1.482)	0.7449
rs10057369	GALNT10	5	153693475	C	T	C	Genotype	28/82/72	14/62/46	1.385		0.5003
rs10057369	GALNT10	5	153693475	C	T	C	Recessive	28/154	14/108	0.9374	1.403(0.7056-2.788)	0.3329
rs10060947	LINC01470	5	152142182	G	A	A	Allele	80/270	64/180	0.8903	0.8333(0.5705-1.217)	0.3454
rs10060947	LINC01470	5	152142182	G	A	A	Dominant	70/105	58/64	1.667	0.7356(0.4613-1.173)	0.1967
rs10060947	LINC01470	5	152142182	G	A	A	Genotype	10/60/105	6/52/64	2.128		0.3451
rs10060947	LINC01470	5	152142182	G	A	A	Recessive	10/165	6/116	0.08942	1.172(0.4143-3.314)	0.7649
rs1006945	PPP1R16B	20	37458009	G	T	G	Allele	134/230	100/144	1.073	0.839(0.6017-1.17)	0.3002
rs1006945	PPP1R16B	20	37458009	G	T	G	Dominant	111/71	79/43	0.4418	0.851(0.5286-1.37)	0.5063
rs1006945	PPP1R16B	20	37458009	G	T	G	Genotype	23/88/71	21/58/43	1.343		0.511
rs1006945	PPP1R16B	20	37458009	G	T	G	Recessive	23/159	21/101	1.235	0.6957(0.3661-1.322)	0.2664
rs10073922	KDM3B	5	137717213	G	A	A	Allele	102/262	56/188	1.953	1.307(0.8974-1.903)	0.1622
rs10073922	KDM3B	5	137717213	G	A	A	Dominant	90/92	51/71	1.718	1.362(0.8576-2.163)	0.19
rs10073922	KDM3B	5	137717213	G	A	A	Genotype	12/78/92	5/46/71	2.085		0.3526
rs10073922	KDM3B	5	137717213	G	A	A	Recessive	12/170	5/117	0.8613	1.652(0.5668-4.813)	0.3534
rs10077407	ETF1	5	137849526	C	T	C	Allele	89/275	52/192	0.8081	1.195(0.8102-1.762)	0.3687
rs10077407	ETF1	5	137849526	C	T	C	Dominant	80/102	47/75	0.8858	1.252(0.7841-1.998)	0.3466
rs10077407	ETF1	5	137849526	C	T	C	Genotype	9/71/102	5/42/75	0.8968		0.6386
rs10077407	ETF1	5	137849526	C	T	C	Recessive	9/173	5/117	0.1192	1.217(0.3979-3.724)	0.7299
rs10086015	CSMD1	8	3936947	G	A	A	Allele	121/239	65/179	3.317	1.394(0.9744-1.995)	0.06857
rs10086015	CSMD1	8	3936947	G	A	A	Dominant	100/80	54/68	3.711	1.574(0.991-2.5)	0.05405
rs10086015	CSMD1	8	3936947	G	A	A	Genotype	21/79/80	11/43/68	3.719		0.1557
rs10086015	CSMD1	8	3936947	G	A	A	Recessive	21/159	11/111	0.5391	1.333(0.6179-2.875)	0.4628
rs10086129	CSMD1	8	3927366	T	C	C	Allele	35/311	26/218	0.04503	0.9436(0.552-1.613)	0.8319
rs10086129	CSMD1	8	3927366	T	C	C	Dominant	33/140	25/97	0.0909	0.9146(0.5118-1.634)	0.763
rs10086129	CSMD1	8	3927366	T	C	C	Genotype	2/31/140	1/24/97	0.2154		0.8979
rs10086129	CSMD1	8	3927366	T	C	C	Recessive	2/171	1/121	0.08043	1.415(0.1269-15.78)	0.7767
rs10086200	CA8	8	61193588	C	T	T	Allele	105/259	69/175	0.02303	1.028(0.7179-1.473)	0.8794
rs10086200	CA8	8	61193588	C	T	T	Dominant	94/88	59/63	0.3158	1.141(0.7208-1.805)	0.5741
rs10086200	CA8	8	61193588	C	T	T	Genotype	11/83/88	10/49/63	1.147		0.5636
rs10086200	CA8	8	61193588	C	T	T	Recessive	11/171	10/112	0.5264	0.7205(0.2962-1.752)	0.4681
rs10086341	CA8	8	61193809	A	G	G	Allele	161/191	105/121	0.02884	0.9714(0.6948-1.358)	0.8651
rs10086341	CA8	8	61193809	A	G	G	Dominant	125/51	82/31	0.08069	0.9266(0.5475-1.568)	0.7764
rs10086341	CA8	8	61193809	A	G	G	Genotype	36/89/51	23/59/31	0.09446		0.9539
rs10086341	CA8	8	61193809	A	G	G	Recessive	36/140	23/90	0.0004283	1.006(0.5598-1.809)	0.9835
rs10086352	CA8	8	61193828	A	G	G	Allele	99/251	59/167	0.3277	1.116(0.7657-1.628)	0.567
rs10086352	CA8	8	61193828	A	G	G	Dominant	89/86	50/63	1.201	1.304(0.8109-2.097)	0.2731
rs10086352	CA8	8	61193828	A	G	G	Genotype	10/79/86	9/41/63	2.4		0.3011
rs10086352	CA8	8	61193828	A	G	G	Recessive	10/165	9/104	0.5643	0.7003(0.2754-1.781)	0.4525
rs10086449	CA8	8	61193843	C	G	G	Allele	100/254	57/167	0.5445	1.153(0.7893-1.686)	0.4606
rs10086449	CA8	8	61193843	C	G	G	Dominant	89/88	49/63	1.173	1.3(0.8082-2.092)	0.2787
rs10086449	CA8	8	61193843	C	G	G	Genotype	11/78/88	8/41/63	1.577		0.4544
rs10086449	CA8	8	61193843	C	G	G	Recessive	11/166	8/104	0.09621	0.8614(0.3355-2.212)	0.7564
rs10087392	CSMD1	8	3952552	T	G	G	Allele	91/267	86/158	6.751	0.6262(0.4393-0.8925)	0.009372
rs10087392	CSMD1	8	3952552	T	G	G	Dominant	81/98	71/51	4.864	0.5937(0.373-0.945)	0.02743
rs10087392	CSMD1	8	3952552	T	G	G	Genotype	10/71/98	15/56/51	7.056		0.02936
rs10087392	CSMD1	8	3952552	T	G	G	Recessive	10/169	15/107	4.287	0.4221(0.183-0.9738)	0.0384
rs10088254	CSMD1	8	4170786	T	C	C	Allele	52/288	25/219	3.163	1.582(0.9514-2.63)	0.07534
rs10088254	CSMD1	8	4170786	T	C	C	Dominant	52/118	24/98	4.396	1.799(1.035-3.128)	0.03602
rs10088254	CSMD1	8	4170786	T	C	C	Genotype	0/52/118	1/23/98	6.346		0.04187
rs10088254	CSMD1	8	4170786	T	C	C	Recessive	0/170	1/121	1.398	NA(NA-NA)	0.237
rs10088341	CSMD1	8	4170818	T	C	C	Allele	49/299	27/217	1.165	1.317(0.7979-2.174)	0.2804
rs10088341	CSMD1	8	4170818	T	C	C	Dominant	49/125	26/96	1.779	1.447(0.8394-2.496)	0.1823
rs10088341	CSMD1	8	4170818	T	C	C	Genotype	0/49/125	1/25/96	3.564		0.1683
rs10088341	CSMD1	8	4170818	T	C	C	Recessive	0/174	1/121	1.431	NA(NA-NA)	0.2316
rs10088378	CSMD1	8	3265590	C	T	T	Allele	132/230	91/153	0.04328	0.9649(0.6893-1.351)	0.8352
rs10088378	CSMD1	8	3265590	C	T	T	Dominant	109/72	73/49	0.004502	1.016(0.636-1.624)	0.9465
rs10088378	CSMD1	8	3265590	C	T	T	Genotype	23/86/72	18/55/49	0.321		0.8517
rs10088378	CSMD1	8	3265590	C	T	T	Recessive	23/158	18/104	0.261	0.8411(0.4327-1.635)	0.6095
rs10089026	CSMD1	8	4265397	A	G	G	Allele	112/250	67/177	0.8482	1.184(0.8267-1.694)	0.3571
rs10089026	CSMD1	8	4265397	A	G	G	Dominant	95/86	62/60	0.08107	1.069(0.6752-1.692)	0.7759
rs10089026	CSMD1	8	4265397	A	G	G	Genotype	17/78/86	5/57/60	3.07		0.2154
rs10089026	CSMD1	8	4265397	A	G	G	Recessive	17/164	5/117	3.033	2.426(0.8703-6.76)	0.08158
rs10089349	CSMD1	8	4194733	A	G	G	Allele	53/307	34/210	0.07321	1.066(0.6697-1.698)	0.7867
rs10089349	CSMD1	8	4194733	A	G	G	Dominant	51/129	32/90	0.1615	1.112(0.6627-1.866)	0.6878
rs10089349	CSMD1	8	4194733	A	G	G	Genotype	2/49/129	2/30/90	0.3901		0.8228
rs10089349	CSMD1	8	4194733	A	G	G	Recessive	2/178	2/120	0.1552	0.6742(0.09368-4.852)	0.6936
rs10091045	CSMD1	8	3959424	A	G	G	Allele	88/274	59/185	0.001321	1.007(0.6895-1.471)	0.971
rs10091045	CSMD1	8	3959424	A	G	G	Dominant	77/104	49/73	0.1696	1.103(0.6916-1.759)	0.6805
rs10091045	CSMD1	8	3959424	A	G	G	Genotype	11/66/104	10/39/73	0.9681		0.6163
rs10091045	CSMD1	8	3959424	A	G	G	Recessive	11/170	10/112	0.5075	0.7247(0.2979-1.763)	0.4762
rs10091079	CSMD1	8	3985838	G	A	A	Allele	68/296	42/202	0.2125	1.105(0.7229-1.689)	0.6448
rs10091079	CSMD1	8	3985838	G	A	A	Dominant	63/119	38/84	0.3959	1.17(0.717-1.91)	0.5292
rs10091079	CSMD1	8	3985838	G	A	A	Genotype	5/58/119	4/34/84	0.5872		0.7456
rs10091079	CSMD1	8	3985838	G	A	A	Recessive	5/177	4/118	0.0718	0.8333(0.2192-3.167)	0.7887
rs10092134	TSNARE1	8	143486125	G	C	G	Allele	84/280	76/168	4.907	0.6632(0.4606-0.9548)	0.02675
rs10092134	TSNARE1	8	143486125	G	C	G	Dominant	73/109	64/58	4.499	0.6069(0.3821-0.9641)	0.03391
rs10092134	TSNARE1	8	143486125	G	C	G	Genotype	11/62/109	12/52/58	4.842		0.08883
rs10092134	TSNARE1	8	143486125	G	C	G	Recessive	11/171	12/110	1.502	0.5897(0.2514-1.383)	0.2204
rs1009281	CACNA1C	12	2528984	A	G	G	Allele	96/268	65/179	0.005298	0.9865(0.6832-1.424)	0.942
rs1009281	CACNA1C	12	2528984	A	G	G	Dominant	84/98	56/66	0.00187	1.01(0.6376-1.6)	0.9655
rs1009281	CACNA1C	12	2528984	A	G	G	Genotype	12/72/98	9/47/66	0.08581		0.958
rs1009281	CACNA1C	12	2528984	A	G	G	Recessive	12/170	9/113	0.06975	0.8863(0.3616-2.172)	0.7917
rs10093852	CSMD1	8	4212175	C	T	T	Allele	158/206	97/147	0.8003	1.162(0.8359-1.616)	0.371
rs10093852	CSMD1	8	4212175	C	T	T	Dominant	122/60	81/41	0.01346	1.029(0.6328-1.674)	0.9076
rs10093852	CSMD1	8	4212175	C	T	T	Genotype	36/86/60	16/65/41	2.44		0.2952
rs10093852	CSMD1	8	4212175	C	T	T	Recessive	36/146	16/106	2.289	1.634(0.8615-3.097)	0.1303
rs10094326	CA8	8	61195531	G	A	A	Allele	58/306	48/196	1.418	0.774(0.5073-1.181)	0.2337
rs10094326	CA8	8	61195531	G	A	A	Dominant	53/129	44/78	1.621	0.7283(0.4468-1.187)	0.2029
rs10094326	CA8	8	61195531	G	A	A	Genotype	5/48/129	4/40/78	1.625		0.4438
rs10094326	CA8	8	61195531	G	A	A	Recessive	5/177	4/118	0.0718	0.8333(0.2192-3.167)	0.7887
rs10094349	CSMD1	8	4190312	T	C	C	Allele	118/212	75/169	1.584	1.254(0.8812-1.785)	0.2082
rs10094349	CSMD1	8	4190312	T	C	C	Dominant	98/67	63/59	1.713	1.37(0.8546-2.196)	0.1907
rs10094349	CSMD1	8	4190312	T	C	C	Genotype	20/78/67	12/51/59	1.756		0.4156
rs10094349	CSMD1	8	4190312	T	C	C	Recessive	20/145	12/110	0.3697	1.264(0.5929-2.696)	0.5432
rs10095785	TSNARE1	8	143341854	T	C	T	Allele	176/188	117/127	0.0094	1.016(0.7345-1.406)	0.9228
rs10095785	TSNARE1	8	143341854	T	C	T	Dominant	131/51	98/24	2.74	0.6291(0.3625-1.092)	0.09786
rs10095785	TSNARE1	8	143341854	T	C	T	Genotype	45/86/51	19/79/24	9.092		0.01061
rs10095785	TSNARE1	8	143341854	T	C	T	Recessive	45/137	19/103	3.68	1.781(0.9831-3.225)	0.05505
rs10096058	CSMD1	8	4178508	T	A	A	Allele	132/222	73/171	3.483	1.393(0.9829-1.974)	0.06202
rs10096058	CSMD1	8	4178508	T	A	A	Dominant	109/68	62/60	3.417	1.551(0.9728-2.474)	0.06454
rs10096058	CSMD1	8	4178508	T	A	A	Genotype	23/86/68	11/51/60	3.685		0.1585
rs10096058	CSMD1	8	4178508	T	A	A	Recessive	23/154	11/111	1.134	1.507(0.7057-3.219)	0.2869
rs10096474	CSMD1	8	4216262	G	C	C	Allele	94/260	66/178	0.0181	0.9751(0.6749-1.409)	0.893
rs10096474	CSMD1	8	4216262	G	C	C	Dominant	85/92	61/61	0.113	0.9239(0.5824-1.466)	0.7367
rs10096474	CSMD1	8	4216262	G	C	C	Genotype	9/76/92	5/56/61	0.349		0.8399
rs10096474	CSMD1	8	4216262	G	C	C	Recessive	9/168	5/117	0.1574	1.254(0.4097-3.836)	0.6915
rs10096696	CSMD1	8	4040010	C	T	T	Allele	42/308	31/209	0.1103	0.9194(0.5597-1.51)	0.7398
rs10096696	CSMD1	8	4040010	C	T	T	Dominant	40/135	29/91	0.06813	0.9298(0.5381-1.607)	0.7941
rs10096696	CSMD1	8	4040010	C	T	T	Genotype	2/38/135	2/27/91	0.1799		0.914
rs10096696	CSMD1	8	4040010	C	T	T	Recessive	2/173	2/118	0.146	0.6821(0.09475-4.91)	0.7024
rs10097159	CSMD1	8	4027930	G	T	T	Allele	135/229	97/147	0.44	0.8934(0.6403-1.247)	0.5071
rs10097159	CSMD1	8	4027930	G	T	T	Dominant	103/79	80/42	2.458	0.6845(0.4258-1.1)	0.1169
rs10097159	CSMD1	8	4027930	G	T	T	Genotype	32/71/79	17/63/42	4.725		0.09416
rs10097159	CSMD1	8	4027930	G	T	T	Recessive	32/150	17/105	0.7189	1.318(0.6955-2.496)	0.3965
rs10098267	CSMD1	8	4170933	G	C	C	Allele	50/288	25/219	2.61	1.521(0.9121-2.536)	0.1062
rs10098267	CSMD1	8	4170933	G	C	C	Dominant	50/119	24/98	3.672	1.716(0.9846-2.99)	0.05533
rs10098267	CSMD1	8	4170933	G	C	C	Genotype	0/50/119	1/23/98	5.573		0.06164
rs10098267	CSMD1	8	4170933	G	C	C	Recessive	0/169	1/121	1.39	NA(NA-NA)	0.2384
rs10098572	CSMD1	8	4096538	T	C	C	Allele	108/236	79/165	0.06343	0.9558(0.6723-1.359)	0.8012
rs10098572	CSMD1	8	4096538	T	C	C	Dominant	91/81	66/56	0.04071	0.9532(0.5986-1.518)	0.8401
rs10098572	CSMD1	8	4096538	T	C	C	Genotype	17/74/81	13/53/56	0.06634		0.9674
rs10098572	CSMD1	8	4096538	T	C	C	Recessive	17/155	13/109	0.04643	0.9196(0.429-1.971)	0.8294
rs10098869	CSMD1	8	4208761	T	C	C	Allele	56/302	34/210	0.3329	1.145(0.7222-1.816)	0.5639
rs10098869	CSMD1	8	4208761	T	C	C	Dominant	54/125	32/90	0.5513	1.215(0.7264-2.032)	0.4578
rs10098869	CSMD1	8	4208761	T	C	C	Genotype	2/52/125	2/30/90	0.8361		0.6583
rs10098869	CSMD1	8	4208761	T	C	C	Recessive	2/177	2/120	0.1508	0.678(0.09421-4.879)	0.6978
rs10099054	CSMD1	8	4170892	C	T	T	Allele	51/297	24/220	3.011	1.574(0.94-2.636)	0.08271
rs10099054	CSMD1	8	4170892	C	T	T	Dominant	51/123	23/99	4.183	1.785(1.021-3.121)	0.04083
rs10099054	CSMD1	8	4170892	C	T	T	Genotype	0/51/123	1/22/99	6.17		0.04572
rs10099054	CSMD1	8	4170892	C	T	T	Recessive	0/174	1/121	1.431	NA(NA-NA)	0.2316
rs10099342	CSMD1	8	4194004	C	T	T	Allele	26/338	9/235	3.213	2.009(0.9244-4.364)	0.07306
rs10099342	CSMD1	8	4194004	C	T	T	Dominant	25/157	9/113	2.974	1.999(0.8989-4.447)	0.08464
rs10099342	CSMD1	8	4194004	C	T	T	Genotype	1/24/157	0/9/113	3.274		0.1946
rs10099342	CSMD1	8	4194004	C	T	T	Recessive	1/181	0/122	0.6725	NA(NA-NA)	0.4122
rs10099864	CSMD1	8	4071214	G	C	C	Allele	64/300	20/224	10.81	2.389(1.405-4.064)	0.001011
rs10099864	CSMD1	8	4071214	G	C	C	Dominant	55/127	19/103	8.507	2.348(1.311-4.205)	0.003538
rs10099864	CSMD1	8	4071214	G	C	C	Genotype	9/46/127	1/18/103	9.69		0.007869
rs10099864	CSMD1	8	4071214	G	C	C	Recessive	9/173	1/121	3.907	6.295(0.7872-50.34)	0.04807
rs10100889	CSMD1	8	4071351	C	G	G	Allele	120/244	78/166	0.0665	1.047(0.7401-1.48)	0.7965
rs10100889	CSMD1	8	4071351	C	G	G	Dominant	97/85	67/55	0.07728	0.9368(0.5911-1.485)	0.781
rs10100889	CSMD1	8	4071351	C	G	G	Genotype	23/74/85	11/56/55	1.367		0.5048
rs10100889	CSMD1	8	4071351	C	G	G	Recessive	23/159	11/111	0.9641	1.46(0.6838-3.116)	0.3262
rs10100935	TSNARE1	8	143425720	T	C	T	Allele	151/209	105/127	0.6314	0.8739(0.6266-1.219)	0.4269
rs10100935	TSNARE1	8	143425720	T	C	T	Dominant	123/57	81/35	0.07353	0.9324(0.5623-1.546)	0.7863
rs10100935	TSNARE1	8	143425720	T	C	T	Genotype	28/95/57	24/57/35	1.291		0.5244
rs10100935	TSNARE1	8	143425720	T	C	T	Recessive	28/152	24/92	1.284	0.7061(0.3862-1.291)	0.2572
rs10101374	CA8	8	61193760	T	G	G	Allele	162/196	110/126	0.1058	0.9468(0.6808-1.317)	0.745
rs10101374	CA8	8	61193760	T	G	G	Dominant	125/54	86/32	0.3214	0.8613(0.514-1.443)	0.5708
rs10101374	CA8	8	61193760	T	G	G	Genotype	37/88/54	24/62/32	0.393		0.8216
rs10101374	CA8	8	61193760	T	G	G	Recessive	37/142	24/94	0.004786	1.021(0.5737-1.815)	0.9448
rs10101518	CSMD1	8	4217424	C	T	T	Allele	93/271	65/179	0.09022	0.945(0.6535-1.367)	0.7639
rs10101518	CSMD1	8	4217424	C	T	T	Dominant	83/99	56/66	0.0026	0.9881(0.6236-1.566)	0.9593
rs10101518	CSMD1	8	4217424	C	T	T	Genotype	10/73/99	9/47/66	0.4619		0.7938
rs10101518	CSMD1	8	4217424	C	T	T	Recessive	10/172	9/113	0.4418	0.73(0.2876-1.853)	0.5063
rs10101532	CSMD1	8	4217464	C	A	A	Allele	86/278	59/185	0.02468	0.97(0.6634-1.418)	0.8752
rs10101532	CSMD1	8	4217464	C	A	A	Dominant	79/103	50/72	0.1755	1.104(0.6938-1.758)	0.6752
rs10101532	CSMD1	8	4217464	C	A	A	Genotype	7/72/103	9/41/72	2.501		0.2863
rs10101532	CSMD1	8	4217464	C	A	A	Recessive	7/175	9/113	1.826	0.5022(0.1819-1.387)	0.1766
rs10101622	CSMD1	8	4217497	C	G	G	Allele	39/325	29/215	0.2016	0.8897(0.5339-1.482)	0.6534
rs10101622	CSMD1	8	4217497	C	G	G	Dominant	37/145	28/94	0.2985	0.8567(0.4916-1.493)	0.5848
rs10101622	CSMD1	8	4217497	C	G	G	Genotype	2/35/145	1/27/94	0.4228		0.8094
rs10101622	CSMD1	8	4217497	C	G	G	Recessive	2/180	1/121	0.05828	1.344(0.1206-14.99)	0.8092
rs10102180	CSMD1	8	4000655	C	A	A	Allele	102/262	65/179	0.1402	1.072(0.7446-1.544)	0.7081
rs10102180	CSMD1	8	4000655	C	A	A	Dominant	86/96	53/69	0.4273	1.166(0.7353-1.85)	0.5133
rs10102180	CSMD1	8	4000655	C	A	A	Genotype	16/70/96	12/41/69	0.7534		0.6861
rs10102180	CSMD1	8	4000655	C	A	A	Recessive	16/166	12/110	0.09536	0.8835(0.4025-1.94)	0.7575
rs10102768	CSMD1	8	4195287	G	A	A	Allele	51/295	33/209	0.1416	1.095(0.6827-1.756)	0.7067
rs10102768	CSMD1	8	4195287	G	A	A	Dominant	49/124	31/90	0.2628	1.147(0.6784-1.94)	0.6082
rs10102768	CSMD1	8	4195287	G	A	A	Genotype	2/47/124	2/29/90	0.4829		0.7855
rs10102768	CSMD1	8	4195287	G	A	A	Recessive	2/171	2/119	0.131	0.6959(0.09667-5.01)	0.7174
rs10103084	CA8	8	61102548	C	T	T	Allele	135/227	86/158	0.2636	1.093(0.7791-1.532)	0.6077
rs10103084	CA8	8	61102548	C	T	T	Dominant	102/79	70/52	0.0311	0.9591(0.6032-1.525)	0.86
rs10103084	CA8	8	61102548	C	T	T	Genotype	33/69/79	16/54/52	1.875		0.3917
rs10103084	CA8	8	61102548	C	T	T	Recessive	33/148	16/106	1.408	1.477(0.7734-2.821)	0.2354
rs10103498	CSMD1	8	4189879	G	A	A	Allele	106/256	67/177	0.2374	1.094(0.7624-1.569)	0.6261
rs10103498	CSMD1	8	4189879	G	A	A	Dominant	92/89	56/66	0.7081	1.218(0.769-1.93)	0.4001
rs10103498	CSMD1	8	4189879	G	A	A	Genotype	14/78/89	11/45/66	1.183		0.5535
rs10103498	CSMD1	8	4189879	G	A	A	Recessive	14/167	11/111	0.1581	0.8459(0.3706-1.931)	0.6909
rs10103601	CSMD1	8	4189947	G	C	C	Allele	89/275	62/182	0.07201	0.95(0.6533-1.381)	0.7884
rs10103601	CSMD1	8	4189947	G	C	C	Dominant	79/103	52/70	0.01829	1.032(0.6496-1.641)	0.8924
rs10103601	CSMD1	8	4189947	G	C	C	Genotype	10/69/103	10/42/70	1.062		0.5881
rs10103601	CSMD1	8	4189947	G	C	C	Recessive	10/172	10/112	0.8678	0.6512(0.2626-1.615)	0.3516
rs10103770	CSMD1	8	3165207	A	G	G	Allele	66/284	38/206	1.073	1.26(0.8133-1.951)	0.3002
rs10103770	CSMD1	8	3165207	A	G	G	Dominant	59/116	36/86	0.5846	1.215(0.7373-2.002)	0.4445
rs10103770	CSMD1	8	3165207	A	G	G	Genotype	7/52/116	2/34/86	1.593		0.4508
rs10103770	CSMD1	8	3165207	A	G	G	Recessive	7/168	2/120	1.363	2.5(0.5104-12.25)	0.243
rs10104209	CSMD1	8	4189745	C	G	G	Allele	94/264	58/184	0.4003	1.13(0.7744-1.648)	0.5269
rs10104209	CSMD1	8	4189745	C	G	G	Dominant	86/93	49/72	1.662	1.359(0.8521-2.167)	0.1973
rs10104209	CSMD1	8	4189745	C	G	G	Genotype	8/78/93	9/40/72	3.901		0.1422
rs10104209	CSMD1	8	4189745	C	G	G	Recessive	8/171	9/112	1.19	0.5822(0.2181-1.554)	0.2753
rs10104910	CSMD1	8	4217893	C	T	T	Allele	32/332	18/226	0.3871	1.21(0.663-2.209)	0.5338
rs10104910	CSMD1	8	4217893	C	T	T	Dominant	31/151	16/106	0.8579	1.36(0.7083-2.612)	0.3543
rs10104910	CSMD1	8	4217893	C	T	T	Genotype	1/30/151	2/14/106	2.278		0.3202
rs10104910	CSMD1	8	4217893	C	T	T	Recessive	1/181	2/120	0.8879	0.3315(0.02973-3.696)	0.346
rs10105349	CSMD1	8	4208282	G	C	C	Allele	120/240	59/185	5.843	1.568(1.087-2.26)	0.01564
rs10105349	CSMD1	8	4208282	G	C	C	Dominant	102/78	51/71	6.427	1.821(1.143-2.899)	0.01124
rs10105349	CSMD1	8	4208282	G	C	C	Genotype	18/84/78	8/43/71	6.512		0.03854
rs10105349	CSMD1	8	4208282	G	C	C	Recessive	18/162	8/114	1.095	1.583(0.6656-3.766)	0.2953
rs10105465	CSMD1	8	4208391	G	A	A	Allele	50/308	33/209	0.0132	1.028(0.6404-1.651)	0.9085
rs10105465	CSMD1	8	4208391	G	A	A	Dominant	48/131	31/90	0.05322	1.064(0.6291-1.799)	0.8176
rs10105465	CSMD1	8	4208391	G	A	A	Genotype	2/46/131	2/29/90	0.2559		0.8799
rs10105465	CSMD1	8	4208391	G	A	A	Recessive	2/177	2/119	0.1574	0.6723(0.09341-4.839)	0.6915
rs10105671	CSMD1	8	4083329	G	A	A	Allele	160/198	102/142	0.4929	1.125(0.8097-1.563)	0.4827
rs10105671	CSMD1	8	4083329	G	A	A	Dominant	123/56	81/41	0.179	1.112(0.6805-1.816)	0.6722
rs10105671	CSMD1	8	4083329	G	A	A	Genotype	37/86/56	21/60/41	0.5907		0.7443
rs10105671	CSMD1	8	4083329	G	A	A	Recessive	37/142	21/101	0.5575	1.253(0.6925-2.268)	0.4553
rs10106165	CSMD1	8	4165629	G	A	G	Allele	50/310	43/201	1.557	0.7539(0.4833-1.176)	0.2122
rs10106165	CSMD1	8	4165629	G	A	G	Dominant	47/133	40/82	1.58	0.7244(0.4379-1.199)	0.2087
rs10106165	CSMD1	8	4165629	G	A	G	Genotype	3/44/133	3/37/82	1.623		0.4441
rs10106165	CSMD1	8	4165629	G	A	G	Recessive	3/177	3/119	0.2344	0.6723(0.1334-3.387)	0.6283
rs10106949	CSMD1	8	3986202	A	T	T	Allele	68/296	42/202	0.2125	1.105(0.7229-1.689)	0.6448
rs10106949	CSMD1	8	3986202	A	T	T	Dominant	63/119	38/84	0.3959	1.17(0.717-1.91)	0.5292
rs10106949	CSMD1	8	3986202	A	T	T	Genotype	5/58/119	4/34/84	0.5872		0.7456
rs10106949	CSMD1	8	3986202	A	T	T	Recessive	5/177	4/118	0.0718	0.8333(0.2192-3.167)	0.7887
rs10107611	CSMD1	8	3950542	T	G	G	Allele	121/213	75/169	1.896	1.28(0.9005-1.82)	0.1685
rs10107611	CSMD1	8	3950542	T	G	G	Dominant	98/69	61/61	2.148	1.42(0.8878-2.272)	0.1428
rs10107611	CSMD1	8	3950542	T	G	G	Genotype	23/75/69	14/47/61	2.153		0.3408
rs10107611	CSMD1	8	3950542	T	G	G	Recessive	23/144	14/108	0.3332	1.232(0.606-2.505)	0.5638
rs10107716	CSMD1	8	3959597	C	T	C	Allele	144/210	68/174	9.924	1.755(1.235-2.494)	0.001632
rs10107716	CSMD1	8	3959597	C	T	C	Dominant	113/64	58/63	7.437	1.918(1.198-3.07)	0.006389
rs10107716	CSMD1	8	3959597	C	T	C	Genotype	31/82/64	10/48/63	9.467		0.008795
rs10107716	CSMD1	8	3959597	C	T	C	Recessive	31/146	10/111	5.182	2.357(1.109-5.011)	0.02282
rs10108082	CSMD1	8	3981264	A	G	G	Allele	69/283	44/198	0.1878	1.097(0.7213-1.669)	0.6647
rs10108082	CSMD1	8	3981264	A	G	G	Dominant	63/113	39/82	0.4039	1.172(0.718-1.914)	0.5251
rs10108082	CSMD1	8	3981264	A	G	G	Genotype	6/57/113	5/34/82	0.6701		0.7153
rs10108082	CSMD1	8	3981264	A	G	G	Recessive	6/170	5/116	0.1051	0.8188(0.2442-2.746)	0.7458
rs10108270	CSMD1	8	4190793	C	A	A	Allele	126/224	74/170	2.071	1.292(0.9111-1.833)	0.1501
rs10108270	CSMD1	8	4190793	C	A	A	Dominant	105/70	62/60	2.462	1.452(0.9106-2.314)	0.1167
rs10108270	CSMD1	8	4190793	C	A	A	Genotype	21/84/70	12/50/60	2.471		0.2906
rs10108270	CSMD1	8	4190793	C	A	A	Recessive	21/154	12/110	0.3408	1.25(0.5903-2.647)	0.5594
rs10108335	CSMD1	8	3968045	T	C	C	Allele	37/295	27/207	0.02123	0.9616(0.5677-1.629)	0.8841
rs10108335	CSMD1	8	3968045	T	C	C	Dominant	33/133	25/92	0.09326	0.9131(0.5093-1.637)	0.7601
rs10108335	CSMD1	8	3968045	T	C	C	Genotype	4/29/133	2/23/92	0.3567		0.8367
rs10108335	CSMD1	8	3968045	T	C	C	Recessive	4/162	2/115	0.1622	1.42(0.2557-7.882)	0.6872
rs10108386	CSMD1	8	4161522	G	A	A	Allele	43/307	31/213	0.02317	0.9624(0.5874-1.577)	0.879
rs10108386	CSMD1	8	4161522	G	A	A	Dominant	41/134	29/93	0.004665	0.9812(0.5694-1.691)	0.9455
rs10108386	CSMD1	8	4161522	G	A	A	Genotype	2/39/134	2/27/93	0.1334		0.9355
rs10108386	CSMD1	8	4161522	G	A	A	Recessive	2/173	2/120	0.1334	0.6936(0.09637-4.993)	0.715
rs10108628	CSMD1	8	4178604	G	T	T	Allele	129/219	74/170	2.893	1.353(0.9545-1.918)	0.08898
rs10108628	CSMD1	8	4178604	G	T	T	Dominant	106/68	62/60	2.981	1.509(0.945-2.408)	0.08426
rs10108628	CSMD1	8	4178604	G	T	T	Genotype	23/83/68	12/50/60	3.106		0.2116
rs10108628	CSMD1	8	4178604	G	T	T	Recessive	23/151	12/110	0.7869	1.396(0.6662-2.926)	0.375
rs10108725	CSMD1	8	4191202	C	T	T	Allele	100/260	65/179	0.09493	1.059(0.7347-1.527)	0.758
rs10108725	CSMD1	8	4191202	C	T	T	Dominant	86/94	54/68	0.3614	1.152(0.7261-1.828)	0.5477
rs10108725	CSMD1	8	4191202	C	T	T	Genotype	14/72/94	11/43/68	0.7339		0.6929
rs10108725	CSMD1	8	4191202	C	T	T	Recessive	14/166	11/111	0.1469	0.851(0.3728-1.943)	0.7015
rs10108772	CSMD1	8	4178791	G	A	A	Allele	139/223	77/167	2.973	1.352(0.9592-1.905)	0.08466
rs10108772	CSMD1	8	4178791	G	A	A	Dominant	118/63	65/57	4.325	1.642(1.028-2.626)	0.03755
rs10108772	CSMD1	8	4178791	G	A	A	Genotype	21/97/63	12/53/57	4.337		0.1143
rs10108772	CSMD1	8	4178791	G	A	A	Recessive	21/160	12/110	0.2342	1.203(0.5685-2.546)	0.6284
rs10112217	CSMD1	8	4005375	A	G	G	Allele	132/232	102/142	1.893	0.7921(0.5682-1.104)	0.1688
rs10112217	CSMD1	8	4005375	A	G	G	Dominant	112/70	87/35	3.085	0.6437(0.3931-1.054)	0.079
rs10112217	CSMD1	8	4005375	A	G	G	Genotype	20/92/70	15/72/35	3.099		0.2124
rs10112217	CSMD1	8	4005375	A	G	G	Recessive	20/162	15/107	0.1223	0.8807(0.4319-1.796)	0.7266
rs10112707	CSMD1	8	4234070	A	G	G	Allele	15/317	17/221	1.802	0.6151(0.3009-1.258)	0.1794
rs10112707	CSMD1	8	4234070	A	G	G	Dominant	15/151	17/102	1.916	0.596(0.2848-1.247)	0.1663
rs10112707	CSMD1	8	4234070	A	G	G	Genotype	0/15/151	0/17/102	1.916		0.1663
rs10112707	CSMD1	8	4234070	A	G	G	Recessive	0/166	0/119	NA	NA(NA-NA)	NA
rs10112765	CSMD1	8	4172625	G	A	A	Allele	46/316	24/220	1.176	1.334(0.7912-2.25)	0.2782
rs10112765	CSMD1	8	4172625	G	A	A	Dominant	46/135	23/99	1.784	1.467(0.8347-2.577)	0.1816
rs10112765	CSMD1	8	4172625	G	A	A	Genotype	0/46/135	1/22/99	3.659		0.1605
rs10112765	CSMD1	8	4172625	G	A	A	Recessive	0/181	1/121	1.489	NA(NA-NA)	0.2224
rs10112948	CSMD1	8	4162450	C	G	G	Allele	41/303	29/215	0.0001515	1.003(0.6044-1.665)	0.9902
rs10112948	CSMD1	8	4162450	C	G	G	Dominant	39/133	27/95	0.0121	1.032(0.5912-1.801)	0.9124
rs10112948	CSMD1	8	4162450	C	G	G	Genotype	2/37/133	2/25/95	0.1571		0.9245
rs10112948	CSMD1	8	4162450	C	G	G	Recessive	2/170	2/120	0.1208	0.7059(0.09806-5.081)	0.7282
rs10113741	CSMD1	8	4032622	T	G	G	Allele	151/213	96/148	0.2772	1.093(0.7851-1.521)	0.5986
rs10113741	CSMD1	8	4032622	T	G	G	Dominant	117/65	80/42	0.05313	0.945(0.5841-1.529)	0.8177
rs10113741	CSMD1	8	4032622	T	G	G	Genotype	34/83/65	16/64/42	2.12		0.3464
rs10113741	CSMD1	8	4032622	T	G	G	Recessive	34/148	16/106	1.647	1.522(0.799-2.899)	0.1994
rs1011565	TCF4	18	53186254	G	A	A	Allele	172/192	114/130	0.01656	1.022(0.7381-1.414)	0.8976
rs1011565	TCF4	18	53186254	G	A	A	Dominant	134/48	86/36	0.3589	1.169(0.7018-1.946)	0.5491
rs1011565	TCF4	18	53186254	G	A	A	Genotype	38/96/48	28/58/36	0.7949		0.672
rs1011565	TCF4	18	53186254	G	A	A	Recessive	38/144	28/94	0.1844	0.8859(0.5096-1.54)	0.6676
rs10145103	PRKD1	14	30191434	A	G	G	Allele	57/299	29/215	2.007	1.413(0.8744-2.284)	0.1566
rs10145103	PRKD1	14	30191434	A	G	G	Dominant	55/123	29/93	1.825	1.434(0.8489-2.422)	0.1768
rs10145103	PRKD1	14	30191434	A	G	G	Genotype	2/53/123	0/29/93	2.837		0.2421
rs10145103	PRKD1	14	30191434	A	G	G	Recessive	2/176	0/122	1.38	NA(NA-NA)	0.2401
rs1014531	GRIN2A	16	9855794	G	A	A	Allele	60/304	49/195	1.286	0.7854(0.5171-1.193)	0.2569
rs1014531	GRIN2A	16	9855794	G	A	A	Dominant	54/128	48/74	3.066	0.6504(0.4013-1.054)	0.07995
rs1014531	GRIN2A	16	9855794	G	A	A	Genotype	6/48/128	1/47/74	6.426		0.04024
rs1014531	GRIN2A	16	9855794	G	A	A	Recessive	6/176	1/121	1.992	4.125(0.4904-34.7)	0.1581
rs1014760	CSMD1	8	4201368	G	C	G	Allele	54/304	33/211	0.2853	1.136(0.7118-1.812)	0.5932
rs1014760	CSMD1	8	4201368	G	C	G	Dominant	52/127	31/91	0.4815	1.202(0.7147-2.021)	0.4878
rs1014760	CSMD1	8	4201368	G	C	G	Genotype	2/50/127	2/29/91	0.7605		0.6837
rs1014760	CSMD1	8	4201368	G	C	G	Recessive	2/177	2/120	0.1508	0.678(0.09421-4.879)	0.6978
rs10149558	PRKD1	14	30180340	C	T	T	Allele	68/274	40/204	1.153	1.266(0.8229-1.947)	0.2828
rs10149558	PRKD1	14	30180340	C	T	T	Dominant	63/108	39/83	0.7456	1.241(0.7596-2.029)	0.3879
rs10149558	PRKD1	14	30180340	C	T	T	Genotype	5/58/108	1/38/83	1.966		0.3742
rs10149558	PRKD1	14	30180340	C	T	T	Recessive	5/166	1/121	1.572	3.645(0.4204-31.6)	0.2099
rs10149845	PRKD1	14	30177079	C	T	T	Allele	72/290	41/203	0.9152	1.229(0.805-1.877)	0.3387
rs10149845	PRKD1	14	30177079	C	T	T	Dominant	66/115	39/83	0.6508	1.221(0.7511-1.986)	0.4198
rs10149845	PRKD1	14	30177079	C	T	T	Genotype	6/60/115	2/37/83	1.182		0.5539
rs10149845	PRKD1	14	30177079	C	T	T	Recessive	6/175	2/120	0.796	2.057(0.4083-10.36)	0.3723
rs10150710	BCL11B	14	99719680	T	C	C	Allele	36/328	27/217	0.2173	0.8821(0.5204-1.495)	0.6411
rs10150710	BCL11B	14	99719680	T	C	C	Dominant	35/147	24/98	0.009097	0.9722(0.5449-1.735)	0.924
rs10150710	BCL11B	14	99719680	T	C	C	Genotype	1/34/147	3/21/98	2.113		0.3477
rs10150710	BCL11B	14	99719680	T	C	C	Recessive	1/181	3/119	2.051	0.2192(0.02253-2.132)	0.1521
rs10151056	PRKD1	14	30165202	A	G	G	Allele	69/269	42/202	0.9408	1.234(0.8067-1.887)	0.3321
rs10151056	PRKD1	14	30165202	A	G	G	Dominant	62/107	40/82	0.4733	1.188(0.7272-1.94)	0.4915
rs10151056	PRKD1	14	30165202	A	G	G	Genotype	7/55/107	2/38/82	1.644		0.4396
rs10151056	PRKD1	14	30165202	A	G	G	Recessive	7/162	2/120	1.481	2.593(0.5292-12.7)	0.2237
rs1015262	GALNT10	5	153700187	G	C	G	Allele	112/252	76/168	0.009788	0.9825(0.6919-1.395)	0.9212
rs1015262	GALNT10	5	153700187	G	C	G	Dominant	92/90	66/56	0.3685	0.8673(0.5478-1.373)	0.5438
rs1015262	GALNT10	5	153700187	G	C	G	Genotype	20/72/90	10/56/56	1.466		0.4804
rs1015262	GALNT10	5	153700187	G	C	G	Recessive	20/162	10/112	0.6403	1.383(0.6235-3.066)	0.4236
rs1015263	GALNT10	5	153700453	C	G	C	Allele	115/239	77/167	0.05713	1.044(0.7355-1.481)	0.8111
rs1015263	GALNT10	5	153700453	C	G	C	Dominant	95/82	67/55	0.04514	0.951(0.5985-1.511)	0.8317
rs1015263	GALNT10	5	153700453	C	G	C	Genotype	20/75/82	10/57/55	1.027		0.5985
rs1015263	GALNT10	5	153700453	C	G	C	Recessive	20/157	10/112	0.7702	1.427(0.6431-3.165)	0.3801
rs1015944	RIMS1	6	72925747	A	G	A	Allele	66/274	46/190	0.0005658	0.9949(0.6541-1.513)	0.981
rs1015944	RIMS1	6	72925747	A	G	A	Dominant	60/110	41/77	0.009198	1.024(0.626-1.676)	0.9236
rs1015944	RIMS1	6	72925747	A	G	A	Genotype	6/54/110	5/36/77	0.1298		0.9372
rs1015944	RIMS1	6	72925747	A	G	A	Recessive	6/164	5/113	0.09501	0.8268(0.2464-2.775)	0.7579
rs1015945	RIMS1	6	72925692	T	C	T	Allele	69/277	47/193	0.01149	1.023(0.6763-1.547)	0.9146
rs1015945	RIMS1	6	72925692	T	C	T	Dominant	62/111	42/78	0.02174	1.037(0.6373-1.688)	0.8828
rs1015945	RIMS1	6	72925692	T	C	T	Genotype	7/55/111	5/37/78	0.03096		0.9846
rs1015945	RIMS1	6	72925692	T	C	T	Recessive	7/166	5/115	0.002616	0.9699(0.3004-3.131)	0.9592
rs1015946	RIMS1	6	72924860	C	T	T	Allele	73/289	43/201	0.6089	1.181(0.7777-1.793)	0.4352
rs1015946	RIMS1	6	72924860	C	T	T	Dominant	64/117	38/84	0.5789	1.209(0.7411-1.973)	0.4468
rs1015946	RIMS1	6	72924860	C	T	T	Genotype	9/55/117	5/33/84	0.5949		0.7427
rs1015946	RIMS1	6	72924860	C	T	T	Recessive	9/172	5/117	0.1263	1.224(0.4002-3.746)	0.7223
rs1015976	MAN2A1	5	109036234	A	C	A	Allele	20/344	14/230	0.01637	0.9551(0.4729-1.929)	0.8982
rs1015976	MAN2A1	5	109036234	A	C	A	Dominant	20/162	13/109	0.008383	1.035(0.4942-2.168)	0.927
rs1015976	MAN2A1	5	109036234	A	C	A	Genotype	0/20/162	1/12/109	1.585		0.4527
rs1015976	MAN2A1	5	109036234	A	C	A	Recessive	0/182	1/121	1.497	NA(NA-NA)	0.2212
rs1016388	CACNA1C	12	2321868	A	T	T	Allele	122/242	84/160	0.05397	0.9603(0.682-1.352)	0.8163
rs1016388	CACNA1C	12	2321868	A	T	T	Dominant	103/79	72/50	0.1755	0.9054(0.5688-1.441)	0.6752
rs1016388	CACNA1C	12	2321868	A	T	T	Genotype	19/84/79	12/60/50	0.2684		0.8744
rs1016388	CACNA1C	12	2321868	A	T	T	Recessive	19/163	12/110	0.02905	1.069(0.4987-2.29)	0.8647
rs10188390	VRK2	2	58271932	C	G	G	Allele	50/314	25/219	1.646	1.395(0.8375-2.323)	0.1995
rs10188390	VRK2	2	58271932	C	G	G	Dominant	47/135	25/97	1.149	1.351(0.7787-2.343)	0.2838
rs10188390	VRK2	2	58271932	C	G	G	Genotype	3/44/135	0/25/97	2.72		0.2567
rs10188390	VRK2	2	58271932	C	G	G	Recessive	3/179	0/122	2.031	NA(NA-NA)	0.1541
rs10193313	EPC2	2	149520214	C	A	A	Allele	124/206	88/150	0.02135	1.026(0.7268-1.448)	0.8838
rs10193313	EPC2	2	149520214	C	A	A	Dominant	104/61	71/48	0.3313	1.153(0.7105-1.87)	0.5649
rs10193313	EPC2	2	149520214	C	A	A	Genotype	20/84/61	17/54/48	0.888		0.6415
rs10193313	EPC2	2	149520214	C	A	A	Recessive	20/145	17/102	0.2859	0.8276(0.4133-1.657)	0.5929
rs10194229	SATB2	2	200173141	A	G	G	Allele	70/278	45/199	0.2563	1.114(0.7343-1.689)	0.6127
rs10194229	SATB2	2	200173141	A	G	G	Dominant	67/107	39/83	1.334	1.333(0.8181-2.171)	0.2481
rs10194229	SATB2	2	200173141	A	G	G	Genotype	3/64/107	6/33/83	4.957		0.08388
rs10194229	SATB2	2	200173141	A	G	G	Recessive	3/171	6/116	2.482	0.3392(0.08316-1.383)	0.1152
rs10197925	ZNF804A	2	185517836	C	T	T	Allele	47/285	38/204	0.2651	0.8853(0.5568-1.408)	0.6066
rs10197925	ZNF804A	2	185517836	C	T	T	Dominant	40/126	36/85	1.15	0.7496(0.4422-1.27)	0.2836
rs10197925	ZNF804A	2	185517836	C	T	T	Genotype	7/33/126	2/34/85	3.797		0.1498
rs10197925	ZNF804A	2	185517836	C	T	T	Recessive	7/159	2/119	1.515	2.619(0.5345-12.84)	0.2184
rs1021043	ZNF804A	2	185507421	A	G	G	Allele	52/312	38/206	0.1922	0.9035(0.5739-1.422)	0.6611
rs1021043	ZNF804A	2	185507421	A	G	G	Dominant	45/137	36/86	0.8549	0.7847(0.469-1.313)	0.3552
rs1021043	ZNF804A	2	185507421	A	G	G	Genotype	7/38/137	2/34/86	2.936		0.2304
rs1021043	ZNF804A	2	185507421	A	G	G	Recessive	7/175	2/120	1.238	2.4(0.4901-11.75)	0.2658
rs10226635	IMMP2L	7	110832513	G	T	G	Allele	57/285	37/205	0.1991	1.108(0.7058-1.74)	0.6555
rs10226635	IMMP2L	7	110832513	G	T	G	Dominant	55/116	34/87	0.5525	1.213(0.7285-2.02)	0.4573
rs10226635	IMMP2L	7	110832513	G	T	G	Genotype	2/53/116	3/31/87	1.59		0.4516
rs10226635	IMMP2L	7	110832513	G	T	G	Recessive	2/169	3/118	0.7223	0.4655(0.07659-2.829)	0.3954
rs10228503	SRPK2	7	104972800	T	C	T	Allele	146/218	119/125	4.456	0.7035(0.5073-0.9756)	0.03478
rs10228503	SRPK2	7	104972800	T	C	T	Dominant	120/62	93/29	3.691	0.6035(0.3597-1.013)	0.0547
rs10228503	SRPK2	7	104972800	T	C	T	Genotype	26/94/62	26/67/29	4.841		0.08886
rs10228503	SRPK2	7	104972800	T	C	T	Recessive	26/156	26/96	2.543	0.6154(0.3377-1.121)	0.1108
rs10230128	SRPK2	7	105027630	G	C	G	Allele	125/239	98/146	2.133	0.7792(0.5573-1.089)	0.1442
rs10230128	SRPK2	7	105027630	G	C	G	Dominant	106/76	81/41	2.05	0.706(0.438-1.138)	0.1522
rs10230128	SRPK2	7	105027630	G	C	G	Genotype	19/87/76	17/64/41	2.333		0.3114
rs10230128	SRPK2	7	105027630	G	C	G	Recessive	19/163	17/105	0.8545	0.72(0.358-1.448)	0.3553
rs1023500	CENPM	22	42340844	T	C	C	Allele	33/331	42/202	8.966	0.4795(0.2942-0.7814)	0.00275
rs1023500	CENPM	22	42340844	T	C	C	Dominant	32/150	38/84	7.583	0.4716(0.2746-0.8099)	0.005892
rs1023500	CENPM	22	42340844	T	C	C	Genotype	1/31/150	4/34/84	9.065		0.01075
rs1023500	CENPM	22	42340844	T	C	C	Recessive	1/181	4/118	3.363	0.163(0.018-1.476)	0.06667
rs10241415	SRPK2	7	104948076	A	G	A	Allele	89/275	75/169	2.931	0.7293(0.5077-1.047)	0.08687
rs10241415	SRPK2	7	104948076	A	G	A	Dominant	77/105	64/58	3.027	0.6646(0.419-1.054)	0.08191
rs10241415	SRPK2	7	104948076	A	G	A	Genotype	12/65/105	11/53/58	3.094		0.2128
rs10241415	SRPK2	7	104948076	A	G	A	Recessive	12/170	11/111	0.6132	0.7123(0.3037-1.67)	0.4336
rs10242018	IMMP2L	7	110929652	A	T	A	Allele	165/199	100/144	1.122	1.194(0.86-1.658)	0.2895
rs10242018	IMMP2L	7	110929652	A	T	A	Dominant	129/53	81/41	0.688	1.232(0.7522-2.018)	0.4068
rs10242018	IMMP2L	7	110929652	A	T	A	Genotype	36/93/53	19/62/41	1.191		0.5514
rs10242018	IMMP2L	7	110929652	A	T	A	Recessive	36/146	19/103	0.8721	1.337(0.7261-2.461)	0.3504
rs1024582	CACNA1C	12	2402246	A	G	A	Allele	18/346	13/231	0.04424	0.9244(0.4443-1.923)	0.8334
rs1024582	CACNA1C	12	2402246	A	G	A	Dominant	18/164	13/109	0.04675	0.9203(0.4332-1.955)	0.8288
rs1024582	CACNA1C	12	2402246	A	G	A	Genotype	0/18/164	0/13/109	0.04675		0.8288
rs1024582	CACNA1C	12	2402246	A	G	A	Recessive	0/182	0/122	NA	NA(NA-NA)	NA
rs1024583	CACNA1C	12	2401894	G	A	A	Allele	78/286	56/186	0.2473	0.9058(0.6134-1.338)	0.6189
rs1024583	CACNA1C	12	2401894	G	A	A	Dominant	72/110	48/73	0.0003609	0.9955(0.6221-1.593)	0.9848
rs1024583	CACNA1C	12	2401894	G	A	A	Genotype	6/66/110	8/40/73	1.942		0.3787
rs1024583	CACNA1C	12	2401894	G	A	A	Recessive	6/176	8/113	1.812	0.4815(0.1628-1.424)	0.1782
rs10248954	SRPK2	7	104882387	T	C	T	Allele	147/217	117/127	3.404	0.7353(0.5302-1.02)	0.06504
rs10248954	SRPK2	7	104882387	T	C	T	Dominant	121/61	93/29	3.329	0.6185(0.3684-1.038)	0.06807
rs10248954	SRPK2	7	104882387	T	C	T	Genotype	26/95/61	24/69/29	3.889		0.1431
rs10248954	SRPK2	7	104882387	T	C	T	Recessive	26/156	24/98	1.542	0.6806(0.3699-1.252)	0.2143
rs10249170	SRPK2	7	104986677	G	A	G	Allele	123/241	98/146	2.564	0.7604(0.5435-1.064)	0.1093
rs10249170	SRPK2	7	104986677	G	A	G	Dominant	105/77	82/40	2.797	0.6652(0.4121-1.074)	0.09447
rs10249170	SRPK2	7	104986677	G	A	G	Genotype	18/87/77	16/66/40	2.975		0.226
rs10249170	SRPK2	7	104986677	G	A	G	Recessive	18/164	16/106	0.7646	0.7271(0.3552-1.488)	0.3819
rs10252295	SRPK2	7	104932602	G	A	G	Allele	147/217	119/125	4.174	0.7116(0.5132-0.9867)	0.04104
rs10252295	SRPK2	7	104932602	G	A	G	Dominant	121/61	93/29	3.329	0.6185(0.3684-1.038)	0.06807
rs10252295	SRPK2	7	104932602	G	A	G	Genotype	26/95/61	26/67/29	4.553		0.1027
rs10252295	SRPK2	7	104932602	G	A	G	Recessive	26/156	26/96	2.543	0.6154(0.3377-1.121)	0.1108
rs10257075	IMMP2L	7	110717111	G	C	G	Allele	64/298	37/207	0.6641	1.202(0.7723-1.869)	0.4151
rs10257075	IMMP2L	7	110717111	G	C	G	Dominant	61/120	35/87	0.8462	1.264(0.7672-2.081)	0.3576
rs10257075	IMMP2L	7	110717111	G	C	G	Genotype	3/58/120	2/33/87	0.8737		0.6461
rs10257075	IMMP2L	7	110717111	G	C	G	Recessive	3/178	2/120	0.0001473	1.011(0.1665-6.143)	0.9903
rs1025804	TCF4	18	53026402	T	G	T	Allele	144/188	112/132	0.3641	0.9027(0.6474-1.259)	0.5463
rs1025804	TCF4	18	53026402	T	G	T	Dominant	113/53	85/37	0.08377	0.9281(0.5598-1.539)	0.7722
rs1025804	TCF4	18	53026402	T	G	T	Genotype	31/82/53	27/58/37	0.5246		0.7693
rs1025804	TCF4	18	53026402	T	G	T	Recessive	31/135	27/95	0.5224	0.808(0.4529-1.441)	0.4698
rs10261782	SRPK2	7	105012975	A	C	A	Allele	147/217	119/125	4.174	0.7116(0.5132-0.9867)	0.04104
rs10261782	SRPK2	7	105012975	A	C	A	Dominant	121/61	93/29	3.329	0.6185(0.3684-1.038)	0.06807
rs10261782	SRPK2	7	105012975	A	C	A	Genotype	26/95/61	26/67/29	4.553		0.1027
rs10261782	SRPK2	7	105012975	A	C	A	Recessive	26/156	26/96	2.543	0.6154(0.3377-1.121)	0.1108
rs1026607	ZC3H12C	11	110035301	A	G	G	Allele	82/282	47/197	0.9317	1.219(0.8153-1.822)	0.3344
rs1026607	ZC3H12C	11	110035301	A	G	G	Dominant	74/108	43/79	0.9041	1.259(0.783-2.024)	0.3417
rs1026607	ZC3H12C	11	110035301	A	G	G	Genotype	8/66/108	4/39/79	0.9692		0.616
rs1026607	ZC3H12C	11	110035301	A	G	G	Recessive	8/174	4/118	0.2403	1.356(0.3993-4.607)	0.624
rs1026608	ZC3H12C	11	110035262	A	G	G	Allele	82/282	47/197	0.9317	1.219(0.8153-1.822)	0.3344
rs1026608	ZC3H12C	11	110035262	A	G	G	Dominant	74/108	43/79	0.9041	1.259(0.783-2.024)	0.3417
rs1026608	ZC3H12C	11	110035262	A	G	G	Genotype	8/66/108	4/39/79	0.9692		0.616
rs1026608	ZC3H12C	11	110035262	A	G	G	Recessive	8/174	4/118	0.2403	1.356(0.3993-4.607)	0.624
rs10266758	GRM3	7	86442494	G	T	T	Allele	46/300	32/210	0.0006355	1.006(0.6199-1.633)	0.9799
rs10266758	GRM3	7	86442494	G	T	T	Dominant	43/130	30/91	0.0001471	1.003(0.586-1.718)	0.9903
rs10266758	GRM3	7	86442494	G	T	T	Genotype	3/40/130	2/28/91	0.002809		0.9986
rs10266758	GRM3	7	86442494	G	T	T	Recessive	3/170	2/119	0.002809	1.05(0.1728-6.381)	0.9577
rs10272634	SRPK2	7	104943219	G	C	G	Allele	148/212	119/125	3.459	0.7333(0.5287-1.017)	0.0629
rs10272634	SRPK2	7	104943219	G	C	G	Dominant	122/58	93/29	2.533	0.6559(0.3895-1.104)	0.1115
rs10272634	SRPK2	7	104943219	G	C	G	Genotype	26/96/58	26/67/29	3.828		0.1475
rs10272634	SRPK2	7	104943219	G	C	G	Recessive	26/154	26/96	2.406	0.6234(0.342-1.136)	0.1209
rs10278767	IMMP2L	7	110678098	G	A	A	Allele	59/289	43/201	0.045	0.9543(0.6194-1.47)	0.832
rs10278767	IMMP2L	7	110678098	G	A	A	Dominant	58/116	41/81	0.002405	0.9878(0.6049-1.613)	0.9609
rs10278767	IMMP2L	7	110678098	G	A	A	Genotype	1/57/116	2/39/81	0.8167		0.6648
rs10278767	IMMP2L	7	110678098	G	A	A	Recessive	1/173	2/120	0.8102	0.3468(0.0311-3.868)	0.3681
rs10280549	GRM3	7	86417021	T	A	A	Allele	69/285	36/206	2.11	1.385(0.8913-2.153)	0.1464
rs10280549	GRM3	7	86417021	T	A	A	Dominant	64/113	33/88	2.584	1.51(0.9123-2.5)	0.1079
rs10280549	GRM3	7	86417021	T	A	A	Genotype	5/59/113	3/30/88	2.628		0.2687
rs10280549	GRM3	7	86417021	T	A	A	Recessive	5/172	3/118	0.03284	1.143(0.2681-4.876)	0.8562
rs10281422	SRPK2	7	104844519	G	A	A	Allele	85/277	73/171	3.134	0.7188(0.4984-1.037)	0.07669
rs10281422	SRPK2	7	104844519	G	A	A	Dominant	74/107	61/61	2.452	0.6916(0.4356-1.098)	0.1174
rs10281422	SRPK2	7	104844519	G	A	A	Genotype	11/63/107	12/49/61	3.015		0.2215
rs10281422	SRPK2	7	104844519	G	A	A	Recessive	11/170	12/110	1.468	0.5931(0.2529-1.391)	0.2257
rs10282	GATAD2A	19	19619317	T	C	C	Allele	113/251	71/173	0.262	1.097(0.7696-1.564)	0.6087
rs10282	GATAD2A	19	19619317	T	C	C	Dominant	96/86	61/61	0.2207	1.116(0.7054-1.766)	0.6385
rs10282	GATAD2A	19	19619317	T	C	C	Genotype	17/79/86	10/51/61	0.2655		0.8757
rs10282	GATAD2A	19	19619317	T	C	C	Recessive	17/165	10/112	0.1181	1.154(0.5097-2.612)	0.7311
rs10282292	IMMP2L	7	111092478	C	T	T	Allele	134/210	87/149	0.259	1.093(0.7764-1.538)	0.6108
rs10282292	IMMP2L	7	111092478	C	T	T	Dominant	108/64	70/48	0.3552	1.157(0.7159-1.87)	0.5512
rs10282292	IMMP2L	7	111092478	C	T	T	Genotype	26/82/64	17/53/48	0.3562		0.8368
rs10282292	IMMP2L	7	111092478	C	T	T	Recessive	26/146	17/101	0.0279	1.058(0.5458-2.051)	0.8674
rs1029278	GRAMD1B	11	123421402	A	G	A	Allele	120/244	76/168	0.2214	1.087(0.7676-1.54)	0.638
rs1029278	GRAMD1B	11	123421402	A	G	A	Dominant	105/77	65/57	0.5772	1.196(0.7538-1.897)	0.4474
rs1029278	GRAMD1B	11	123421402	A	G	A	Genotype	15/90/77	11/54/57	0.7891		0.674
rs1029278	GRAMD1B	11	123421402	A	G	A	Recessive	15/167	11/111	0.05604	0.9064(0.4015-2.046)	0.8129
rs1029939698	CCDC85A	2	57987642	T	-	-	Allele	20/334	11/233	0.3829	1.268(0.5964-2.697)	0.536
rs1029939698	CCDC85A	2	57987642	T	-	-	Dominant	20/157	11/111	0.4051	1.285(0.5923-2.79)	0.5245
rs1029939698	CCDC85A	2	57987642	T	-	-	Genotype	0/20/157	0/11/111	0.4051		0.5245
rs1029939698	CCDC85A	2	57987642	T	-	-	Recessive	0/177	0/122	NA	NA(NA-NA)	NA
rs1032784	CNTN4	3	2428151	G	A	A	Allele	78/286	48/196	0.2743	1.114(0.7443-1.666)	0.6005
rs1032784	CNTN4	3	2428151	G	A	A	Dominant	65/117	45/77	0.04337	0.9506(0.5902-1.531)	0.835
rs1032784	CNTN4	3	2428151	G	A	A	Genotype	13/52/117	3/42/77	3.87		0.1444
rs1032784	CNTN4	3	2428151	G	A	A	Recessive	13/169	3/119	3.214	3.051(0.8508-10.94)	0.07303
rs1032888270	CNTN4	3	2422386	T	-	-	Allele	36/320	19/223	0.882	1.32(0.7382-2.362)	0.3477
rs1032888270	CNTN4	3	2422386	T	-	-	Dominant	36/142	19/102	0.9814	1.361(0.7386-2.508)	0.3219
rs1032888270	CNTN4	3	2422386	T	-	-	Genotype	0/36/142	0/19/102	0.9814		0.3219
rs1032888270	CNTN4	3	2422386	T	-	-	Recessive	0/178	0/121	NA	NA(NA-NA)	NA
rs10332	TMTC1	12	29655637	C	T	T	Allele	133/231	83/161	0.4057	1.117(0.7949-1.569)	0.5242
rs10332	TMTC1	12	29655637	C	T	T	Dominant	113/69	68/54	1.223	1.301(0.816-2.073)	0.2688
rs10332	TMTC1	12	29655637	C	T	T	Genotype	20/93/69	15/53/54	1.728		0.4215
rs10332	TMTC1	12	29655637	C	T	T	Recessive	20/162	15/107	0.1223	0.8807(0.4319-1.796)	0.7266
rs1033655	SNAP91	6	84303342	T	C	T	Allele	40/322	25/219	0.09835	1.088(0.6416-1.846)	0.7538
rs1033655	SNAP91	6	84303342	T	C	T	Dominant	38/143	25/97	0.01118	1.031(0.585-1.817)	0.9158
rs1033655	SNAP91	6	84303342	T	C	T	Genotype	2/36/143	0/25/97	1.364		0.5057
rs1033655	SNAP91	6	84303342	T	C	T	Recessive	2/179	0/122	1.357	NA(NA-NA)	0.2441
rs1035633	CSMD1	8	3923744	C	T	T	Allele	162/202	120/124	1.284	0.8287(0.5987-1.147)	0.2572
rs1035633	CSMD1	8	3923744	C	T	T	Dominant	125/57	91/31	1.24	0.7471(0.4468-1.249)	0.2655
rs1035633	CSMD1	8	3923744	C	T	T	Genotype	37/88/57	29/62/31	1.369		0.5042
rs1035633	CSMD1	8	3923744	C	T	T	Recessive	37/145	29/93	0.5088	0.8183(0.4714-1.42)	0.4757
rs1035634	CSMD1	8	3923775	C	T	C	Allele	76/288	47/197	0.2366	1.106(0.7367-1.661)	0.6266
rs1035634	CSMD1	8	3923775	C	T	C	Dominant	69/113	43/79	0.2231	1.122(0.6962-1.808)	0.6367
rs1035634	CSMD1	8	3923775	C	T	C	Genotype	7/62/113	4/39/79	0.244		0.8851
rs1035634	CSMD1	8	3923775	C	T	C	Recessive	7/175	4/118	0.06744	1.18(0.3379-4.12)	0.7951
rs1036556	CSMD1	8	4217304	G	A	A	Allele	170/194	133/111	3.559	0.7313(0.5282-1.013)	0.05921
rs1036556	CSMD1	8	4217304	G	A	A	Dominant	129/53	99/23	4.107	0.5655(0.3246-0.9851)	0.0427
rs1036556	CSMD1	8	4217304	G	A	A	Genotype	41/88/53	34/65/23	4.277		0.1178
rs1036556	CSMD1	8	4217304	G	A	A	Recessive	41/141	34/88	1.121	0.7526(0.4444-1.275)	0.2896
rs1037430	TCF4	18	53170201	T	C	C	Allele	170/188	109/133	0.3469	1.103(0.7953-1.531)	0.5559
rs1037430	TCF4	18	53170201	T	C	C	Dominant	134/45	88/33	0.1707	1.117(0.6615-1.885)	0.6795
rs1037430	TCF4	18	53170201	T	C	C	Genotype	36/98/45	21/67/33	0.4201		0.8105
rs1037430	TCF4	18	53170201	T	C	C	Recessive	36/143	21/100	0.3564	1.199(0.6607-2.175)	0.5505
rs10392	PPP1R16B	20	37550935	G	A	A	Allele	131/233	69/175	3.934	1.426(1.004-2.026)	0.04732
rs10392	PPP1R16B	20	37550935	G	A	A	Dominant	104/78	58/64	2.705	1.471(0.9279-2.333)	0.1
rs10392	PPP1R16B	20	37550935	G	A	A	Genotype	27/77/78	11/47/64	3.676		0.1591
rs10392	PPP1R16B	20	37550935	G	A	A	Recessive	27/155	11/111	2.261	1.758(0.8368-3.692)	0.1327
rs1040224	VRK2	2	58139865	G	C	G	Allele	88/250	77/167	2.127	0.7634(0.5309-1.098)	0.1447
rs1040224	VRK2	2	58139865	G	C	G	Dominant	79/90	63/59	0.6791	0.822(0.5157-1.31)	0.4099
rs1040224	VRK2	2	58139865	G	C	G	Genotype	9/70/90	14/49/59	3.749		0.1534
rs1040224	VRK2	2	58139865	G	C	G	Recessive	9/160	14/108	3.681	0.4339(0.1814-1.038)	0.05502
rs1040225	VRK2	2	58139593	A	G	A	Allele	91/249	75/169	1.102	0.8235(0.573-1.184)	0.2938
rs1040225	VRK2	2	58139593	A	G	A	Dominant	78/92	62/60	0.6937	0.8205(0.5149-1.307)	0.4049
rs1040225	VRK2	2	58139593	A	G	A	Genotype	13/65/92	13/49/60	1.122		0.5705
rs1040225	VRK2	2	58139593	A	G	A	Recessive	13/157	13/109	0.7927	0.6943(0.3099-1.555)	0.3733
rs1040226	VRK2	2	58139394	G	A	A	Allele	95/233	68/176	0.08227	1.055(0.7306-1.524)	0.7742
rs1040226	VRK2	2	58139394	G	A	A	Dominant	83/81	58/64	0.2636	1.131(0.7074-1.807)	0.6077
rs1040226	VRK2	2	58139394	G	A	A	Genotype	12/71/81	10/48/64	0.4624		0.7936
rs1040226	VRK2	2	58139394	G	A	A	Recessive	12/152	10/112	0.07624	0.8842(0.369-2.119)	0.7825
rs10403731	MAU2	19	19469296	G	A	A	Allele	96/268	76/168	1.641	0.7918(0.5539-1.132)	0.2002
rs10403731	MAU2	19	19469296	G	A	A	Dominant	82/100	63/59	1.269	0.7679(0.4849-1.216)	0.2599
rs10403731	MAU2	19	19469296	G	A	A	Genotype	14/68/100	13/50/59	1.574		0.4551
rs10403731	MAU2	19	19469296	G	A	A	Recessive	14/168	13/109	0.7926	0.6987(0.3163-1.543)	0.3733
rs10411290	ZNF536	19	31015676	C	T	T	Allele	114/250	77/167	0.003863	0.989(0.6975-1.402)	0.9504
rs10411290	ZNF536	19	31015676	C	T	T	Dominant	98/84	63/59	0.1428	1.093(0.6902-1.73)	0.7055
rs10411290	ZNF536	19	31015676	C	T	T	Genotype	16/82/84	14/49/59	1.014		0.6022
rs10411290	ZNF536	19	31015676	C	T	T	Recessive	16/166	14/108	0.5916	0.7435(0.3487-1.585)	0.4418
rs1042032	EPHX2	8	27402074	A	G	G	Allele	129/235	97/147	1.164	0.8319(0.5954-1.162)	0.2806
rs1042032	EPHX2	8	27402074	A	G	G	Dominant	110/72	78/44	0.3781	0.8618(0.5364-1.385)	0.5386
rs1042032	EPHX2	8	27402074	A	G	G	Genotype	19/91/72	19/59/44	1.814		0.4038
rs1042032	EPHX2	8	27402074	A	G	G	Recessive	19/163	19/103	1.76	0.6319(0.3195-1.25)	0.1846
rs10420561	ZNF536	19	30952008	T	G	G	Allele	94/270	70/174	0.6084	0.8654(0.6017-1.245)	0.4354
rs10420561	ZNF536	19	30952008	T	G	G	Dominant	78/104	60/62	1.178	0.775(0.4889-1.228)	0.2777
rs10420561	ZNF536	19	30952008	T	G	G	Genotype	16/62/104	10/50/62	1.514		0.4691
rs10420561	ZNF536	19	30952008	T	G	G	Recessive	16/166	10/112	0.033	1.08(0.4728-2.465)	0.8558
rs1042064	EPHX2	8	27402132	T	C	C	Allele	129/235	97/147	1.164	0.8319(0.5954-1.162)	0.2806
rs1042064	EPHX2	8	27402132	T	C	C	Dominant	110/72	78/44	0.3781	0.8618(0.5364-1.385)	0.5386
rs1042064	EPHX2	8	27402132	T	C	C	Genotype	19/91/72	19/59/44	1.814		0.4038
rs1042064	EPHX2	8	27402132	T	C	C	Recessive	19/163	19/103	1.76	0.6319(0.3195-1.25)	0.1846
rs1042482	DPYD	1	97543959	C	T	T	Allele	47/283	37/207	0.09535	0.9291(0.5827-1.482)	0.7575
rs1042482	DPYD	1	97543959	C	T	T	Dominant	40/125	34/88	0.482	0.8282(0.4864-1.41)	0.4875
rs1042482	DPYD	1	97543959	C	T	T	Genotype	7/33/125	3/31/88	1.685		0.4306
rs1042482	DPYD	1	97543959	C	T	T	Recessive	7/158	3/119	0.6634	1.757(0.4451-6.939)	0.4154
rs10429391	CSMD1	8	4208141	G	A	A	Allele	118/242	64/180	2.962	1.371(0.9565-1.966)	0.08524
rs10429391	CSMD1	8	4208141	G	A	A	Dominant	99/81	56/66	2.409	1.44(0.9079-2.285)	0.1206
rs10429391	CSMD1	8	4208141	G	A	A	Genotype	19/80/81	8/48/66	2.983		0.225
rs10429391	CSMD1	8	4208141	G	A	A	Recessive	19/161	8/114	1.428	1.682(0.7115-3.975)	0.2321
rs10431799	LINC02349	15	62021856	C	T	T	Allele	42/322	33/211	0.5329	0.834(0.512-1.358)	0.4654
rs10431799	LINC02349	15	62021856	C	T	T	Dominant	38/144	30/92	0.5793	0.8093(0.469-1.396)	0.4466
rs10431799	LINC02349	15	62021856	C	T	T	Genotype	4/34/144	3/27/92	0.5844		0.7466
rs10431799	LINC02349	15	62021856	C	T	T	Recessive	4/178	3/119	0.02215	0.8914(0.196-4.055)	0.8817
rs1043450	ARL3	10	104434209	A	G	G	Allele	31/333	26/218	0.7869	0.7805(0.451-1.351)	0.3751
rs1043450	ARL3	10	104434209	A	G	G	Dominant	31/151	26/96	0.8776	0.758(0.4242-1.355)	0.3488
rs1043450	ARL3	10	104434209	A	G	G	Genotype	0/31/151	0/26/96	0.8776		0.3488
rs1043450	ARL3	10	104434209	A	G	G	Recessive	0/182	0/122	NA	NA(NA-NA)	NA
rs10435683	TSNARE1	8	143413136	C	T	T	Allele	148/216	96/148	0.1051	1.056(0.7585-1.471)	0.7457
rs10435683	TSNARE1	8	143413136	C	T	T	Dominant	119/63	76/46	0.3031	1.143(0.7097-1.842)	0.5819
rs10435683	TSNARE1	8	143413136	C	T	T	Genotype	29/90/63	20/56/46	0.3955		0.8206
rs10435683	TSNARE1	8	143413136	C	T	T	Recessive	29/153	20/102	0.0114	0.9667(0.5188-1.801)	0.915
rs10437653	LOC101928894	11	46297631	A	C	C	Allele	58/306	31/213	1.219	1.302(0.8141-2.083)	0.2696
rs10437653	LOC101928894	11	46297631	A	C	C	Dominant	54/128	29/93	1.281	1.353(0.8009-2.285)	0.2577
rs10437653	LOC101928894	11	46297631	A	C	C	Genotype	4/50/128	2/27/93	1.288		0.5252
rs10437653	LOC101928894	11	46297631	A	C	C	Recessive	4/178	2/120	0.1177	1.348(0.2431-7.478)	0.7315
rs1044729	IMMP2L	7	110303527	T	C	C	Allele	40/300	36/208	1.121	0.7704(0.4749-1.25)	0.2896
rs1044729	IMMP2L	7	110303527	T	C	C	Dominant	38/132	31/91	0.3678	0.8451(0.4903-1.456)	0.5442
rs1044729	IMMP2L	7	110303527	T	C	C	Genotype	2/36/132	5/26/91	2.617		0.2702
rs1044729	IMMP2L	7	110303527	T	C	C	Recessive	2/168	5/117	2.592	0.2786(0.05314-1.46)	0.1074
rs1044796	CREB3L1	11	46342942	C	T	T	Allele	50/312	27/217	0.9913	1.288(0.7819-2.122)	0.3194
rs1044796	CREB3L1	11	46342942	C	T	T	Dominant	50/131	27/95	1.16	1.343(0.7846-2.299)	0.2814
rs1044796	CREB3L1	11	46342942	C	T	T	Genotype	0/50/131	0/27/95	1.16		0.2814
rs1044796	CREB3L1	11	46342942	C	T	T	Recessive	0/181	0/122	NA	NA(NA-NA)	NA
rs1045045	PODXL	7	131186424	C	T	C	Allele	54/310	43/201	0.8467	0.8143(0.5254-1.262)	0.3575
rs1045045	PODXL	7	131186424	C	T	C	Dominant	50/132	41/81	1.31	0.7483(0.4552-1.23)	0.2523
rs1045045	PODXL	7	131186424	C	T	C	Genotype	4/46/132	2/39/81	1.678		0.4322
rs1045045	PODXL	7	131186424	C	T	C	Recessive	4/178	2/120	0.1177	1.348(0.2431-7.478)	0.7315
rs1045046	PODXL	7	131186336	C	G	G	Allele	168/196	125/119	1.507	0.816(0.5897-1.129)	0.2196
rs1045046	PODXL	7	131186336	C	G	G	Dominant	131/51	98/24	2.74	0.6291(0.3625-1.092)	0.09786
rs1045046	PODXL	7	131186336	C	G	G	Genotype	37/94/51	27/71/24	2.754		0.2524
rs1045046	PODXL	7	131186336	C	G	G	Recessive	37/145	27/95	0.1426	0.8978(0.5131-1.571)	0.7057
rs10455270	KCNQ5	6	73907138	T	C	C	Allele	131/233	88/156	0.0003716	0.9967(0.711-1.397)	0.9846
rs10455270	KCNQ5	6	73907138	T	C	C	Dominant	104/78	73/49	0.2178	0.895(0.5616-1.426)	0.6407
rs10455270	KCNQ5	6	73907138	T	C	C	Genotype	27/77/78	15/58/49	0.9184		0.6318
rs10455270	KCNQ5	6	73907138	T	C	C	Recessive	27/155	15/107	0.3958	1.243(0.6311-2.447)	0.5293
rs10460186	ZNF536	19	30952557	C	A	A	Allele	96/268	75/169	1.376	0.8072(0.5642-1.155)	0.2407
rs10460186	ZNF536	19	30952557	C	A	A	Dominant	81/101	64/58	1.852	0.7268(0.4588-1.151)	0.1735
rs10460186	ZNF536	19	30952557	C	A	A	Genotype	15/66/101	11/53/58	1.896		0.3875
rs10460186	ZNF536	19	30952557	C	A	A	Recessive	15/167	11/111	0.05604	0.9064(0.4015-2.046)	0.8129
rs1046411	CNNM2	10	104837816	G	A	A	Allele	58/306	52/192	2.85	0.6998(0.4619-1.06)	0.09135
rs1046411	CNNM2	10	104837816	G	A	A	Dominant	51/131	47/75	3.688	0.6212(0.3816-1.011)	0.0548
rs1046411	CNNM2	10	104837816	G	A	A	Genotype	7/44/131	5/42/75	3.913		0.1413
rs1046411	CNNM2	10	104837816	G	A	A	Recessive	7/175	5/117	0.01225	0.936(0.2901-3.02)	0.9119
rs10464987	TSNARE1	8	143320276	T	C	T	Allele	165/181	119/107	1.349	0.8197(0.5859-1.147)	0.2454
rs10464987	TSNARE1	8	143320276	T	C	T	Dominant	123/50	91/22	3.229	0.5947(0.3363-1.052)	0.07236
rs10464987	TSNARE1	8	143320276	T	C	T	Genotype	42/81/50	28/63/22	3.506		0.1733
rs10464987	TSNARE1	8	143320276	T	C	T	Recessive	42/131	28/85	0.009293	0.9733(0.5612-1.688)	0.9232
rs10466907	CACNA1C	12	2804976	T	G	G	Allele	41/323	26/218	0.05507	1.064(0.6324-1.791)	0.8145
rs10466907	CACNA1C	12	2804976	T	G	G	Dominant	41/141	25/97	0.1781	1.128(0.6441-1.976)	0.673
rs10466907	CACNA1C	12	2804976	T	G	G	Genotype	0/41/141	1/24/97	1.809		0.4048
rs10466907	CACNA1C	12	2804976	T	G	G	Recessive	0/182	1/121	1.497	NA(NA-NA)	0.2212
rs1046778	BORCS7-ASMT	10	104661484	T	C	C	Allele	146/218	118/126	4.048	0.7151(0.5156-0.9918)	0.04423
rs1046778	BORCS7-ASMT	10	104661484	T	C	C	Dominant	117/65	90/32	3.024	0.64(0.3864-1.06)	0.08203
rs1046778	BORCS7-ASMT	10	104661484	T	C	C	Genotype	29/88/65	28/62/32	4.067		0.1309
rs1046778	BORCS7-ASMT	10	104661484	T	C	C	Recessive	29/153	28/94	2.361	0.6363(0.3565-1.136)	0.1244
rs1047361	GATAD2A	19	19606634	G	A	A	Allele	108/250	70/170	0.06885	1.049(0.7332-1.501)	0.793
rs1047361	GATAD2A	19	19606634	G	A	A	Dominant	91/88	60/60	0.02018	1.034(0.6512-1.642)	0.887
rs1047361	GATAD2A	19	19606634	G	A	A	Genotype	17/74/88	10/50/60	0.1198		0.9419
rs1047361	GATAD2A	19	19606634	G	A	A	Recessive	17/162	10/110	0.1185	1.154(0.5095-2.615)	0.7307
rs1047470	LINC02349	15	62023140	C	G	G	Allele	25/339	20/224	0.3762	0.826(0.448-1.523)	0.5396
rs1047470	LINC02349	15	62023140	C	G	G	Dominant	25/157	19/103	0.1992	0.8632(0.4523-1.647)	0.6553
rs1047470	LINC02349	15	62023140	C	G	G	Genotype	0/25/157	1/18/103	1.574		0.4552
rs1047470	LINC02349	15	62023140	C	G	G	Recessive	0/182	1/121	1.497	NA(NA-NA)	0.2212
rs1047471	LINC02349	15	62023363	T	C	C	Allele	42/322	13/231	6.848	2.318(1.217-4.416)	0.008873
rs1047471	LINC02349	15	62023363	T	C	C	Dominant	40/142	13/109	6.505	2.362(1.204-4.633)	0.01076
rs1047471	LINC02349	15	62023363	T	C	C	Genotype	2/38/142	0/13/109	7.025		0.02982
rs1047471	LINC02349	15	62023363	T	C	C	Recessive	2/180	0/122	1.35	NA(NA-NA)	0.2454
rs1047997	CENPM	22	42334953	C	G	G	Allele	33/331	41/203	8.181	0.4936(0.3022-0.8062)	0.004233
rs1047997	CENPM	22	42334953	C	G	G	Dominant	32/150	37/85	6.762	0.4901(0.2848-0.8434)	0.00931
rs1047997	CENPM	22	42334953	C	G	G	Genotype	1/31/150	4/33/85	8.323		0.01558
rs1047997	CENPM	22	42334953	C	G	G	Recessive	1/181	4/118	3.363	0.163(0.018-1.476)	0.06667
rs10487300	IMMP2L	7	110678928	G	A	A	Allele	68/260	45/185	0.1139	1.075(0.7056-1.638)	0.7357
rs10487300	IMMP2L	7	110678928	G	A	A	Dominant	61/103	43/72	0.001113	0.9916(0.6057-1.623)	0.9734
rs10487300	IMMP2L	7	110678928	G	A	A	Genotype	7/54/103	2/41/72	1.488		0.4751
rs10487300	IMMP2L	7	110678928	G	A	A	Recessive	7/157	2/113	1.385	2.519(0.5137-12.35)	0.2392
rs10487301	IMMP2L	7	110688993	C	T	C	Allele	45/311	32/212	0.02911	0.9586(0.5898-1.558)	0.8645
rs10487301	IMMP2L	7	110688993	C	T	C	Dominant	43/135	31/91	0.06111	0.935(0.5488-1.593)	0.8047
rs10487301	IMMP2L	7	110688993	C	T	C	Genotype	2/41/135	1/30/91	0.156		0.9249
rs10487301	IMMP2L	7	110688993	C	T	C	Recessive	2/176	1/121	0.06754	1.375(0.1233-15.33)	0.795
rs10487302	IMMP2L	7	110691428	G	A	G	Allele	49/303	46/198	2.616	0.6961(0.4481-1.081)	0.1058
rs10487302	IMMP2L	7	110691428	G	A	G	Dominant	47/129	40/82	1.29	0.7469(0.451-1.237)	0.2561
rs10487302	IMMP2L	7	110691428	G	A	G	Genotype	2/45/129	6/34/82	4.359		0.1131
rs10487302	IMMP2L	7	110691428	G	A	G	Recessive	2/174	6/116	3.944	0.2222(0.04409-1.12)	0.04703
rs10489219	LINC01645	1	177326069	G	A	A	Allele	40/310	22/222	0.8949	1.302(0.7527-2.252)	0.3442
rs10489219	LINC01645	1	177326069	G	A	A	Dominant	39/136	22/100	0.7967	1.303(0.7277-2.335)	0.3721
rs10489219	LINC01645	1	177326069	G	A	A	Genotype	1/38/136	0/22/100	1.343		0.5109
rs10489219	LINC01645	1	177326069	G	A	A	Recessive	1/174	0/122	0.6995	NA(NA-NA)	0.403
rs10491965	CACNA1C	12	2551368	C	T	T	Allele	44/320	18/226	3.54	1.726(0.9722-3.066)	0.0599
rs10491965	CACNA1C	12	2551368	C	T	T	Dominant	42/140	16/106	4.695	1.988(1.06-3.727)	0.03025
rs10491965	CACNA1C	12	2551368	C	T	T	Genotype	2/40/140	2/14/106	5.593		0.06101
rs10491965	CACNA1C	12	2551368	C	T	T	Recessive	2/180	2/120	0.1643	0.6667(0.09264-4.797)	0.6852
rs10496083	VRK2	2	58216504	T	G	G	Allele	38/310	34/206	1.394	0.7427(0.4527-1.218)	0.2378
rs10496083	VRK2	2	58216504	T	G	G	Dominant	36/138	31/89	1.068	0.7489(0.4324-1.297)	0.3014
rs10496083	VRK2	2	58216504	T	G	G	Genotype	2/34/138	3/28/89	1.49		0.4748
rs10496083	VRK2	2	58216504	T	G	G	Recessive	2/172	3/117	0.7749	0.4535(0.07462-2.756)	0.3787
rs10496085	VRK2	2	58230446	A	G	G	Allele	47/283	23/207	2.23	1.495(0.8798-2.539)	0.1353
rs10496085	VRK2	2	58230446	A	G	G	Dominant	43/122	23/92	1.382	1.41(0.794-2.503)	0.2398
rs10496085	VRK2	2	58230446	A	G	G	Genotype	4/39/122	0/23/92	3.518		0.1722
rs10496085	VRK2	2	58230446	A	G	G	Recessive	4/161	0/115	2.828	NA(NA-NA)	0.09262
rs10497038	EPC2	2	149414946	A	C	C	Allele	164/200	128/116	3.208	0.7431(0.5368-1.029)	0.07327
rs10497038	EPC2	2	149414946	A	C	C	Dominant	125/57	92/30	1.619	0.7151(0.4262-1.2)	0.2033
rs10497038	EPC2	2	149414946	A	C	C	Genotype	39/86/57	36/56/30	3.117		0.2105
rs10497038	EPC2	2	149414946	A	C	C	Recessive	39/143	36/86	2.566	0.6515(0.385-1.103)	0.1092
rs10497655	MIR548AE1	2	185462041	T	C	T	Allele	193/171	107/137	4.914	1.445(1.043-2.002)	0.02664
rs10497655	MIR548AE1	2	185462041	T	C	T	Dominant	137/45	86/36	0.8549	1.274(0.7618-2.132)	0.3552
rs10497655	MIR548AE1	2	185462041	T	C	T	Genotype	56/81/45	21/65/36	7.097		0.02877
rs10497655	MIR548AE1	2	185462041	T	C	T	Recessive	56/126	21/101	7.097	2.138(1.214-3.764)	0.007722
rs10498160	CUL3	2	225336531	C	A	A	Allele	102/262	67/177	0.02307	1.028(0.7158-1.478)	0.8793
rs10498160	CUL3	2	225336531	C	A	A	Dominant	90/92	58/64	0.1066	1.079(0.6821-1.708)	0.744
rs10498160	CUL3	2	225336531	C	A	A	Genotype	12/78/92	9/49/64	0.2436		0.8853
rs10498160	CUL3	2	225336531	C	A	A	Recessive	12/170	9/113	0.06975	0.8863(0.3616-2.172)	0.7917
rs10498161	CUL3	2	225336889	T	C	C	Allele	102/262	67/177	0.02307	1.028(0.7158-1.478)	0.8793
rs10498161	CUL3	2	225336889	T	C	C	Dominant	90/92	58/64	0.1066	1.079(0.6821-1.708)	0.744
rs10498161	CUL3	2	225336889	T	C	C	Genotype	12/78/92	9/49/64	0.2436		0.8853
rs10498161	CUL3	2	225336889	T	C	C	Recessive	12/170	9/113	0.06975	0.8863(0.3616-2.172)	0.7917
rs10498163	CUL3	2	225434445	A	G	G	Allele	112/236	75/167	0.09371	1.057(0.7422-1.504)	0.7595
rs10498163	CUL3	2	225434445	A	G	G	Dominant	100/74	60/61	1.788	1.374(0.862-2.19)	0.1812
rs10498163	CUL3	2	225434445	A	G	G	Genotype	12/88/74	15/45/61	6.164		0.04586
rs10498163	CUL3	2	225434445	A	G	G	Recessive	12/162	15/106	2.597	0.5235(0.2358-1.162)	0.1071
rs10498309	PRKD1	14	30193889	C	G	G	Allele	21/343	13/231	0.0539	1.088(0.5341-2.216)	0.8164
rs10498309	PRKD1	14	30193889	C	G	G	Dominant	21/161	13/109	0.05729	1.094(0.5254-2.277)	0.8108
rs10498309	PRKD1	14	30193889	C	G	G	Genotype	0/21/161	0/13/109	0.05729		0.8108
rs10498309	PRKD1	14	30193889	C	G	G	Recessive	0/182	0/122	NA	NA(NA-NA)	NA
rs10498310	PRKD1	14	30194146	C	T	T	Allele	20/344	13/231	0.007902	1.033(0.5039-2.118)	0.9292
rs10498310	PRKD1	14	30194146	C	T	T	Dominant	20/162	13/109	0.008383	1.035(0.4942-2.168)	0.927
rs10498310	PRKD1	14	30194146	C	T	T	Genotype	0/20/162	0/13/109	0.008383		0.927
rs10498310	PRKD1	14	30194146	C	T	T	Recessive	0/182	0/122	NA	NA(NA-NA)	NA
rs10498313	PRKD1	14	30398876	A	G	G	Allele	51/313	34/210	0.000712	1.006(0.6304-1.607)	0.9787
rs10498313	PRKD1	14	30398876	A	G	G	Dominant	48/134	33/89	0.01705	0.9661(0.5755-1.622)	0.8961
rs10498313	PRKD1	14	30398876	A	G	G	Genotype	3/45/134	1/32/89	0.451		0.7981
rs10498313	PRKD1	14	30398876	A	G	G	Recessive	3/179	1/121	0.3863	2.028(0.2085-19.73)	0.5343
rs10500994	LUZP2	11	25100229	G	A	G	Allele	82/282	48/196	0.7085	1.187(0.7958-1.772)	0.3999
rs10500994	LUZP2	11	25100229	G	A	G	Dominant	76/106	45/77	0.7239	1.227(0.7658-1.965)	0.3949
rs10500994	LUZP2	11	25100229	G	A	G	Genotype	6/70/106	3/42/77	0.7841		0.6757
rs10500994	LUZP2	11	25100229	G	A	G	Recessive	6/176	3/119	0.1784	1.352(0.3317-5.513)	0.6727
rs10500995	LUZP2	11	25101510	A	G	G	Allele	40/308	18/224	2.649	1.616(0.9028-2.893)	0.1036
rs10500995	LUZP2	11	25101510	A	G	G	Dominant	36/138	18/103	1.613	1.493(0.8025-2.777)	0.2041
rs10500995	LUZP2	11	25101510	A	G	G	Genotype	4/32/138	0/18/103	3.597		0.1655
rs10500995	LUZP2	11	25101510	A	G	G	Recessive	4/170	0/121	2.82	NA(NA-NA)	0.09311
rs10503226	CSMD1	8	3897678	A	T	T	Allele	123/237	95/147	1.623	0.8031(0.5729-1.126)	0.2027
rs10503226	CSMD1	8	3897678	A	T	T	Dominant	103/77	75/46	0.6788	0.8204(0.5122-1.314)	0.41
rs10503226	CSMD1	8	3897678	A	T	T	Genotype	20/83/77	20/55/46	2.006		0.3667
rs10503226	CSMD1	8	3897678	A	T	T	Recessive	20/160	20/101	1.843	0.6312(0.3237-1.231)	0.1746
rs10503227	CSMD1	8	3897724	G	C	C	Allele	121/239	95/149	1.794	0.7941(0.5665-1.113)	0.1804
rs10503227	CSMD1	8	3897724	G	C	C	Dominant	101/79	75/47	0.8606	0.8012(0.5014-1.28)	0.3536
rs10503227	CSMD1	8	3897724	G	C	C	Genotype	20/81/79	20/55/47	2.034		0.3618
rs10503227	CSMD1	8	3897724	G	C	C	Recessive	20/160	20/102	1.766	0.6375(0.327-1.243)	0.1839
rs10503228	CSMD1	8	3898433	A	G	G	Allele	127/237	95/149	1.031	0.8405(0.6008-1.176)	0.31
rs10503228	CSMD1	8	3898433	A	G	G	Dominant	108/74	75/47	0.1389	0.9146(0.5719-1.463)	0.7094
rs10503228	CSMD1	8	3898433	A	G	G	Genotype	19/89/74	20/55/47	2.327		0.3124
rs10503228	CSMD1	8	3898433	A	G	G	Recessive	19/163	20/102	2.315	0.5945(0.3027-1.167)	0.1281
rs10503234	CSMD1	8	3956964	T	C	C	Allele	143/221	68/176	8.403	1.675(1.18-2.377)	0.003747
rs10503234	CSMD1	8	3956964	T	C	C	Dominant	114/68	57/65	7.518	1.912(1.2-3.045)	0.006107
rs10503234	CSMD1	8	3956964	T	C	C	Genotype	29/85/68	11/46/65	8.258		0.0161
rs10503234	CSMD1	8	3956964	T	C	C	Recessive	29/153	11/111	3.059	1.913(0.9164-3.992)	0.0803
rs10503235	CSMD1	8	4000439	G	C	C	Allele	98/266	73/171	0.6482	0.863(0.6028-1.235)	0.4208
rs10503235	CSMD1	8	4000439	G	C	C	Dominant	85/97	65/57	1.263	0.7684(0.4853-1.217)	0.261
rs10503235	CSMD1	8	4000439	G	C	C	Genotype	13/72/97	8/57/57	1.542		0.4625
rs10503235	CSMD1	8	4000439	G	C	C	Recessive	13/169	8/114	0.03893	1.096(0.4403-2.729)	0.8436
rs10503236	CSMD1	8	4002653	A	G	G	Allele	93/269	72/172	1.072	0.8259(0.5749-1.187)	0.3005
rs10503236	CSMD1	8	4002653	A	G	G	Dominant	79/102	64/58	2.271	0.7019(0.4426-1.113)	0.1318
rs10503236	CSMD1	8	4002653	A	G	G	Genotype	14/65/102	8/56/58	3.032		0.2196
rs10503236	CSMD1	8	4002653	A	G	G	Recessive	14/167	8/114	0.15	1.195(0.4854-2.94)	0.6985
rs10503238	CSMD1	8	4040057	A	G	G	Allele	16/336	19/217	3.101	0.5439(0.2737-1.081)	0.07824
rs10503238	CSMD1	8	4040057	A	G	G	Dominant	15/161	17/101	2.521	0.5535(0.2647-1.157)	0.1123
rs10503238	CSMD1	8	4040057	A	G	G	Genotype	1/14/161	2/15/101	2.774		0.2498
rs10503238	CSMD1	8	4040057	A	G	G	Recessive	1/175	2/116	0.8879	0.3314(0.02971-3.697)	0.346
rs10503243	CSMD1	8	4094658	C	G	G	Allele	78/280	55/189	0.04784	0.9573(0.6473-1.416)	0.8269
rs10503243	CSMD1	8	4094658	C	G	G	Dominant	70/109	48/74	0.001726	0.9901(0.618-1.586)	0.9669
rs10503243	CSMD1	8	4094658	C	G	G	Genotype	8/62/109	7/41/74	0.2574		0.8792
rs10503243	CSMD1	8	4094658	C	G	G	Recessive	8/171	7/115	0.2465	0.7686(0.2712-2.178)	0.6195
rs10503251	CSMD1	8	4166712	C	T	C	Allele	49/279	25/219	2.736	1.538(0.9209-2.57)	0.09811
rs10503251	CSMD1	8	4166712	C	T	C	Dominant	44/120	24/98	1.977	1.497(0.8515-2.633)	0.1597
rs10503251	CSMD1	8	4166712	C	T	C	Genotype	5/39/120	1/23/98	2.911		0.2333
rs10503251	CSMD1	8	4166712	C	T	C	Recessive	5/159	1/121	1.692	3.805(0.4388-32.99)	0.1933
rs10503253	CSMD1	8	4180844	C	A	A	Allele	130/228	76/168	1.72	1.26(0.8916-1.782)	0.1897
rs10503253	CSMD1	8	4180844	C	A	A	Dominant	112/67	62/60	4.107	1.618(1.015-2.579)	0.04271
rs10503253	CSMD1	8	4180844	C	A	A	Genotype	18/94/67	14/48/60	5.179		0.07506
rs10503253	CSMD1	8	4180844	C	A	A	Recessive	18/161	14/108	0.1539	0.8625(0.4116-1.807)	0.6949
rs10503256	CSMD1	8	4214179	A	G	A	Allele	138/224	77/167	2.744	1.336(0.9479-1.883)	0.09765
rs10503256	CSMD1	8	4214179	A	G	A	Dominant	110/71	67/55	1.029	1.272(0.7989-2.025)	0.3105
rs10503256	CSMD1	8	4214179	A	G	A	Genotype	28/82/71	10/57/55	3.707		0.1567
rs10503256	CSMD1	8	4214179	A	G	A	Recessive	28/153	10/112	3.515	2.05(0.9566-4.392)	0.06083
rs10503257	CSMD1	8	4216401	C	A	A	Allele	16/346	20/224	3.721	0.5179(0.2628-1.021)	0.05374
rs10503257	CSMD1	8	4216401	C	A	A	Dominant	16/165	20/102	3.972	0.4945(0.245-0.9981)	0.04627
rs10503257	CSMD1	8	4216401	C	A	A	Genotype	0/16/165	0/20/102	3.972		0.04627
rs10503257	CSMD1	8	4216401	C	A	A	Recessive	0/181	0/122	NA	NA(NA-NA)	NA
rs10508561	CACNB2	10	18734235	G	A	A	Allele	100/264	65/179	0.05128	1.043(0.7238-1.503)	0.8208
rs10508561	CACNB2	10	18734235	G	A	A	Dominant	88/94	57/65	0.07782	1.068(0.6744-1.69)	0.7803
rs10508561	CACNB2	10	18734235	G	A	A	Genotype	12/76/94	8/49/65	0.08241		0.9596
rs10508561	CACNB2	10	18734235	G	A	A	Recessive	12/170	8/114	0.0001543	1.006(0.3987-2.538)	0.9901
rs10509757	CNNM2	10	104752960	G	A	A	Allele	150/214	121/123	4.154	0.7125(0.5141-0.9875)	0.04155
rs10509757	CNNM2	10	104752960	G	A	A	Dominant	121/61	91/31	2.274	0.6757(0.4055-1.126)	0.1315
rs10509757	CNNM2	10	104752960	G	A	A	Genotype	29/92/61	30/61/31	4.41		0.1102
rs10509757	CNNM2	10	104752960	G	A	A	Recessive	29/153	30/92	3.499	0.5813(0.328-1.03)	0.06141
rs10509758	CNNM2	10	104681710	T	C	C	Allele	35/317	17/221	1.385	1.435(0.7843-2.627)	0.2392
rs10509758	CNNM2	10	104681710	T	C	C	Dominant	34/142	15/104	2.31	1.66(0.8597-3.206)	0.1285
rs10509758	CNNM2	10	104681710	T	C	C	Genotype	1/33/142	2/13/104	4.036		0.1329
rs10509758	CNNM2	10	104681710	T	C	C	Recessive	1/175	2/117	0.8729	0.3343(0.02997-3.729)	0.3502
rs10509759	CNNM2	10	104689665	A	T	T	Allele	84/258	66/172	0.7354	0.8485(0.5827-1.235)	0.3911
rs10509759	CNNM2	10	104689665	A	T	T	Dominant	77/94	58/61	0.3882	0.8615(0.539-1.377)	0.5332
rs10509759	CNNM2	10	104689665	A	T	T	Genotype	7/70/94	8/50/61	1.138		0.566
rs10509759	CNNM2	10	104689665	A	T	T	Recessive	7/164	8/111	0.9889	0.5922(0.2088-1.68)	0.32
rs10509764	CNNM2	10	104776475	G	A	A	Allele	58/306	51/193	2.45	0.7173(0.4726-1.089)	0.1175
rs10509764	CNNM2	10	104776475	G	A	A	Dominant	51/131	46/76	3.152	0.6432(0.3946-1.048)	0.07584
rs10509764	CNNM2	10	104776475	G	A	A	Genotype	7/44/131	5/41/76	3.341		0.1882
rs10509764	CNNM2	10	104776475	G	A	A	Recessive	7/175	5/117	0.01225	0.936(0.2901-3.02)	0.9119
rs1051375	CACNA1C	12	2788879	G	A	G	Allele	138/226	85/159	0.5951	1.142(0.8147-1.601)	0.4404
rs1051375	CACNA1C	12	2788879	G	A	G	Dominant	112/70	74/48	0.02396	1.038(0.6485-1.661)	0.877
rs1051375	CACNA1C	12	2788879	G	A	G	Genotype	26/86/70	11/63/48	1.968		0.3739
rs1051375	CACNA1C	12	2788879	G	A	G	Recessive	26/156	11/111	1.897	1.682(0.7978-3.545)	0.1684
rs1051434	MPHOSPH9	12	123641200	C	T	C	Allele	106/248	64/176	0.7518	1.175(0.8156-1.694)	0.3859
rs1051434	MPHOSPH9	12	123641200	C	T	C	Dominant	95/82	56/64	1.404	1.324(0.832-2.107)	0.236
rs1051434	MPHOSPH9	12	123641200	C	T	C	Genotype	11/84/82	8/48/64	1.632		0.4423
rs1051434	MPHOSPH9	12	123641200	C	T	C	Recessive	11/166	8/112	0.0244	0.9277(0.3618-2.379)	0.8759
rs10516486	BANK1	4	102751276	C	T	T	Allele	180/184	108/136	1.577	1.232(0.8895-1.706)	0.2092
rs10516486	BANK1	4	102751276	C	T	T	Dominant	132/50	87/35	0.05362	1.062(0.6379-1.768)	0.8169
rs10516486	BANK1	4	102751276	C	T	T	Genotype	48/84/50	21/66/35	3.673		0.1594
rs10516486	BANK1	4	102751276	C	T	T	Recessive	48/134	21/101	3.493	1.723(0.9703-3.059)	0.06162
rs10516487	BANK1	4	102751076	G	A	A	Allele	60/304	32/212	1.291	1.308(0.8226-2.079)	0.2559
rs10516487	BANK1	4	102751076	G	A	A	Dominant	55/127	31/91	0.833	1.271(0.7589-2.13)	0.3614
rs10516487	BANK1	4	102751076	G	A	A	Genotype	5/50/127	1/30/91	1.841		0.3983
rs10516487	BANK1	4	102751076	G	A	A	Recessive	5/177	1/121	1.403	3.418(0.3944-29.62)	0.2363
rs10520163	CLCN3	4	170626552	T	C	T	Allele	90/272	69/175	0.8792	0.8392(0.5816-1.211)	0.3484
rs10520163	CLCN3	4	170626552	T	C	T	Dominant	79/102	60/62	0.8989	0.8003(0.5049-1.269)	0.3431
rs10520163	CLCN3	4	170626552	T	C	T	Genotype	11/68/102	9/51/62	0.9315		0.6277
rs10520163	CLCN3	4	170626552	T	C	T	Recessive	11/170	9/113	0.1997	0.8124(0.3262-2.023)	0.655
rs10520164	CLCN3	4	170626898	C	T	T	Allele	55/307	53/191	4.241	0.6456(0.4249-0.9809)	0.03946
rs10520164	CLCN3	4	170626898	C	T	T	Dominant	53/128	47/75	2.816	0.6607(0.4067-1.073)	0.09334
rs10520164	CLCN3	4	170626898	C	T	T	Genotype	2/51/128	6/41/75	5.65		0.0593
rs10520164	CLCN3	4	170626898	C	T	T	Recessive	2/179	6/116	4.122	0.216(0.04287-1.089)	0.04233
rs10520312	GPM6A	4	176768164	C	T	T	Allele	104/224	84/160	0.4688	0.8844(0.622-1.257)	0.4936
rs10520312	GPM6A	4	176768164	C	T	T	Dominant	89/75	70/52	0.2739	0.8815(0.5496-1.414)	0.6007
rs10520312	GPM6A	4	176768164	C	T	T	Genotype	15/74/75	14/56/52	0.5359		0.765
rs10520312	GPM6A	4	176768164	C	T	T	Recessive	15/149	14/108	0.4165	0.7766(0.3598-1.676)	0.5187
rs10520313	GPM6A	4	176744539	G	A	A	Allele	47/315	33/211	0.03725	0.954(0.5915-1.539)	0.847
rs10520313	GPM6A	4	176744539	G	A	A	Dominant	43/138	31/91	0.1079	0.9147(0.5372-1.558)	0.7426
rs10520313	GPM6A	4	176744539	G	A	A	Genotype	4/39/138	2/29/91	0.3067		0.8578
rs10520313	GPM6A	4	176744539	G	A	A	Recessive	4/177	2/120	0.1222	1.356(0.2445-7.52)	0.7266
rs10520314	GPM6A	4	176841238	A	G	G	Allele	61/297	49/195	0.8997	0.8174(0.5386-1.24)	0.3429
rs10520314	GPM6A	4	176841238	A	G	G	Dominant	56/123	44/78	0.7474	0.8071(0.4963-1.312)	0.3873
rs10520314	GPM6A	4	176841238	A	G	G	Genotype	5/51/123	5/39/78	0.9134		0.6334
rs10520314	GPM6A	4	176841238	A	G	G	Recessive	5/174	5/117	0.3847	0.6724(0.1904-2.374)	0.5351
rs10520319	GPM6A	4	176878348	C	T	T	Allele	52/306	42/202	0.7957	0.8173(0.5244-1.274)	0.3724
rs10520319	GPM6A	4	176878348	C	T	T	Dominant	47/132	38/84	0.8563	0.7871(0.4738-1.308)	0.3548
rs10520319	GPM6A	4	176878348	C	T	T	Genotype	5/42/132	4/34/84	0.8566		0.6516
rs10520319	GPM6A	4	176878348	C	T	T	Recessive	5/174	4/118	0.05893	0.8477(0.223-3.223)	0.8082
rs10520320	GPM6A	4	176880351	C	T	T	Allele	53/307	42/202	0.6808	0.8303(0.5336-1.292)	0.4093
rs10520320	GPM6A	4	176880351	C	T	T	Dominant	47/133	38/84	0.912	0.7812(0.4703-1.297)	0.3396
rs10520320	GPM6A	4	176880351	C	T	T	Genotype	6/41/133	4/34/84	1.016		0.6016
rs10520320	GPM6A	4	176880351	C	T	T	Recessive	6/174	4/118	0.0006782	1.017(0.281-3.683)	0.9792
rs10521099	SHISA9	16	13333811	C	T	T	Allele	22/342	16/228	0.06572	0.9167(0.4712-1.783)	0.7977
rs10521099	SHISA9	16	13333811	C	T	T	Dominant	20/162	15/107	0.1223	0.8807(0.4319-1.796)	0.7266
rs10521099	SHISA9	16	13333811	C	T	T	Genotype	2/18/162	1/14/107	0.2462		0.8842
rs10521099	SHISA9	16	13333811	C	T	T	Recessive	2/180	1/121	0.05828	1.344(0.1206-14.99)	0.8092
rs1054284	GATAD2A	19	19616953	T	G	G	Allele	103/261	65/179	0.2007	1.087(0.7551-1.564)	0.6542
rs1054284	GATAD2A	19	19616953	T	G	G	Dominant	89/93	58/64	0.05411	1.056(0.6673-1.671)	0.8161
rs1054284	GATAD2A	19	19616953	T	G	G	Genotype	14/75/93	7/51/64	0.4363		0.804
rs1054284	GATAD2A	19	19616953	T	G	G	Recessive	14/168	7/115	0.4339	1.369(0.536-3.497)	0.5101
rs1054308	GATAD2A	19	19617656	G	A	A	Allele	49/315	21/223	3.38	1.652(0.9634-2.832)	0.066
rs1054308	GATAD2A	19	19617656	G	A	A	Dominant	46/136	21/101	2.763	1.627(0.9137-2.896)	0.09649
rs1054308	GATAD2A	19	19617656	G	A	A	Genotype	3/43/136	0/21/101	4.047		0.1322
rs1054308	GATAD2A	19	19617656	G	A	A	Recessive	3/179	0/122	2.031	NA(NA-NA)	0.1541
rs10545077	CSMD1	8	4216489	CA	-	-	Allele	143/209	97/145	0.01752	1.023(0.7326-1.428)	0.8947
rs10545077	CSMD1	8	4216489	CA	-	-	Dominant	116/60	81/40	0.03426	0.9547(0.5846-1.559)	0.8531
rs10545077	CSMD1	8	4216489	CA	-	-	Genotype	27/89/60	16/65/40	0.3821		0.8261
rs10545077	CSMD1	8	4216489	CA	-	-	Recessive	27/149	16/105	0.2597	1.189(0.6104-2.317)	0.6103
rs1055270	RIMS1	6	73112380	C	A	A	Allele	48/308	34/210	0.02499	0.9626(0.5998-1.545)	0.8744
rs1055270	RIMS1	6	73112380	C	A	A	Dominant	46/132	31/91	0.007109	1.023(0.6034-1.734)	0.9328
rs1055270	RIMS1	6	73112380	C	A	A	Genotype	2/44/132	3/28/91	0.8707		0.647
rs1055270	RIMS1	6	73112380	C	A	A	Recessive	2/176	3/119	0.7877	0.4508(0.07419-2.739)	0.3748
rs10555379	IMMP2L	7	110644643	TGA	-	-	Allele	110/222	88/156	0.5363	0.8784(0.6208-1.243)	0.464
rs10555379	IMMP2L	7	110644643	TGA	-	-	Dominant	92/74	72/50	0.3706	0.8634(0.5379-1.386)	0.5427
rs10555379	IMMP2L	7	110644643	TGA	-	-	Genotype	18/74/74	16/56/50	0.5456		0.7612
rs10555379	IMMP2L	7	110644643	TGA	-	-	Recessive	18/148	16/106	0.3484	0.8057(0.3929-1.652)	0.555
rs10556948	LINC01360	1	73772905	CGCA	-	CGCA	Allele	82/280	44/200	1.888	1.331(0.8845-2.003)	0.1694
rs10556948	LINC01360	1	73772905	CGCA	-	CGCA	Dominant	75/106	40/82	2.315	1.45(0.8976-2.344)	0.1281
rs10556948	LINC01360	1	73772905	CGCA	-	CGCA	Genotype	7/68/106	4/36/82	2.328		0.3122
rs10556948	LINC01360	1	73772905	CGCA	-	CGCA	Recessive	7/174	4/118	0.0722	1.187(0.3398-4.144)	0.7882
rs10557613	SRPK2	7	104853976	CAA	-	-	Allele	36/328	20/224	0.5009	1.229(0.6935-2.179)	0.4791
rs10557613	SRPK2	7	104853976	CAA	-	-	Dominant	34/148	20/102	0.2617	1.172(0.6384-2.15)	0.6089
rs10557613	SRPK2	7	104853976	CAA	-	-	Genotype	2/32/148	0/20/102	1.448		0.4849
rs10557613	SRPK2	7	104853976	CAA	-	-	Recessive	2/180	0/122	1.35	NA(NA-NA)	0.2454
rs1057865	TLE3	15	70345626	C	T	T	Allele	85/277	61/181	0.2357	0.9105(0.6236-1.329)	0.6273
rs1057865	TLE3	15	70345626	C	T	T	Dominant	81/100	52/69	0.09283	1.075(0.6757-1.71)	0.7606
rs1057865	TLE3	15	70345626	C	T	T	Genotype	4/77/100	9/43/69	5.541		0.06263
rs1057865	TLE3	15	70345626	C	T	T	Recessive	4/177	9/112	4.812	0.2812(0.08459-0.935)	0.02826
rs1058304	AKT3	1	243664857	C	T	T	Allele	103/261	68/176	0.01323	1.021(0.7119-1.466)	0.9084
rs1058304	AKT3	1	243664857	C	T	T	Dominant	84/98	61/61	0.4331	0.8571(0.5415-1.357)	0.5105
rs1058304	AKT3	1	243664857	C	T	T	Genotype	19/65/98	7/54/61	3.458		0.1775
rs1058304	AKT3	1	243664857	C	T	T	Recessive	19/163	7/115	2.065	1.915(0.7795-4.705)	0.1508
rs1058305	AKT3	1	243664642	A	G	G	Allele	104/260	68/176	0.03554	1.035(0.7219-1.485)	0.8505
rs1058305	AKT3	1	243664642	A	G	G	Dominant	85/97	61/61	0.318	0.8763(0.5537-1.387)	0.5728
rs1058305	AKT3	1	243664642	A	G	G	Genotype	19/66/97	7/54/61	3.224		0.1994
rs1058305	AKT3	1	243664642	A	G	G	Recessive	19/163	7/115	2.065	1.915(0.7795-4.705)	0.1508
rs1058382	FXR1	3	180698128	A	T	A	Allele	81/277	58/186	0.1071	0.9378(0.6381-1.378)	0.7435
rs1058382	FXR1	3	180698128	A	T	A	Dominant	68/111	49/73	0.1445	0.9127(0.5697-1.462)	0.7039
rs1058382	FXR1	3	180698128	A	T	A	Genotype	13/55/111	9/40/73	0.1551		0.9254
rs1058382	FXR1	3	180698128	A	T	A	Recessive	13/166	9/113	0.001403	0.9833(0.4067-2.377)	0.9701
rs10586910	SOX2-OT	3	181260519	AC	-	-	Allele	108/234	91/151	2.29	0.7658(0.5419-1.082)	0.1302
rs10586910	SOX2-OT	3	181260519	AC	-	-	Dominant	87/84	76/45	4.091	0.6133(0.3813-0.9863)	0.0431
rs10586910	SOX2-OT	3	181260519	AC	-	-	Genotype	21/66/84	15/61/45	4.56		0.1023
rs10586910	SOX2-OT	3	181260519	AC	-	-	Recessive	21/150	15/106	0.000882	0.9893(0.4875-2.008)	0.9763
rs1058766	RERE	1	8418650	T	C	T	Allele	31/331	15/223	1.037	1.392(0.7346-2.639)	0.3085
rs1058766	RERE	1	8418650	T	C	T	Dominant	30/151	15/104	0.8873	1.377(0.7061-2.687)	0.3462
rs1058766	RERE	1	8418650	T	C	T	Genotype	1/29/151	0/15/104	1.362		0.5061
rs1058766	RERE	1	8418650	T	C	T	Recessive	1/180	0/119	0.6597	NA(NA-NA)	0.4167
rs1058868	CLCN3	4	170634390	C	T	T	Allele	55/309	53/191	4.371	0.6414(0.4222-0.9745)	0.03655
rs1058868	CLCN3	4	170634390	C	T	T	Dominant	53/129	47/75	2.926	0.6556(0.4037-1.065)	0.08716
rs1058868	CLCN3	4	170634390	C	T	T	Genotype	2/51/129	6/41/75	5.763		0.05604
rs1058868	CLCN3	4	170634390	C	T	T	Recessive	2/180	6/116	4.158	0.2148(0.04263-1.082)	0.04145
rs1060263	TOX	8	59718767	T	C	C	Allele	109/255	85/159	1.608	0.7996(0.5658-1.13)	0.2047
rs1060263	TOX	8	59718767	T	C	C	Dominant	94/88	74/48	2.397	0.6929(0.4351-1.103)	0.1216
rs1060263	TOX	8	59718767	T	C	C	Genotype	15/79/88	11/63/48	2.436		0.2959
rs1060263	TOX	8	59718767	T	C	C	Recessive	15/167	11/111	0.05604	0.9064(0.4015-2.046)	0.8129
rs10611414	VRK2	2	58165968	TC	-	TC	Allele	87/261	78/166	3.463	0.7094(0.4938-1.019)	0.06274
rs10611414	VRK2	2	58165968	TC	-	TC	Dominant	79/95	65/57	1.781	0.7292(0.4584-1.16)	0.182
rs10611414	VRK2	2	58165968	TC	-	TC	Genotype	8/71/95	13/52/57	4.633		0.0986
rs10611414	VRK2	2	58165968	TC	-	TC	Recessive	8/166	13/109	3.993	0.4041(0.1621-1.007)	0.04569
rs10623644	TCF4	18	53090404	-	AA	AA	Allele	180/182	117/127	0.1833	1.074(0.7758-1.486)	0.6685
rs10623644	TCF4	18	53090404	-	AA	AA	Dominant	133/48	89/33	0.01045	1.027(0.6119-1.725)	0.9186
rs10623644	TCF4	18	53090404	-	AA	AA	Genotype	47/86/48	28/61/33	0.3683		0.8318
rs10623644	TCF4	18	53090404	-	AA	AA	Recessive	47/134	28/94	0.3559	1.178(0.6882-2.015)	0.5508
rs1063966	GATAD2A	19	19616742	G	A	A	Allele	113/251	72/172	0.1628	1.075(0.7552-1.532)	0.6866
rs1063966	GATAD2A	19	19616742	G	A	A	Dominant	96/86	62/60	0.1087	1.08(0.6827-1.709)	0.7416
rs1063966	GATAD2A	19	19616742	G	A	A	Genotype	17/79/86	10/52/60	0.1745		0.9164
rs1063966	GATAD2A	19	19616742	G	A	A	Recessive	17/165	10/112	0.1181	1.154(0.5097-2.612)	0.7311
rs10650434	MAD1L1	7	2025096	-	CT	CT	Allele	164/200	116/128	0.3634	0.9048(0.6536-1.253)	0.5466
rs10650434	MAD1L1	7	2025096	-	CT	CT	Dominant	132/50	90/32	0.05729	0.9387(0.559-1.576)	0.8108
rs10650434	MAD1L1	7	2025096	-	CT	CT	Genotype	32/100/50	26/64/32	0.6579		0.7197
rs10650434	MAD1L1	7	2025096	-	CT	CT	Recessive	32/150	26/96	0.6579	0.7877(0.4422-1.403)	0.4173
rs10655213	MIR137HG	1	98461257	-	TTGT	-	Allele	30/314	16/228	0.9266	1.361(0.7249-2.557)	0.3357
rs10655213	MIR137HG	1	98461257	-	TTGT	-	Dominant	28/144	16/106	0.5616	1.288(0.6635-2.501)	0.4536
rs10655213	MIR137HG	1	98461257	-	TTGT	-	Genotype	2/26/144	0/16/106	1.703		0.4268
rs10655213	MIR137HG	1	98461257	-	TTGT	-	Recessive	2/170	0/122	1.428	NA(NA-NA)	0.232
rs1065771	PTPRF	1	44035352	C	T	T	Allele	140/222	84/160	1.129	1.201(0.8564-1.685)	0.288
rs1065771	PTPRF	1	44035352	C	T	T	Dominant	119/62	71/51	1.776	1.379(0.8592-2.212)	0.1826
rs1065771	PTPRF	1	44035352	C	T	T	Genotype	21/98/62	13/58/51	1.789		0.4088
rs1065771	PTPRF	1	44035352	C	T	T	Recessive	21/160	13/109	0.06553	1.1(0.5286-2.291)	0.798
rs1065772	PTPRF	1	44072018	C	T	C	Allele	166/198	115/129	0.137	0.9404(0.6794-1.302)	0.7113
rs1065772	PTPRF	1	44072018	C	T	C	Dominant	130/52	84/38	0.2326	1.131(0.6858-1.865)	0.6296
rs1065772	PTPRF	1	44072018	C	T	C	Genotype	36/94/52	31/53/38	2.231		0.3277
rs1065772	PTPRF	1	44072018	C	T	C	Recessive	36/146	31/91	1.347	0.7238(0.4189-1.251)	0.2458
rs10662639	LOC102724604	3	181152984	-	CTT	CTT	Allele	143/199	120/124	3.125	0.7425(0.5336-1.033)	0.07712
rs10662639	LOC102724604	3	181152984	-	CTT	CTT	Dominant	112/59	85/37	0.5634	0.8263(0.502-1.36)	0.4529
rs10662639	LOC102724604	3	181152984	-	CTT	CTT	Genotype	31/81/59	35/50/37	4.553		0.1027
rs10662639	LOC102724604	3	181152984	-	CTT	CTT	Recessive	31/140	35/87	4.55	0.5504(0.3168-0.9564)	0.03293
rs10687575	CSMD1	8	3893861	-	AACT	AACT	Allele	125/237	96/148	1.458	0.8131(0.5811-1.138)	0.2273
rs10687575	CSMD1	8	3893861	-	AACT	AACT	Dominant	105/76	76/46	0.5561	0.8362(0.5225-1.338)	0.4558
rs10687575	CSMD1	8	3893861	-	AACT	AACT	Genotype	20/85/76	20/56/46	1.926		0.3817
rs10687575	CSMD1	8	3893861	-	AACT	AACT	Recessive	20/161	20/102	1.816	0.6335(0.325-1.235)	0.1778
rs10689377	ZNF804A	2	185463815	-	CT	CT	Allele	53/311	40/204	0.3788	0.8691(0.5559-1.359)	0.5382
rs10689377	ZNF804A	2	185463815	-	CT	CT	Dominant	46/136	38/84	1.26	0.7477(0.4496-1.243)	0.2617
rs10689377	ZNF804A	2	185463815	-	CT	CT	Genotype	7/39/136	2/36/84	3.482		0.1753
rs10689377	ZNF804A	2	185463815	-	CT	CT	Recessive	7/175	2/120	1.238	2.4(0.4901-11.75)	0.2658
rs10700076	THOC7	3	63840958	-	TCTG	-	Allele	136/200	81/147	1.406	1.234(0.8715-1.748)	0.2357
rs10700076	THOC7	3	63840958	-	TCTG	-	Dominant	112/56	67/47	1.826	1.403(0.8579-2.294)	0.1766
rs10700076	THOC7	3	63840958	-	TCTG	-	Genotype	24/88/56	14/53/47	1.833		0.4
rs10700076	THOC7	3	63840958	-	TCTG	-	Recessive	24/144	14/100	0.2342	1.19(0.5872-2.414)	0.6285
rs10709956	CHRNA5	15	78872835	A	-	A	Allele	84/274	67/175	1.367	0.8007(0.5515-1.163)	0.2424
rs10709956	CHRNA5	15	78872835	A	-	A	Dominant	75/104	62/59	2.538	0.6863(0.4315-1.091)	0.1111
rs10709956	CHRNA5	15	78872835	A	-	A	Genotype	9/66/104	5/57/59	3.128		0.2093
rs10709956	CHRNA5	15	78872835	A	-	A	Recessive	9/170	5/116	0.1302	1.228(0.4014-3.758)	0.7182
rs10717122	SHMT2	12	57623092	T	-	T	Allele	157/207	111/133	0.3301	0.9088(0.6557-1.259)	0.5656
rs10717122	SHMT2	12	57623092	T	-	T	Dominant	120/62	87/35	0.9721	0.7786(0.4733-1.281)	0.3242
rs10717122	SHMT2	12	57623092	T	-	T	Genotype	37/83/62	24/63/35	1.232		0.5402
rs10717122	SHMT2	12	57623092	T	-	T	Recessive	37/145	24/98	0.01969	1.042(0.5868-1.85)	0.8884
rs10718526	CACNA1I	22	39966419	A	-	A	Allele	53/307	32/212	0.3108	1.144(0.7131-1.834)	0.5772
rs10718526	CACNA1I	22	39966419	A	-	A	Dominant	51/129	30/92	0.5191	1.212(0.7177-2.048)	0.4712
rs10718526	CACNA1I	22	39966419	A	-	A	Genotype	2/49/129	2/28/92	0.8127		0.6661
rs10718526	CACNA1I	22	39966419	A	-	A	Recessive	2/178	2/120	0.1552	0.6742(0.09368-4.852)	0.6936
rs10735559	RASEF	9	85596321	T	C	T	Allele	52/306	43/201	1.048	0.7943(0.5108-1.235)	0.306
rs10735559	RASEF	9	85596321	T	C	T	Dominant	50/129	40/82	0.8155	0.7946(0.4822-1.309)	0.3665
rs10735559	RASEF	9	85596321	T	C	T	Genotype	2/48/129	3/37/82	1.347		0.5099
rs10735559	RASEF	9	85596321	T	C	T	Recessive	2/177	3/119	0.7995	0.4482(0.07378-2.723)	0.3712
rs10741073	CACNB2	10	18746965	C	A	A	Allele	94/242	68/172	0.008834	0.9825(0.6799-1.42)	0.9251
rs10741073	CACNB2	10	18746965	C	A	A	Dominant	80/88	60/60	0.1589	0.9091(0.5689-1.453)	0.6902
rs10741073	CACNB2	10	18746965	C	A	A	Genotype	14/66/88	8/52/60	0.6117		0.7365
rs10741073	CACNB2	10	18746965	C	A	A	Recessive	14/154	8/112	0.2756	1.273(0.5164-3.137)	0.5996
rs10743672	TMTC1	12	29920565	G	A	A	Allele	178/186	113/131	0.3926	1.109(0.8017-1.535)	0.531
rs10743672	TMTC1	12	29920565	G	A	A	Dominant	131/51	86/36	0.07898	1.075(0.6483-1.783)	0.7787
rs10743672	TMTC1	12	29920565	G	A	A	Genotype	47/84/51	27/59/36	0.5412		0.7629
rs10743672	TMTC1	12	29920565	G	A	A	Recessive	47/135	27/95	0.5409	1.225(0.713-2.105)	0.4621
rs10743673	TMTC1	12	29920569	G	T	T	Allele	178/186	113/131	0.3926	1.109(0.8017-1.535)	0.531
rs10743673	TMTC1	12	29920569	G	T	T	Dominant	131/51	86/36	0.07898	1.075(0.6483-1.783)	0.7787
rs10743673	TMTC1	12	29920569	G	T	T	Genotype	47/84/51	27/59/36	0.5412		0.7629
rs10743673	TMTC1	12	29920569	G	T	T	Recessive	47/135	27/95	0.5409	1.225(0.713-2.105)	0.4621
rs10743674	TMTC1	12	29920614	G	A	A	Allele	174/186	113/131	0.2384	1.084(0.7831-1.502)	0.6254
rs10743674	TMTC1	12	29920614	G	A	A	Dominant	128/52	86/36	0.01351	1.03(0.6217-1.708)	0.9075
rs10743674	TMTC1	12	29920614	G	A	A	Genotype	46/82/52	27/59/36	0.4849		0.7847
rs10743674	TMTC1	12	29920614	G	A	A	Recessive	46/134	27/95	0.4652	1.208(0.7017-2.079)	0.4952
rs10744560	CACNA1C-IT3	12	2387099	C	T	T	Allele	20/344	15/229	0.1148	0.8876(0.4452-1.77)	0.7347
rs10744560	CACNA1C-IT3	12	2387099	C	T	T	Dominant	20/162	15/107	0.1223	0.8807(0.4319-1.796)	0.7266
rs10744560	CACNA1C-IT3	12	2387099	C	T	T	Genotype	0/20/162	0/15/107	0.1223		0.7266
rs10744560	CACNA1C-IT3	12	2387099	C	T	T	Recessive	0/182	0/122	NA	NA(NA-NA)	NA
rs10748839	NT5C2	10	104953547	T	C	T	Allele	180/184	110/134	1.118	1.192(0.8608-1.65)	0.2905
rs10748839	NT5C2	10	104953547	T	C	T	Dominant	141/41	87/35	1.479	1.384(0.819-2.337)	0.224
rs10748839	NT5C2	10	104953547	T	C	T	Genotype	39/102/41	23/64/35	1.519		0.468
rs10748839	NT5C2	10	104953547	T	C	T	Recessive	39/143	23/99	0.2986	1.174(0.6602-2.087)	0.5848
rs1076341	CACNA1C	12	2553231	C	G	G	Allele	24/340	14/230	0.1825	1.16(0.5875-2.289)	0.6692
rs1076341	CACNA1C	12	2553231	C	G	G	Dominant	24/158	14/108	0.1956	1.172(0.5801-2.367)	0.6583
rs1076341	CACNA1C	12	2553231	C	G	G	Genotype	0/24/158	0/14/108	0.1956		0.6583
rs1076341	CACNA1C	12	2553231	C	G	G	Recessive	0/182	0/122	NA	NA(NA-NA)	NA
rs1076342	CACNA1C	12	2553238	T	C	C	Allele	24/340	14/230	0.1825	1.16(0.5875-2.289)	0.6692
rs1076342	CACNA1C	12	2553238	T	C	C	Dominant	24/158	14/108	0.1956	1.172(0.5801-2.367)	0.6583
rs1076342	CACNA1C	12	2553238	T	C	C	Genotype	0/24/158	0/14/108	0.1956		0.6583
rs1076342	CACNA1C	12	2553238	T	C	C	Recessive	0/182	0/122	NA	NA(NA-NA)	NA
rs1076343	CACNA1C	12	2553576	A	G	G	Allele	24/340	14/230	0.1825	1.16(0.5875-2.289)	0.6692
rs1076343	CACNA1C	12	2553576	A	G	G	Dominant	24/158	14/108	0.1956	1.172(0.5801-2.367)	0.6583
rs1076343	CACNA1C	12	2553576	A	G	G	Genotype	0/24/158	0/14/108	0.1956		0.6583
rs1076343	CACNA1C	12	2553576	A	G	G	Recessive	0/182	0/122	NA	NA(NA-NA)	NA
rs1076345	CACNA1C	12	2554214	C	T	T	Allele	19/345	14/230	0.07634	0.9048(0.4447-1.841)	0.7823
rs1076345	CACNA1C	12	2554214	C	T	T	Dominant	19/163	14/108	0.08099	0.8992(0.4325-1.87)	0.776
rs1076345	CACNA1C	12	2554214	C	T	T	Genotype	0/19/163	0/14/108	0.08099		0.776
rs1076345	CACNA1C	12	2554214	C	T	T	Recessive	0/182	0/122	NA	NA(NA-NA)	NA
rs10764520	CACNB2	10	18758481	T	C	T	Allele	116/216	90/154	0.2317	0.9189(0.6513-1.297)	0.6303
rs10764520	CACNB2	10	18758481	T	C	T	Dominant	92/74	73/49	0.56	0.8345(0.5195-1.341)	0.4542
rs10764520	CACNB2	10	18758481	T	C	T	Genotype	24/68/74	17/56/49	0.7326		0.6933
rs10764520	CACNB2	10	18758481	T	C	T	Recessive	24/142	17/105	0.01578	1.044(0.5339-2.041)	0.9
rs10767310	LUZP2	11	25101874	C	T	C	Allele	34/328	28/216	0.6887	0.7997(0.4712-1.357)	0.4066
rs10767310	LUZP2	11	25101874	C	T	C	Dominant	33/148	27/95	0.6977	0.7845(0.4436-1.387)	0.4036
rs10767310	LUZP2	11	25101874	C	T	C	Genotype	1/32/148	1/26/95	0.7192		0.698
rs10767310	LUZP2	11	25101874	C	T	C	Recessive	1/180	1/121	0.07934	0.6722(0.04165-10.85)	0.7782
rs10771578	TMTC1	12	29914728	T	C	C	Allele	147/215	88/156	1.267	1.212(0.867-1.695)	0.2604
rs10771578	TMTC1	12	29914728	T	C	C	Dominant	114/67	72/50	0.4839	1.182(0.7383-1.891)	0.4867
rs10771578	TMTC1	12	29914728	T	C	C	Genotype	33/81/67	16/56/50	1.498		0.4727
rs10771578	TMTC1	12	29914728	T	C	C	Recessive	33/148	16/106	1.408	1.477(0.7734-2.821)	0.2354
rs10771579	TMTC1	12	29920420	G	C	C	Allele	179/185	113/131	0.4801	1.122(0.8106-1.552)	0.4884
rs10771579	TMTC1	12	29920420	G	C	C	Dominant	131/51	86/36	0.07898	1.075(0.6483-1.783)	0.7787
rs10771579	TMTC1	12	29920420	G	C	C	Genotype	48/83/51	27/59/36	0.708		0.7019
rs10771579	TMTC1	12	29920420	G	C	C	Recessive	48/134	27/95	0.7074	1.26(0.7346-2.162)	0.4003
rs10774033	CACNA1C	12	2314426	C	T	T	Allele	123/239	83/157	0.0235	0.9735(0.6904-1.373)	0.8782
rs10774033	CACNA1C	12	2314426	C	T	T	Dominant	104/77	71/49	0.08651	0.9321(0.5836-1.489)	0.7687
rs10774033	CACNA1C	12	2314426	C	T	T	Genotype	19/85/77	12/59/49	0.141		0.9319
rs10774033	CACNA1C	12	2314426	C	T	T	Recessive	19/162	12/108	0.01931	1.056(0.4924-2.263)	0.8895
rs10774035	CACNA1C	12	2368674	C	T	T	Allele	20/344	14/230	0.01637	0.9551(0.4729-1.929)	0.8982
rs10774035	CACNA1C	12	2368674	C	T	T	Dominant	20/162	14/108	0.0174	0.9524(0.4612-1.967)	0.8951
rs10774035	CACNA1C	12	2368674	C	T	T	Genotype	0/20/162	0/14/108	0.0174		0.8951
rs10774035	CACNA1C	12	2368674	C	T	T	Recessive	0/182	0/122	NA	NA(NA-NA)	NA
rs10774036	CACNA1C-IT3	12	2386948	C	T	T	Allele	20/344	15/229	0.1148	0.8876(0.4452-1.77)	0.7347
rs10774036	CACNA1C-IT3	12	2386948	C	T	T	Dominant	20/162	15/107	0.1223	0.8807(0.4319-1.796)	0.7266
rs10774036	CACNA1C-IT3	12	2386948	C	T	T	Genotype	0/20/162	0/15/107	0.1223		0.7266
rs10774036	CACNA1C-IT3	12	2386948	C	T	T	Recessive	0/182	0/122	NA	NA(NA-NA)	NA
rs10774037	CACNA1C	12	2420526	G	A	G	Allele	26/338	17/227	0.006857	1.027(0.5448-1.936)	0.934
rs10774037	CACNA1C	12	2420526	G	A	G	Dominant	26/156	17/105	0.007422	1.029(0.5323-1.991)	0.9313
rs10774037	CACNA1C	12	2420526	G	A	G	Genotype	0/26/156	0/17/105	0.007422		0.9313
rs10774037	CACNA1C	12	2420526	G	A	G	Recessive	0/182	0/122	NA	NA(NA-NA)	NA
rs10774041	CACNA1C	12	2513893	A	G	A	Allele	125/239	79/165	0.2526	1.092(0.774-1.542)	0.6152
rs10774041	CACNA1C	12	2513893	A	G	A	Dominant	104/78	66/56	0.2747	1.131(0.7131-1.795)	0.6002
rs10774041	CACNA1C	12	2513893	A	G	A	Genotype	21/83/78	13/53/56	0.2808		0.869
rs10774041	CACNA1C	12	2513893	A	G	A	Recessive	21/161	13/109	0.05729	1.094(0.5254-2.277)	0.8108
rs10774042	CACNA1C	12	2519129	T	C	C	Allele	111/253	78/166	0.1479	0.9337(0.6583-1.324)	0.7006
rs10774042	CACNA1C	12	2519129	T	C	C	Dominant	92/90	64/58	0.1066	0.9264(0.5854-1.466)	0.744
rs10774042	CACNA1C	12	2519129	T	C	C	Genotype	19/73/90	14/50/58	0.1407		0.9321
rs10774042	CACNA1C	12	2519129	T	C	C	Recessive	19/163	14/108	0.08099	0.8992(0.4325-1.87)	0.776
rs10774044	CACNA1C	12	2550490	G	A	A	Allele	44/320	18/226	3.54	1.726(0.9722-3.066)	0.0599
rs10774044	CACNA1C	12	2550490	G	A	A	Dominant	42/140	16/106	4.695	1.988(1.06-3.727)	0.03025
rs10774044	CACNA1C	12	2550490	G	A	A	Genotype	2/40/140	2/14/106	5.593		0.06101
rs10774044	CACNA1C	12	2550490	G	A	A	Recessive	2/180	2/120	0.1643	0.6667(0.09264-4.797)	0.6852
rs10774053	CACNA1C	12	2791132	A	G	A	Allele	137/227	85/159	0.4945	1.129(0.8051-1.583)	0.4819
rs10774053	CACNA1C	12	2791132	A	G	A	Dominant	112/70	74/48	0.02396	1.038(0.6485-1.661)	0.877
rs10774053	CACNA1C	12	2791132	A	G	A	Genotype	25/87/70	11/63/48	1.607		0.4478
rs10774053	CACNA1C	12	2791132	A	G	A	Recessive	25/157	11/111	1.559	1.607(0.7593-3.4)	0.2119
rs10786725	CNNM2	10	104682357	T	C	T	Allele	181/183	109/135	1.495	1.225(0.8847-1.696)	0.2214
rs10786725	CNNM2	10	104682357	T	C	T	Dominant	140/42	86/36	1.584	1.395(0.8297-2.347)	0.2082
rs10786725	CNNM2	10	104682357	T	C	T	Genotype	41/99/42	23/63/36	1.75		0.4168
rs10786725	CNNM2	10	104682357	T	C	T	Recessive	41/141	23/99	0.5935	1.252(0.7067-2.217)	0.4411
rs10786727	CNNM2	10	104698523	G	A	G	Allele	181/183	109/135	1.495	1.225(0.8847-1.696)	0.2214
rs10786727	CNNM2	10	104698523	G	A	G	Dominant	140/42	86/36	1.584	1.395(0.8297-2.347)	0.2082
rs10786727	CNNM2	10	104698523	G	A	G	Genotype	41/99/42	23/63/36	1.75		0.4168
rs10786727	CNNM2	10	104698523	G	A	G	Recessive	41/141	23/99	0.5935	1.252(0.7067-2.217)	0.4411
rs10786733	CNNM2	10	104794947	G	A	A	Allele	149/213	120/124	3.798	0.7228(0.5213-1.002)	0.05132
rs10786733	CNNM2	10	104794947	G	A	A	Dominant	120/61	90/32	1.913	0.6995(0.421-1.162)	0.1667
rs10786733	CNNM2	10	104794947	G	A	A	Genotype	29/91/61	30/60/32	4.091		0.1293
rs10786733	CNNM2	10	104794947	G	A	A	Recessive	29/152	30/92	3.412	0.5851(0.3301-1.037)	0.06473
rs10786736	CNNM2	10	104849116	G	C	C	Allele	92/272	68/176	0.507	0.8754(0.6069-1.263)	0.4765
rs10786736	CNNM2	10	104849116	G	C	C	Dominant	84/98	60/62	0.2683	0.8857(0.5596-1.402)	0.6044
rs10786736	CNNM2	10	104849116	G	C	C	Genotype	8/76/98	8/52/62	0.7886		0.6741
rs10786736	CNNM2	10	104849116	G	C	C	Recessive	8/174	8/114	0.6846	0.6552(0.2391-1.795)	0.408
rs10791097	LINC02551	11	130718630	T	G	T	Allele	170/194	125/119	1.198	0.8342(0.603-1.154)	0.2737
rs10791097	LINC02551	11	130718630	T	G	T	Dominant	127/55	85/37	0.0004043	1.005(0.6102-1.656)	0.984
rs10791097	LINC02551	11	130718630	T	G	T	Genotype	43/84/55	40/45/37	3.724		0.1554
rs10791097	LINC02551	11	130718630	T	G	T	Recessive	43/139	40/82	3.088	0.6342(0.3809-1.056)	0.07887
rs10791098	LINC02551	11	130718711	T	G	T	Allele	170/194	125/119	1.198	0.8342(0.603-1.154)	0.2737
rs10791098	LINC02551	11	130718711	T	G	T	Dominant	126/56	85/37	0.006701	0.9794(0.5952-1.612)	0.9348
rs10791098	LINC02551	11	130718711	T	G	T	Genotype	44/82/56	40/45/37	3.132		0.2089
rs10791098	LINC02551	11	130718711	T	G	T	Recessive	44/138	40/82	2.708	0.6536(0.3933-1.086)	0.09982
rs10792110	TMX2-CTNND1	11	57536346	C	T	T	Allele	33/331	19/225	0.3056	1.181(0.6549-2.128)	0.5804
rs10792110	TMX2-CTNND1	11	57536346	C	T	T	Dominant	32/150	19/103	0.2111	1.156(0.6218-2.151)	0.6459
rs10792110	TMX2-CTNND1	11	57536346	C	T	T	Genotype	1/31/150	0/19/103	0.8003		0.6702
rs10792110	TMX2-CTNND1	11	57536346	C	T	T	Recessive	1/181	0/122	0.6725	NA(NA-NA)	0.4122
rs10796	SAP30L-AS1	5	153798368	G	C	C	Allele	95/269	77/167	2.145	0.7659(0.5359-1.095)	0.143
rs10796	SAP30L-AS1	5	153798368	G	C	C	Dominant	80/102	68/54	4.058	0.6228(0.3925-0.9885)	0.04396
rs10796	SAP30L-AS1	5	153798368	G	C	C	Genotype	15/65/102	9/59/54	4.909		0.08592
rs10796	SAP30L-AS1	5	153798368	G	C	C	Recessive	15/167	9/113	0.07511	1.128(0.4771-2.666)	0.784
rs10799024	LINC01648	1	30510681	A	G	A	Allele	92/272	65/179	0.142	0.9314(0.6438-1.348)	0.7063
rs10799024	LINC01648	1	30510681	A	G	A	Dominant	83/99	56/66	0.0026	0.9881(0.6236-1.566)	0.9593
rs10799024	LINC01648	1	30510681	A	G	A	Genotype	9/74/99	9/47/66	0.8144		0.6655
rs10799024	LINC01648	1	30510681	A	G	A	Recessive	9/173	9/113	0.7755	0.6532(0.2516-1.695)	0.3785
rs10799026	LINC01648	1	30511227	G	C	G	Allele	100/264	71/173	0.191	0.923(0.6442-1.322)	0.6621
rs10799026	LINC01648	1	30511227	G	C	G	Dominant	89/93	61/61	0.03529	0.957(0.6049-1.514)	0.851
rs10799026	LINC01648	1	30511227	G	C	G	Genotype	11/78/93	10/51/61	0.5265		0.7685
rs10799026	LINC01648	1	30511227	G	C	G	Recessive	11/171	10/112	0.5264	0.7205(0.2962-1.752)	0.4681
rs10803155	AKT3	1	243894782	A	G	A	Allele	70/294	62/182	3.281	0.6989(0.4739-1.031)	0.07007
rs10803155	AKT3	1	243894782	A	G	A	Dominant	60/122	55/67	4.558	0.5991(0.3737-0.9604)	0.03276
rs10803155	AKT3	1	243894782	A	G	A	Genotype	10/50/122	7/48/67	4.925		0.08521
rs10803155	AKT3	1	243894782	A	G	A	Recessive	10/172	7/115	0.008183	0.9551(0.3534-2.582)	0.9279
rs10803158	AKT3	1	243923229	A	G	G	Allele	126/238	79/165	0.3275	1.106(0.7837-1.56)	0.5671
rs10803158	AKT3	1	243923229	A	G	G	Dominant	103/79	69/53	3.859e-05	1.001(0.6305-1.591)	0.995
rs10803158	AKT3	1	243923229	A	G	G	Genotype	23/80/79	10/59/53	1.637		0.4412
rs10803158	AKT3	1	243923229	A	G	G	Recessive	23/159	10/112	1.488	1.62(0.7421-3.537)	0.2225
rs10803161	AKT3	1	243990770	T	C	C	Allele	128/230	81/163	0.4187	1.12(0.7947-1.578)	0.5176
rs10803161	AKT3	1	243990770	T	C	C	Dominant	105/74	70/52	0.04901	1.054(0.6614-1.68)	0.8248
rs10803161	AKT3	1	243990770	T	C	C	Genotype	23/82/74	11/59/52	1.073		0.5849
rs10803161	AKT3	1	243990770	T	C	C	Recessive	23/156	11/111	1.064	1.488(0.6968-3.177)	0.3024
rs10804885	SOX2-OT	3	180928466	T	C	C	Allele	51/303	46/198	2.101	0.7245(0.468-1.121)	0.1472
rs10804885	SOX2-OT	3	180928466	T	C	C	Dominant	47/130	40/82	1.36	0.7412(0.4477-1.227)	0.2435
rs10804885	SOX2-OT	3	180928466	T	C	C	Genotype	4/43/130	6/34/82	2.28		0.3198
rs10804885	SOX2-OT	3	180928466	T	C	C	Recessive	4/173	6/116	1.579	0.447(0.1234-1.619)	0.209
rs10828387	CACNB2	10	18547783	T	A	T	Allele	107/249	72/172	0.02077	1.027(0.7188-1.466)	0.8854
rs10828387	CACNB2	10	18547783	T	A	T	Dominant	94/84	58/64	0.8037	1.235(0.7785-1.959)	0.37
rs10828387	CACNB2	10	18547783	T	A	T	Genotype	13/81/84	14/44/64	3.355		0.1868
rs10828387	CACNB2	10	18547783	T	A	T	Recessive	13/165	14/108	1.538	0.6078(0.275-1.343)	0.2149
rs10828545	CACNB2	10	18629603	G	A	A	Allele	128/236	66/178	4.428	1.463(1.026-2.086)	0.03535
rs10828545	CACNB2	10	18629603	G	A	A	Dominant	100/82	55/67	2.843	1.486(0.937-2.355)	0.09176
rs10828545	CACNB2	10	18629603	G	A	A	Genotype	28/72/82	11/44/67	3.992		0.1359
rs10828545	CACNB2	10	18629603	G	A	A	Recessive	28/154	11/111	2.649	1.835(0.8763-3.841)	0.1036
rs10828650	CACNB2	10	18691531	A	G	A	Allele	158/206	109/135	0.09499	0.9499(0.6853-1.317)	0.7579
rs10828650	CACNB2	10	18691531	A	G	A	Dominant	127/55	82/40	0.224	1.126(0.688-1.844)	0.636
rs10828650	CACNB2	10	18691531	A	G	A	Genotype	31/96/55	27/55/40	2.013		0.3655
rs10828650	CACNB2	10	18691531	A	G	A	Recessive	31/151	27/95	1.23	0.7223(0.406-1.285)	0.2675
rs10828662	CACNB2	10	18703097	C	T	C	Allele	148/214	93/151	0.4666	1.123(0.8051-1.566)	0.4945
rs10828662	CACNB2	10	18703097	C	T	C	Dominant	117/64	74/48	0.4967	1.186(0.7381-1.905)	0.4809
rs10828662	CACNB2	10	18703097	C	T	C	Genotype	31/86/64	19/55/48	0.5123		0.774
rs10828662	CACNB2	10	18703097	C	T	C	Recessive	31/150	19/103	0.1276	1.12(0.6005-2.09)	0.7209
rs10828679	CACNB2	10	18711288	G	A	G	Allele	21/337	14/230	0.004356	1.024(0.51-2.055)	0.9474
rs10828679	CACNB2	10	18711288	G	A	G	Dominant	21/158	14/108	0.004643	1.025(0.4995-2.105)	0.9457
rs10828679	CACNB2	10	18711288	G	A	G	Genotype	0/21/158	0/14/108	0.004643		0.9457
rs10828679	CACNB2	10	18711288	G	A	G	Recessive	0/179	0/122	NA	NA(NA-NA)	NA
rs10828705	CACNB2	10	18735355	T	G	G	Allele	165/199	130/114	3.695	0.7271(0.5252-1.007)	0.05456
rs10828705	CACNB2	10	18735355	T	G	G	Dominant	128/54	95/27	2.124	0.6737(0.3954-1.148)	0.145
rs10828705	CACNB2	10	18735355	T	G	G	Genotype	37/91/54	35/60/27	3.723		0.1555
rs10828705	CACNB2	10	18735355	T	G	G	Recessive	37/145	35/87	2.823	0.6343(0.3722-1.081)	0.0929
rs10828706	CACNB2	10	18735382	A	G	G	Allele	163/201	130/114	4.226	0.7111(0.5136-0.9847)	0.03982
rs10828706	CACNB2	10	18735382	A	G	G	Dominant	126/56	95/27	2.746	0.6395(0.3761-1.087)	0.09751
rs10828706	CACNB2	10	18735382	A	G	G	Genotype	37/89/56	35/60/27	4.152		0.1254
rs10828706	CACNB2	10	18735382	A	G	G	Recessive	37/145	35/87	2.823	0.6343(0.3722-1.081)	0.0929
rs10828707	CACNB2	10	18735395	T	C	C	Allele	163/201	130/114	4.226	0.7111(0.5136-0.9847)	0.03982
rs10828707	CACNB2	10	18735395	T	C	C	Dominant	126/56	95/27	2.746	0.6395(0.3761-1.087)	0.09751
rs10828707	CACNB2	10	18735395	T	C	C	Genotype	37/89/56	35/60/27	4.152		0.1254
rs10828707	CACNB2	10	18735395	T	C	C	Recessive	37/145	35/87	2.823	0.6343(0.3722-1.081)	0.0929
rs10828726	CACNB2	10	18744948	G	A	A	Allele	104/258	72/172	0.04291	0.963(0.6738-1.376)	0.8359
rs10828726	CACNB2	10	18744948	G	A	A	Dominant	89/92	63/59	0.1776	0.906(0.5723-1.434)	0.6735
rs10828726	CACNB2	10	18744948	G	A	A	Genotype	15/74/92	9/54/59	0.3622		0.8343
rs10828726	CACNB2	10	18744948	G	A	A	Recessive	15/166	9/113	0.08279	1.135(0.48-2.682)	0.7736
rs10828749	CACNB2	10	18756881	G	A	G	Allele	153/197	112/132	0.2784	0.9153(0.6589-1.271)	0.5978
rs10828749	CACNB2	10	18756881	G	A	G	Dominant	120/55	90/32	0.9381	0.7758(0.4638-1.298)	0.3328
rs10828749	CACNB2	10	18756881	G	A	G	Genotype	33/87/55	22/68/32	1.189		0.5517
rs10828749	CACNB2	10	18756881	G	A	G	Recessive	33/142	22/100	0.03237	1.056(0.5814-1.919)	0.8572
rs10838601	DGKZ	11	46392825	C	G	G	Allele	119/245	68/176	1.596	1.257(0.8812-1.794)	0.2065
rs10838601	DGKZ	11	46392825	C	G	G	Dominant	98/84	61/61	0.4331	1.167(0.7371-1.847)	0.5105
rs10838601	DGKZ	11	46392825	C	G	G	Genotype	21/77/84	7/54/61	2.96		0.2277
rs10838601	DGKZ	11	46392825	C	G	G	Recessive	21/161	7/115	2.939	2.143(0.8815-5.209)	0.08646
rs10843503	TMTC1	12	29920318	T	C	C	Allele	179/185	113/131	0.4801	1.122(0.8106-1.552)	0.4884
rs10843503	TMTC1	12	29920318	T	C	C	Dominant	131/51	86/36	0.07898	1.075(0.6483-1.783)	0.7787
rs10843503	TMTC1	12	29920318	T	C	C	Genotype	48/83/51	27/59/36	0.708		0.7019
rs10843503	TMTC1	12	29920318	T	C	C	Recessive	48/134	27/95	0.7074	1.26(0.7346-2.162)	0.4003
rs10848625	CACNA1C	12	2288405	T	C	C	Allele	126/238	75/169	0.9925	1.193(0.843-1.688)	0.3191
rs10848625	CACNA1C	12	2288405	T	C	C	Dominant	108/74	65/57	1.094	1.28(0.8059-2.033)	0.2955
rs10848625	CACNA1C	12	2288405	T	C	C	Genotype	18/90/74	10/55/57	1.142		0.5648
rs10848625	CACNA1C	12	2288405	T	C	C	Recessive	18/164	10/112	0.2505	1.229(0.5471-2.762)	0.6167
rs10848626	CACNA1C	12	2288436	T	C	C	Allele	126/238	75/169	0.9925	1.193(0.843-1.688)	0.3191
rs10848626	CACNA1C	12	2288436	T	C	C	Dominant	108/74	65/57	1.094	1.28(0.8059-2.033)	0.2955
rs10848626	CACNA1C	12	2288436	T	C	C	Genotype	18/90/74	10/55/57	1.142		0.5648
rs10848626	CACNA1C	12	2288436	T	C	C	Recessive	18/164	10/112	0.2505	1.229(0.5471-2.762)	0.6167
rs10848627	CACNA1C	12	2312408	A	G	G	Allele	123/241	85/159	0.07086	0.9547(0.6786-1.343)	0.7901
rs10848627	CACNA1C	12	2312408	A	G	G	Dominant	104/78	73/49	0.2178	0.895(0.5616-1.426)	0.6407
rs10848627	CACNA1C	12	2312408	A	G	G	Genotype	19/85/78	12/61/49	0.3182		0.8529
rs10848627	CACNA1C	12	2312408	A	G	G	Recessive	19/163	12/110	0.02905	1.069(0.4987-2.29)	0.8647
rs10848628	CACNA1C	12	2312489	T	C	C	Allele	123/241	85/159	0.07086	0.9547(0.6786-1.343)	0.7901
rs10848628	CACNA1C	12	2312489	T	C	C	Dominant	104/78	73/49	0.2178	0.895(0.5616-1.426)	0.6407
rs10848628	CACNA1C	12	2312489	T	C	C	Genotype	19/85/78	12/61/49	0.3182		0.8529
rs10848628	CACNA1C	12	2312489	T	C	C	Recessive	19/163	12/110	0.02905	1.069(0.4987-2.29)	0.8647
rs10848629	CACNA1C	12	2312897	C	T	T	Allele	123/241	85/159	0.07086	0.9547(0.6786-1.343)	0.7901
rs10848629	CACNA1C	12	2312897	C	T	T	Dominant	104/78	73/49	0.2178	0.895(0.5616-1.426)	0.6407
rs10848629	CACNA1C	12	2312897	C	T	T	Genotype	19/85/78	12/61/49	0.3182		0.8529
rs10848629	CACNA1C	12	2312897	C	T	T	Recessive	19/163	12/110	0.02905	1.069(0.4987-2.29)	0.8647
rs10848632	CACNA1C	12	2315993	C	T	T	Allele	123/241	84/160	0.02623	0.9721(0.6906-1.368)	0.8713
rs10848632	CACNA1C	12	2315993	C	T	T	Dominant	104/78	72/50	0.1052	0.9259(0.5815-1.474)	0.7457
rs10848632	CACNA1C	12	2315993	C	T	T	Genotype	19/85/78	12/60/50	0.1809		0.9135
rs10848632	CACNA1C	12	2315993	C	T	T	Recessive	19/163	12/110	0.02905	1.069(0.4987-2.29)	0.8647
rs10848633	CACNA1C	12	2316019	A	G	G	Allele	123/241	84/160	0.02623	0.9721(0.6906-1.368)	0.8713
rs10848633	CACNA1C	12	2316019	A	G	G	Dominant	104/78	72/50	0.1052	0.9259(0.5815-1.474)	0.7457
rs10848633	CACNA1C	12	2316019	A	G	G	Genotype	19/85/78	12/60/50	0.1809		0.9135
rs10848633	CACNA1C	12	2316019	A	G	G	Recessive	19/163	12/110	0.02905	1.069(0.4987-2.29)	0.8647
rs10848634	CACNA1C	12	2316127	T	C	C	Allele	123/241	84/160	0.02623	0.9721(0.6906-1.368)	0.8713
rs10848634	CACNA1C	12	2316127	T	C	C	Dominant	104/78	72/50	0.1052	0.9259(0.5815-1.474)	0.7457
rs10848634	CACNA1C	12	2316127	T	C	C	Genotype	19/85/78	12/60/50	0.1809		0.9135
rs10848634	CACNA1C	12	2316127	T	C	C	Recessive	19/163	12/110	0.02905	1.069(0.4987-2.29)	0.8647
rs10848635	CACNA1C	12	2316195	T	A	A	Allele	123/241	84/160	0.02623	0.9721(0.6906-1.368)	0.8713
rs10848635	CACNA1C	12	2316195	T	A	A	Dominant	104/78	72/50	0.1052	0.9259(0.5815-1.474)	0.7457
rs10848635	CACNA1C	12	2316195	T	A	A	Genotype	19/85/78	12/60/50	0.1809		0.9135
rs10848635	CACNA1C	12	2316195	T	A	A	Recessive	19/163	12/110	0.02905	1.069(0.4987-2.29)	0.8647
rs10848636	CACNA1C	12	2316493	G	T	T	Allele	123/241	84/160	0.02623	0.9721(0.6906-1.368)	0.8713
rs10848636	CACNA1C	12	2316493	G	T	T	Dominant	104/78	72/50	0.1052	0.9259(0.5815-1.474)	0.7457
rs10848636	CACNA1C	12	2316493	G	T	T	Genotype	19/85/78	12/60/50	0.1809		0.9135
rs10848636	CACNA1C	12	2316493	G	T	T	Recessive	19/163	12/110	0.02905	1.069(0.4987-2.29)	0.8647
rs10848637	CACNA1C	12	2316554	C	A	A	Allele	123/241	84/160	0.02623	0.9721(0.6906-1.368)	0.8713
rs10848637	CACNA1C	12	2316554	C	A	A	Dominant	104/78	72/50	0.1052	0.9259(0.5815-1.474)	0.7457
rs10848637	CACNA1C	12	2316554	C	A	A	Genotype	19/85/78	12/60/50	0.1809		0.9135
rs10848637	CACNA1C	12	2316554	C	A	A	Recessive	19/163	12/110	0.02905	1.069(0.4987-2.29)	0.8647
rs10848645	CACNA1C	12	2420244	G	A	G	Allele	118/246	84/160	0.2657	0.9137(0.6481-1.288)	0.6063
rs10848645	CACNA1C	12	2420244	G	A	G	Dominant	99/83	66/56	0.0026	1.012(0.6387-1.604)	0.9593
rs10848645	CACNA1C	12	2420244	G	A	G	Genotype	19/80/83	18/48/56	1.487		0.4753
rs10848645	CACNA1C	12	2420244	G	A	G	Recessive	19/163	18/104	1.272	0.6735(0.3378-1.343)	0.2594
rs10848646	CACNA1C	12	2437273	G	A	A	Allele	83/281	53/191	0.09828	1.064(0.7203-1.573)	0.7539
rs10848646	CACNA1C	12	2437273	G	A	A	Dominant	74/108	47/75	0.1389	1.093(0.6837-1.749)	0.7094
rs10848646	CACNA1C	12	2437273	G	A	A	Genotype	9/65/108	6/41/75	0.1485		0.9285
rs10848646	CACNA1C	12	2437273	G	A	A	Recessive	9/173	6/116	0.0001137	1.006(0.3487-2.901)	0.9915
rs10848648	CACNA1C	12	2446516	A	G	G	Allele	71/293	47/197	0.005524	1.016(0.6738-1.531)	0.9408
rs10848648	CACNA1C	12	2446516	A	G	G	Dominant	63/119	42/80	0.001156	1.008(0.6225-1.634)	0.9729
rs10848648	CACNA1C	12	2446516	A	G	G	Genotype	8/55/119	5/37/80	0.01577		0.9921
rs10848648	CACNA1C	12	2446516	A	G	G	Recessive	8/174	5/117	0.01576	1.076(0.3435-3.37)	0.9001
rs10848652	CACNA1C	12	2471377	C	T	T	Allele	25/337	14/226	0.2741	1.198(0.6094-2.353)	0.6006
rs10848652	CACNA1C	12	2471377	C	T	T	Dominant	24/157	13/107	0.394	1.258(0.6135-2.58)	0.5302
rs10848652	CACNA1C	12	2471377	C	T	T	Genotype	1/23/157	1/12/107	0.5889		0.7449
rs10848652	CACNA1C	12	2471377	C	T	T	Recessive	1/180	1/119	0.08623	0.6611(0.04095-10.67)	0.769
rs10848653	CACNA1C	12	2487939	A	G	G	Allele	112/252	73/171	0.05	1.041(0.7314-1.482)	0.8231
rs10848653	CACNA1C	12	2487939	A	G	G	Dominant	92/90	59/63	0.14	1.092(0.6899-1.727)	0.7083
rs10848653	CACNA1C	12	2487939	A	G	G	Genotype	20/72/90	14/45/63	0.2208		0.8955
rs10848653	CACNA1C	12	2487939	A	G	G	Recessive	20/162	14/108	0.0174	0.9524(0.4612-1.967)	0.8951
rs10848656	CACNA1C	12	2552989	G	A	A	Allele	42/322	17/227	3.484	1.742(0.967-3.137)	0.06198
rs10848656	CACNA1C	12	2552989	G	A	A	Dominant	40/142	16/106	3.818	1.866(0.9919-3.511)	0.0507
rs10848656	CACNA1C	12	2552989	G	A	A	Genotype	2/38/142	1/15/106	3.848		0.146
rs10848656	CACNA1C	12	2552989	G	A	A	Recessive	2/180	1/121	0.05828	1.344(0.1206-14.99)	0.8092
rs10848683	CACNA1C	12	2791130	C	T	C	Allele	151/213	95/149	0.394	1.112(0.7984-1.548)	0.5302
rs10848683	CACNA1C	12	2791130	C	T	C	Dominant	122/60	80/42	0.06976	1.067(0.6574-1.733)	0.7917
rs10848683	CACNA1C	12	2791130	C	T	C	Genotype	29/93/60	15/65/42	0.7814		0.6766
rs10848683	CACNA1C	12	2791130	C	T	C	Recessive	29/153	15/107	0.7813	1.352(0.6915-2.644)	0.3767
rs10860964	LOC101929058	12	103596455	T	C	C	Allele	36/320	37/207	3.457	0.6294(0.3852-1.028)	0.06298
rs10860964	LOC101929058	12	103596455	T	C	C	Dominant	33/145	34/88	3.632	0.589(0.3408-1.018)	0.05667
rs10860964	LOC101929058	12	103596455	T	C	C	Genotype	3/30/145	3/31/88	3.634		0.1625
rs10860964	LOC101929058	12	103596455	T	C	C	Recessive	3/175	3/119	0.221	0.68(0.135-3.426)	0.6383
rs10866963	CSMD1	8	3979803	T	C	T	Allele	95/267	60/184	0.2092	1.091(0.7508-1.586)	0.6474
rs10866963	CSMD1	8	3979803	T	C	T	Dominant	81/100	50/72	0.4216	1.166(0.7328-1.857)	0.5162
rs10866963	CSMD1	8	3979803	T	C	T	Genotype	14/67/100	10/40/72	0.5711		0.7516
rs10866963	CSMD1	8	3979803	T	C	T	Recessive	14/167	10/112	0.02132	0.9389(0.4029-2.188)	0.8839
rs10866967	CSMD1	8	4162922	T	C	T	Allele	45/305	34/210	0.1447	0.9113(0.5646-1.471)	0.7037
rs10866967	CSMD1	8	4162922	T	C	T	Dominant	43/132	32/90	0.1047	0.9162(0.5391-1.557)	0.7463
rs10866967	CSMD1	8	4162922	T	C	T	Genotype	2/41/132	2/30/90	0.1986		0.9055
rs10866967	CSMD1	8	4162922	T	C	T	Recessive	2/173	2/120	0.1334	0.6936(0.09637-4.993)	0.715
rs10866968	CSMD1	8	4188511	T	C	T	Allele	109/253	61/183	1.886	1.292(0.8958-1.865)	0.1696
rs10866968	CSMD1	8	4188511	T	C	T	Dominant	94/87	50/72	3.504	1.556(0.9784-2.474)	0.06122
rs10866968	CSMD1	8	4188511	T	C	T	Genotype	15/79/87	11/39/72	4.263		0.1187
rs10866968	CSMD1	8	4188511	T	C	T	Recessive	15/166	11/111	0.04939	0.9118(0.4039-2.059)	0.8241
rs10866969	CSMD1	8	4188587	T	C	T	Allele	102/248	60/184	1.502	1.261(0.8699-1.829)	0.2203
rs10866969	CSMD1	8	4188587	T	C	T	Dominant	89/86	49/73	3.304	1.542(0.9657-2.461)	0.06909
rs10866969	CSMD1	8	4188587	T	C	T	Genotype	13/76/86	11/38/73	4.584		0.101
rs10866969	CSMD1	8	4188587	T	C	T	Recessive	13/162	11/111	0.244	0.8098(0.3501-1.873)	0.6213
rs10867826	SPATA31D1	9	84607758	T	A	T	Allele	84/280	67/177	1.503	0.7925(0.5463-1.15)	0.2203
rs10867826	SPATA31D1	9	84607758	T	A	T	Dominant	77/105	59/63	1.082	0.7831(0.4938-1.242)	0.2982
rs10867826	SPATA31D1	9	84607758	T	A	T	Genotype	7/70/105	8/51/63	1.777		0.4112
rs10867826	SPATA31D1	9	84607758	T	A	T	Recessive	7/175	8/114	1.145	0.57(0.2012-1.615)	0.2847
rs10873500	BCL11B	14	99720979	G	A	A	Allele	63/301	36/208	0.6988	1.209(0.7742-1.889)	0.4032
rs10873500	BCL11B	14	99720979	G	A	A	Dominant	59/123	33/89	0.9974	1.294(0.7801-2.145)	0.3179
rs10873500	BCL11B	14	99720979	G	A	A	Genotype	4/55/123	3/30/89	1.151		0.5623
rs10873500	BCL11B	14	99720979	G	A	A	Recessive	4/178	3/119	0.02215	0.8914(0.196-4.055)	0.8817
rs10883801	LOC107984265	10	104677887	A	C	C	Allele	90/274	65/179	0.2818	0.9045(0.6245-1.31)	0.5955
rs10883801	LOC107984265	10	104677887	A	C	C	Dominant	80/102	57/65	0.2256	0.8944(0.5643-1.418)	0.6348
rs10883801	LOC107984265	10	104677887	A	C	C	Genotype	10/70/102	8/49/65	0.2951		0.8628
rs10883801	LOC107984265	10	104677887	A	C	C	Recessive	10/172	8/114	0.1481	0.8285(0.3174-2.162)	0.7003
rs10883802	CNNM2	10	104680362	A	G	G	Allele	39/325	30/214	0.3628	0.856(0.5159-1.42)	0.5469
rs10883802	CNNM2	10	104680362	A	G	G	Dominant	36/146	27/95	0.2457	0.8676(0.4946-1.522)	0.6201
rs10883802	CNNM2	10	104680362	A	G	G	Genotype	3/33/146	3/24/95	0.3865		0.8243
rs10883802	CNNM2	10	104680362	A	G	G	Recessive	3/179	3/119	0.2481	0.6648(0.132-3.349)	0.6184
rs10883804	CNNM2	10	104706520	G	A	A	Allele	91/273	65/179	0.2058	0.9179(0.6341-1.329)	0.6501
rs10883804	CNNM2	10	104706520	G	A	A	Dominant	80/102	56/66	0.1118	0.9244(0.583-1.466)	0.7381
rs10883804	CNNM2	10	104706520	G	A	A	Genotype	11/69/102	9/47/66	0.2545		0.8805
rs10883804	CNNM2	10	104706520	G	A	A	Recessive	11/171	9/113	0.2112	0.8077(0.3243-2.011)	0.6458
rs10883808	CNNM2	10	104721126	A	T	T	Allele	93/271	70/174	0.7336	0.853(0.5928-1.227)	0.3917
rs10883808	CNNM2	10	104721126	A	T	T	Dominant	85/97	61/61	0.318	0.8763(0.5537-1.387)	0.5728
rs10883808	CNNM2	10	104721126	A	T	T	Genotype	8/77/97	9/52/61	1.315		0.518
rs10883808	CNNM2	10	104721126	A	T	T	Recessive	8/174	9/113	1.23	0.5773(0.2164-1.54)	0.2674
rs10883830	NT5C2	10	104851285	G	A	A	Allele	59/305	52/192	2.549	0.7142(0.472-1.081)	0.1104
rs10883830	NT5C2	10	104851285	G	A	A	Dominant	52/130	47/75	3.295	0.6383(0.3925-1.038)	0.0695
rs10883830	NT5C2	10	104851285	G	A	A	Genotype	7/45/130	5/42/75	3.487		0.1749
rs10883830	NT5C2	10	104851285	G	A	A	Recessive	7/175	5/117	0.01225	0.936(0.2901-3.02)	0.9119
rs10883841	NT5C2	10	104934709	T	C	C	Allele	35/329	31/213	1.441	0.731(0.4375-1.221)	0.23
rs10883841	NT5C2	10	104934709	T	C	C	Dominant	32/150	28/94	1.329	0.7162(0.4054-1.265)	0.249
rs10883841	NT5C2	10	104934709	T	C	C	Genotype	3/29/150	3/25/94	1.36		0.5067
rs10883841	NT5C2	10	104934709	T	C	C	Recessive	3/179	3/119	0.2481	0.6648(0.132-3.349)	0.6184
rs10888	CNTN4-AS1	3	3099362	T	A	A	Allele	146/194	86/150	2.447	1.313(0.9332-1.846)	0.1177
rs10888	CNTN4-AS1	3	3099362	T	A	A	Dominant	114/56	71/47	1.439	1.348(0.8272-2.195)	0.2303
rs10888	CNTN4-AS1	3	3099362	T	A	A	Genotype	32/82/56	15/56/47	2.527		0.2826
rs10888	CNTN4-AS1	3	3099362	T	A	A	Recessive	32/138	15/103	1.905	1.592(0.8194-3.094)	0.1675
rs10890266	PTPRF	1	44072066	C	T	C	Allele	163/201	115/129	0.3253	0.9097(0.657-1.259)	0.5684
rs10890266	PTPRF	1	44072066	C	T	C	Dominant	128/54	84/38	0.07552	1.072(0.6517-1.764)	0.7835
rs10890266	PTPRF	1	44072066	C	T	C	Genotype	35/93/54	31/53/38	2.229		0.3281
rs10890266	PTPRF	1	44072066	C	T	C	Recessive	35/147	31/91	1.641	0.6989(0.4034-1.211)	0.2002
rs10891587	TMPRSS5	11	113569575	T	G	G	Allele	79/285	53/191	2.789e-05	0.9989(0.6741-1.48)	0.9958
rs10891587	TMPRSS5	11	113569575	T	G	G	Dominant	70/112	48/74	0.02396	0.9635(0.6021-1.542)	0.877
rs10891587	TMPRSS5	11	113569575	T	G	G	Genotype	9/61/112	5/43/74	0.1869		0.9108
rs10891587	TMPRSS5	11	113569575	T	G	G	Recessive	9/173	5/117	0.1192	1.217(0.3979-3.724)	0.7299
rs10893051	GRAMD1B	11	123416958	C	T	T	Allele	28/336	23/221	0.5715	0.8007(0.4496-1.426)	0.4497
rs10893051	GRAMD1B	11	123416958	C	T	T	Dominant	27/155	21/101	0.3106	0.8378(0.4494-1.562)	0.5773
rs10893051	GRAMD1B	11	123416958	C	T	T	Genotype	1/26/155	2/19/101	1.01		0.6035
rs10893051	GRAMD1B	11	123416958	C	T	T	Recessive	1/181	2/120	0.8879	0.3315(0.02973-3.696)	0.346
rs10893053	GRAMD1B	11	123480981	T	C	C	Allele	63/301	23/221	7.472	2.011(1.21-3.343)	0.006266
rs10893053	GRAMD1B	11	123480981	T	C	C	Dominant	58/124	23/99	6.331	2.013(1.161-3.491)	0.01187
rs10893053	GRAMD1B	11	123480981	T	C	C	Genotype	5/53/124	0/23/99	8.119		0.01726
rs10893053	GRAMD1B	11	123480981	T	C	C	Recessive	5/177	0/122	3.408	NA(NA-NA)	0.06489
rs10894267	LINC02551	11	130714861	C	T	C	Allele	176/188	109/135	0.7942	1.159(0.8373-1.606)	0.3728
rs10894267	LINC02551	11	130714861	C	T	C	Dominant	130/52	81/41	0.8721	1.265(0.7717-2.075)	0.3504
rs10894267	LINC02551	11	130714861	C	T	C	Genotype	46/84/52	28/53/41	0.8865		0.642
rs10894267	LINC02551	11	130714861	C	T	C	Recessive	46/136	28/94	0.2142	1.136(0.6628-1.945)	0.6435
rs10894268	LINC02551	11	130717153	C	T	C	Allele	171/193	124/120	0.8631	0.8574(0.6198-1.186)	0.3529
rs10894268	LINC02551	11	130717153	C	T	C	Dominant	127/55	84/38	0.02961	1.045(0.6355-1.717)	0.8634
rs10894268	LINC02551	11	130717153	C	T	C	Genotype	44/83/55	40/44/38	3.571		0.1677
rs10894268	LINC02551	11	130717153	C	T	C	Recessive	44/138	40/82	2.708	0.6536(0.3933-1.086)	0.09982
rs10894269	LINC02551	11	130722789	C	T	T	Allele	172/192	96/148	3.707	1.381(0.9938-1.919)	0.0542
rs10894269	LINC02551	11	130722789	C	T	T	Dominant	131/51	69/53	7.717	1.973(1.218-3.196)	0.00547
rs10894269	LINC02551	11	130722789	C	T	T	Genotype	41/90/51	27/42/53	8.879		0.0118
rs10894269	LINC02551	11	130722789	C	T	T	Recessive	41/141	27/95	0.006607	1.023(0.5897-1.775)	0.9352
rs10894768	IGSF9B	11	133815981	C	G	C	Allele	184/178	112/132	1.416	1.218(0.8799-1.687)	0.234
rs10894768	IGSF9B	11	133815981	C	G	C	Dominant	133/48	86/36	0.3249	1.16(0.6964-1.932)	0.5687
rs10894768	IGSF9B	11	133815981	C	G	C	Genotype	51/82/48	26/60/36	1.82		0.4025
rs10894768	IGSF9B	11	133815981	C	G	C	Recessive	51/130	26/96	1.812	1.449(0.8433-2.488)	0.1782
rs10894769	IGSF9B	11	133816224	C	T	T	Allele	39/323	36/208	2.13	0.6976(0.4294-1.133)	0.1445
rs10894769	IGSF9B	11	133816224	C	T	T	Dominant	37/144	33/89	1.791	0.693(0.4044-1.187)	0.1808
rs10894769	IGSF9B	11	133816224	C	T	T	Genotype	2/35/144	3/30/89	2.161		0.3394
rs10894769	IGSF9B	11	133816224	C	T	T	Recessive	2/179	3/119	0.8233	0.4432(0.07296-2.692)	0.3642
rs10896644	CTNND1	11	57563991	C	T	T	Allele	33/331	19/225	0.3056	1.181(0.6549-2.128)	0.5804
rs10896644	CTNND1	11	57563991	C	T	T	Dominant	32/150	19/103	0.2111	1.156(0.6218-2.151)	0.6459
rs10896644	CTNND1	11	57563991	C	T	T	Genotype	1/31/150	0/19/103	0.8003		0.6702
rs10896644	CTNND1	11	57563991	C	T	T	Recessive	1/181	0/122	0.6725	NA(NA-NA)	0.4122
rs10927006	SDCCAG8	1	243557659	T	C	C	Allele	39/315	28/216	0.03052	0.9551(0.5704-1.599)	0.8613
rs10927006	SDCCAG8	1	243557659	T	C	C	Dominant	36/141	27/95	0.1395	0.8983(0.5117-1.577)	0.7088
rs10927006	SDCCAG8	1	243557659	T	C	C	Genotype	3/33/141	1/26/95	0.7034		0.7035
rs10927006	SDCCAG8	1	243557659	T	C	C	Recessive	3/174	1/121	0.4192	2.086(0.2144-20.3)	0.5174
rs10927010	SDCCAG8	1	243578812	G	A	A	Allele	42/322	29/215	0.01703	0.967(0.5844-1.6)	0.8962
rs10927010	SDCCAG8	1	243578812	G	A	A	Dominant	39/143	28/94	0.0985	0.9156(0.5278-1.588)	0.7536
rs10927010	SDCCAG8	1	243578812	G	A	A	Genotype	3/36/143	1/27/94	0.5977		0.7417
rs10927010	SDCCAG8	1	243578812	G	A	A	Recessive	3/179	1/121	0.3863	2.028(0.2085-19.73)	0.5343
rs10927011	SDCCAG8	1	243579112	G	A	G	Allele	81/283	57/187	0.1022	0.939(0.6384-1.381)	0.7492
rs10927011	SDCCAG8	1	243579112	G	A	G	Dominant	72/110	51/71	0.1525	0.9112(0.5715-1.453)	0.6961
rs10927011	SDCCAG8	1	243579112	G	A	G	Genotype	9/63/110	6/45/71	0.1677		0.9195
rs10927011	SDCCAG8	1	243579112	G	A	G	Recessive	9/173	6/116	0.0001137	1.006(0.3487-2.901)	0.9915
rs10927060	AKT3	1	243875989	A	G	G	Allele	149/189	102/136	0.08533	1.051(0.7522-1.469)	0.7702
rs10927060	AKT3	1	243875989	A	G	G	Dominant	110/59	78/41	0.006447	0.98(0.5986-1.604)	0.936
rs10927060	AKT3	1	243875989	A	G	G	Genotype	39/71/59	24/54/41	0.4566		0.7959
rs10927060	AKT3	1	243875989	A	G	G	Recessive	39/130	24/95	0.3457	1.188(0.6694-2.107)	0.5565
rs10927065	AKT3	1	243914611	C	A	A	Allele	121/243	75/169	0.4193	1.122(0.7918-1.59)	0.5173
rs10927065	AKT3	1	243914611	C	A	A	Dominant	100/82	65/57	0.08172	1.069(0.675-1.694)	0.775
rs10927065	AKT3	1	243914611	C	A	A	Genotype	21/79/82	10/55/57	0.8907		0.6406
rs10927065	AKT3	1	243914611	C	A	A	Recessive	21/161	10/112	0.8907	1.461(0.6625-3.221)	0.3453
rs10927067	AKT3	1	243923244	G	A	A	Allele	126/238	78/166	0.4595	1.127(0.798-1.591)	0.4979
rs10927067	AKT3	1	243923244	G	A	A	Dominant	103/79	68/54	0.02173	1.035(0.6522-1.644)	0.8828
rs10927067	AKT3	1	243923244	G	A	A	Genotype	23/80/79	10/58/54	1.546		0.4617
rs10927067	AKT3	1	243923244	G	A	A	Recessive	23/159	10/112	1.488	1.62(0.7421-3.537)	0.2225
rs10927075	AKT3	1	243956120	A	T	T	Allele	168/196	104/140	0.7366	1.154(0.8321-1.6)	0.3907
rs10927075	AKT3	1	243956120	A	T	T	Dominant	126/56	79/43	0.6665	1.225(0.7526-1.993)	0.4143
rs10927075	AKT3	1	243956120	A	T	T	Genotype	42/84/56	25/54/43	0.7285		0.6947
rs10927075	AKT3	1	243956120	A	T	T	Recessive	42/140	25/97	0.2841	1.164(0.6657-2.035)	0.594
rs10927081	AKT3	1	243994216	T	C	C	Allele	170/194	103/141	1.19	1.2(0.865-1.664)	0.2752
rs10927081	AKT3	1	243994216	T	C	C	Dominant	127/55	79/43	0.8447	1.257(0.7716-2.047)	0.3581
rs10927081	AKT3	1	243994216	T	C	C	Genotype	43/84/55	24/55/43	1.109		0.5744
rs10927081	AKT3	1	243994216	T	C	C	Recessive	43/139	24/98	0.6647	1.263(0.7199-2.217)	0.4149
rs10937055	SOX2-OT	3	181073789	T	C	C	Allele	55/285	45/199	0.5141	0.8534(0.5532-1.317)	0.4734
rs10937055	SOX2-OT	3	181073789	T	C	C	Dominant	46/124	41/81	1.456	0.7329(0.442-1.215)	0.2276
rs10937055	SOX2-OT	3	181073789	T	C	C	Genotype	9/37/124	4/37/81	3.137		0.2084
rs10937055	SOX2-OT	3	181073789	T	C	C	Recessive	9/161	4/118	0.6782	1.649(0.4959-5.483)	0.4102
rs10937059	SOX2-OT	3	181235282	G	A	G	Allele	145/197	100/144	0.117	1.06(0.7595-1.479)	0.7323
rs10937059	SOX2-OT	3	181235282	G	A	G	Dominant	121/50	77/45	1.9	1.414(0.8631-2.317)	0.1681
rs10937059	SOX2-OT	3	181235282	G	A	G	Genotype	24/97/50	23/54/45	4.46		0.1075
rs10937059	SOX2-OT	3	181235282	G	A	G	Recessive	24/147	23/99	1.227	0.7028(0.3757-1.314)	0.268
rs10943006	RIMS1	6	73074520	G	A	A	Allele	47/311	31/213	0.02308	1.038(0.6388-1.688)	0.8792
rs10943006	RIMS1	6	73074520	G	A	A	Dominant	45/134	29/93	0.07336	1.077(0.6298-1.842)	0.7865
rs10943006	RIMS1	6	73074520	G	A	A	Genotype	2/43/134	2/27/93	0.2784		0.8701
rs10943006	RIMS1	6	73074520	G	A	A	Recessive	2/177	2/120	0.1508	0.678(0.09421-4.879)	0.6978
rs10943007	RIMS1	6	73075930	A	G	G	Allele	48/304	31/213	0.1087	1.085(0.6684-1.761)	0.7416
rs10943007	RIMS1	6	73075930	A	G	G	Dominant	46/130	29/93	0.2141	1.135(0.6642-1.939)	0.6435
rs10943007	RIMS1	6	73075930	A	G	G	Genotype	2/44/130	2/27/93	0.4386		0.8031
rs10943007	RIMS1	6	73075930	A	G	G	Recessive	2/174	2/120	0.1377	0.6897(0.09582-4.964)	0.7106
rs10943078	KCNQ5	6	73906746	A	T	T	Allele	130/234	88/156	0.007838	0.9848(0.7024-1.381)	0.9295
rs10943078	KCNQ5	6	73906746	A	T	T	Dominant	104/78	73/49	0.2178	0.895(0.5616-1.426)	0.6407
rs10943078	KCNQ5	6	73906746	A	T	T	Genotype	26/78/78	15/58/49	0.6996		0.7048
rs10943078	KCNQ5	6	73906746	A	T	T	Recessive	26/156	15/107	0.2481	1.189(0.6014-2.35)	0.6184
rs10950456	MAD1L1	7	1979750	G	A	A	Allele	157/205	117/123	1.684	0.8051(0.5803-1.117)	0.1943
rs10950456	MAD1L1	7	1979750	G	A	A	Dominant	125/56	89/31	0.9155	0.7775(0.464-1.303)	0.3387
rs10950456	MAD1L1	7	1979750	G	A	A	Genotype	32/93/56	28/61/31	1.812		0.4041
rs10950456	MAD1L1	7	1979750	G	A	A	Recessive	32/149	28/92	1.445	0.7057(0.3991-1.248)	0.2293
rs10950503	MAD1L1	7	2039594	A	C	A	Allele	84/280	64/180	0.7883	0.8438(0.5798-1.228)	0.3746
rs10950503	MAD1L1	7	2039594	A	C	A	Dominant	73/109	58/64	1.645	0.739(0.4653-1.174)	0.1997
rs10950503	MAD1L1	7	2039594	A	C	A	Genotype	11/62/109	6/52/64	2.3		0.3166
rs10950503	MAD1L1	7	2039594	A	C	A	Recessive	11/171	6/116	0.1754	1.244(0.4474-3.457)	0.6754
rs10953672	IMMP2L	7	110646157	C	G	G	Allele	129/203	91/153	0.145	1.068(0.76-1.502)	0.7033
rs10953672	IMMP2L	7	110646157	C	G	G	Dominant	103/63	74/48	0.05756	1.06(0.6563-1.713)	0.8104
rs10953672	IMMP2L	7	110646157	C	G	G	Genotype	26/77/63	17/57/48	0.1777		0.915
rs10953672	IMMP2L	7	110646157	C	G	G	Recessive	26/140	17/105	0.1654	1.147(0.5919-2.223)	0.6843
rs10953673	IMMP2L	7	110670114	G	A	G	Allele	128/224	93/151	0.1894	0.9278(0.662-1.3)	0.6634
rs10953673	IMMP2L	7	110670114	G	A	G	Dominant	104/72	75/47	0.1708	0.9052(0.5643-1.452)	0.6794
rs10953673	IMMP2L	7	110670114	G	A	G	Genotype	24/80/72	18/57/47	0.1916		0.9086
rs10953673	IMMP2L	7	110670114	G	A	G	Recessive	24/152	18/104	0.07435	0.9123(0.4715-1.765)	0.7851
rs10953678	IMMP2L	7	110691330	G	A	G	Allele	51/293	46/198	1.68	0.7492(0.4838-1.16)	0.1949
rs10953678	IMMP2L	7	110691330	G	A	G	Dominant	47/125	40/82	1.022	0.7708(0.465-1.278)	0.3121
rs10953678	IMMP2L	7	110691330	G	A	G	Genotype	4/43/125	6/34/82	1.937		0.3797
rs10953678	IMMP2L	7	110691330	G	A	G	Recessive	4/168	6/116	1.46	0.4603(0.1271-1.667)	0.2269
rs10957125	CA8	8	61194170	T	G	G	Allele	97/239	65/167	0.04884	1.043(0.7194-1.511)	0.8251
rs10957125	CA8	8	61194170	T	G	G	Dominant	87/81	55/61	0.5246	1.191(0.7418-1.913)	0.4689
rs10957125	CA8	8	61194170	T	G	G	Genotype	10/77/81	10/45/61	1.748		0.4173
rs10957125	CA8	8	61194170	T	G	G	Recessive	10/158	10/106	0.7463	0.6709(0.2699-1.667)	0.3876
rs11014084	CACNB2	10	18692597	A	G	G	Allele	108/250	67/177	0.5163	1.141(0.7958-1.637)	0.4724
rs11014084	CACNB2	10	18692597	A	G	G	Dominant	95/84	59/63	0.6447	1.208(0.7618-1.914)	0.422
rs11014084	CACNB2	10	18692597	A	G	G	Genotype	13/82/84	8/51/63	0.6452		0.7243
rs11014084	CACNB2	10	18692597	A	G	G	Recessive	13/166	8/114	0.05559	1.116(0.4481-2.779)	0.8136
rs11014171	CACNB2	10	18711195	C	T	T	Allele	43/315	40/204	2.344	0.6962(0.4372-1.109)	0.1257
rs11014171	CACNB2	10	18711195	C	T	T	Dominant	41/138	35/87	1.286	0.7385(0.4369-1.248)	0.2568
rs11014171	CACNB2	10	18711195	C	T	T	Genotype	2/39/138	5/30/87	3.346		0.1877
rs11014171	CACNB2	10	18711195	C	T	T	Recessive	2/177	5/117	2.838	0.2644(0.05046-1.386)	0.09204
rs11014175	CACNB2	10	18712285	C	T	T	Allele	92/266	61/183	0.03733	1.038(0.7136-1.509)	0.8468
rs11014175	CACNB2	10	18712285	C	T	T	Dominant	81/98	55/67	0.0008409	1.007(0.6341-1.599)	0.9769
rs11014175	CACNB2	10	18712285	C	T	T	Genotype	11/70/98	6/49/67	0.2144		0.8984
rs11014175	CACNB2	10	18712285	C	T	T	Recessive	11/168	6/116	0.205	1.266(0.4553-3.519)	0.6507
rs11014262	CACNB2	10	18736474	A	G	G	Allele	162/200	129/115	3.848	0.7221(0.5213-1)	0.04981
rs11014262	CACNB2	10	18736474	A	G	G	Dominant	127/54	95/27	2.208	0.6684(0.3923-1.139)	0.1373
rs11014262	CACNB2	10	18736474	A	G	G	Genotype	35/92/54	34/61/27	3.957		0.1383
rs11014262	CACNB2	10	18736474	A	G	G	Recessive	35/146	34/88	3.016	0.6205(0.3612-1.066)	0.08242
rs11014284	CACNB2	10	18740084	T	G	G	Allele	98/264	66/178	3.786e-05	1.001(0.6947-1.443)	0.9951
rs11014284	CACNB2	10	18740084	T	G	G	Dominant	87/94	58/64	0.008059	1.021(0.6449-1.617)	0.9285
rs11014284	CACNB2	10	18740084	T	G	G	Genotype	11/76/94	8/50/64	0.04835		0.9761
rs11014284	CACNB2	10	18740084	T	G	G	Recessive	11/170	8/114	0.02857	0.9221(0.3598-2.363)	0.8658
rs11014358	CACNB2	10	18754495	T	C	T	Allele	98/256	63/181	0.2551	1.1(0.7602-1.591)	0.6135
rs11014358	CACNB2	10	18754495	T	C	T	Dominant	84/93	56/66	0.07022	1.065(0.6704-1.69)	0.791
rs11014358	CACNB2	10	18754495	T	C	T	Genotype	14/70/93	7/49/66	0.5248		0.7692
rs11014358	CACNB2	10	18754495	T	C	T	Recessive	14/163	7/115	0.5217	1.411(0.5522-3.606)	0.4701
rs11014400	CACNB2	10	18762077	C	T	T	Allele	18/314	17/227	0.5886	0.7655(0.3861-1.518)	0.443
rs11014400	CACNB2	10	18762077	C	T	T	Dominant	17/149	17/105	0.9213	0.7047(0.344-1.444)	0.3371
rs11014400	CACNB2	10	18762077	C	T	T	Genotype	1/16/149	0/17/105	1.976		0.3723
rs11014400	CACNB2	10	18762077	C	T	T	Recessive	1/165	0/122	0.7375	NA(NA-NA)	0.3905
rs11014484	CACNB2	10	18779324	G	C	G	Allele	87/241	65/179	0.0009476	0.9941(0.6832-1.447)	0.9754
rs11014484	CACNB2	10	18779324	G	C	G	Dominant	76/88	53/69	0.2374	1.124(0.7016-1.802)	0.6261
rs11014484	CACNB2	10	18779324	G	C	G	Genotype	11/65/88	12/41/69	1.644		0.4395
rs11014484	CACNB2	10	18779324	G	C	G	Recessive	11/153	12/110	0.926	0.659(0.2805-1.548)	0.3359
rs11014485	CACNB2	10	18779709	C	G	G	Allele	72/268	47/197	0.3208	1.126(0.7466-1.698)	0.5711
rs11014485	CACNB2	10	18779709	C	G	G	Dominant	62/108	42/80	0.1295	1.093(0.672-1.779)	0.719
rs11014485	CACNB2	10	18779709	C	G	G	Genotype	10/52/108	5/37/80	0.4877		0.7836
rs11014485	CACNB2	10	18779709	C	G	G	Recessive	10/160	5/117	0.4639	1.463(0.487-4.392)	0.4958
rs11027857	MIR8054	11	24403620	G	A	A	Allele	129/231	84/160	0.1261	1.064(0.7565-1.496)	0.7225
rs11027857	MIR8054	11	24403620	G	A	A	Dominant	106/74	70/52	0.06835	1.064(0.6679-1.695)	0.7937
rs11027857	MIR8054	11	24403620	G	A	A	Genotype	23/83/74	14/56/52	0.1412		0.9318
rs11027857	MIR8054	11	24403620	G	A	A	Recessive	23/157	14/108	0.1147	1.13(0.5567-2.294)	0.7348
rs11027951	MIR8054	11	24517243	C	T	C	Allele	170/194	116/128	0.04115	0.9669(0.6987-1.338)	0.8393
rs11027951	MIR8054	11	24517243	C	T	C	Dominant	128/54	89/33	0.2456	0.8789(0.5275-1.465)	0.6202
rs11027951	MIR8054	11	24517243	C	T	C	Genotype	42/86/54	27/62/33	0.395		0.8208
rs11027951	MIR8054	11	24517243	C	T	C	Recessive	42/140	27/95	0.03724	1.056(0.6095-1.828)	0.847
rs11043	ESRP2	16	68262958	G	A	A	Allele	37/327	16/228	2.389	1.612(0.8758-2.968)	0.1222
rs11043	ESRP2	16	68262958	G	A	A	Dominant	36/146	15/107	2.931	1.759(0.9165-3.376)	0.08689
rs11043	ESRP2	16	68262958	G	A	A	Genotype	1/35/146	1/14/107	3.298		0.1922
rs11043	ESRP2	16	68262958	G	A	A	Recessive	1/181	1/121	0.0816	0.6685(0.04142-10.79)	0.7751
rs1104764	GIGYF2	2	233561743	C	G	C	Allele	123/241	85/159	0.07086	0.9547(0.6786-1.343)	0.7901
rs1104764	GIGYF2	2	233561743	C	G	C	Dominant	107/75	67/55	0.4477	1.171(0.7372-1.861)	0.5034
rs1104764	GIGYF2	2	233561743	C	G	C	Genotype	16/91/75	18/49/55	4.113		0.1279
rs1104764	GIGYF2	2	233561743	C	G	C	Recessive	16/166	18/104	2.614	0.5569(0.272-1.14)	0.1059
rs11050260	TMTC1	12	29653741	T	A	A	Allele	37/327	28/216	0.2628	0.8729(0.5189-1.468)	0.6082
rs11050260	TMTC1	12	29653741	T	A	A	Dominant	37/145	25/97	0.001183	0.9901(0.5606-1.749)	0.9726
rs11050260	TMTC1	12	29653741	T	A	A	Genotype	0/37/145	3/22/97	4.674		0.09661
rs11050260	TMTC1	12	29653741	T	A	A	Recessive	0/182	3/119	4.52	NA(NA-NA)	0.0335
rs11062155	CACNA1C	12	2316617	T	C	C	Allele	95/269	70/174	0.4954	0.8779(0.6107-1.262)	0.4815
rs11062155	CACNA1C	12	2316617	T	C	C	Dominant	83/99	59/63	0.2229	0.8952(0.5654-1.417)	0.6368
rs11062155	CACNA1C	12	2316617	T	C	C	Genotype	12/71/99	11/48/63	0.673		0.7143
rs11062155	CACNA1C	12	2316617	T	C	C	Recessive	12/170	11/111	0.6132	0.7123(0.3037-1.67)	0.4336
rs11062156	CACNA1C	12	2317523	G	A	A	Allele	123/241	84/160	0.02623	0.9721(0.6906-1.368)	0.8713
rs11062156	CACNA1C	12	2317523	G	A	A	Dominant	104/78	72/50	0.1052	0.9259(0.5815-1.474)	0.7457
rs11062156	CACNA1C	12	2317523	G	A	A	Genotype	19/85/78	12/60/50	0.1809		0.9135
rs11062156	CACNA1C	12	2317523	G	A	A	Recessive	19/163	12/110	0.02905	1.069(0.4987-2.29)	0.8647
rs11062162	CACNA1C-AS4	12	2332104	A	G	G	Allele	25/339	14/230	0.311	1.212(0.6167-2.38)	0.5771
rs11062162	CACNA1C-AS4	12	2332104	A	G	G	Dominant	25/157	14/108	0.3338	1.228(0.6108-2.47)	0.5634
rs11062162	CACNA1C-AS4	12	2332104	A	G	G	Genotype	0/25/157	0/14/108	0.3338		0.5634
rs11062162	CACNA1C-AS4	12	2332104	A	G	G	Recessive	0/182	0/122	NA	NA(NA-NA)	NA
rs11062164	CACNA1C	12	2333652	C	A	A	Allele	97/267	70/174	0.3052	0.903(0.6289-1.297)	0.5806
rs11062164	CACNA1C	12	2333652	C	A	A	Dominant	85/97	59/63	0.08047	0.9357(0.5912-1.481)	0.7767
rs11062164	CACNA1C	12	2333652	C	A	A	Genotype	12/73/97	11/48/63	0.6156		0.735
rs11062164	CACNA1C	12	2333652	C	A	A	Recessive	12/170	11/111	0.6132	0.7123(0.3037-1.67)	0.4336
rs11062165	CACNA1C	12	2333848	T	C	C	Allele	103/261	71/173	0.04596	0.9616(0.6721-1.376)	0.8303
rs11062165	CACNA1C	12	2333848	T	C	C	Dominant	91/91	60/62	0.01963	1.033(0.6532-1.635)	0.8886
rs11062165	CACNA1C	12	2333848	T	C	C	Genotype	12/79/91	11/49/62	0.7589		0.6842
rs11062165	CACNA1C	12	2333848	T	C	C	Recessive	12/170	11/111	0.6132	0.7123(0.3037-1.67)	0.4336
rs11062170	CACNA1C	12	2348844	G	C	C	Allele	21/343	14/230	0.0002676	1.006(0.5012-2.019)	0.9869
rs11062170	CACNA1C	12	2348844	G	C	C	Dominant	21/161	14/108	0.000285	1.006(0.4903-2.065)	0.9865
rs11062170	CACNA1C	12	2348844	G	C	C	Genotype	0/21/161	0/14/108	0.000285		0.9865
rs11062170	CACNA1C	12	2348844	G	C	C	Recessive	0/182	0/122	NA	NA(NA-NA)	NA
rs11062188	CACNA1C	12	2438144	C	T	T	Allele	71/293	47/197	0.005524	1.016(0.6738-1.531)	0.9408
rs11062188	CACNA1C	12	2438144	C	T	T	Dominant	63/119	42/80	0.001156	1.008(0.6225-1.634)	0.9729
rs11062188	CACNA1C	12	2438144	C	T	T	Genotype	8/55/119	5/37/80	0.01577		0.9921
rs11062188	CACNA1C	12	2438144	C	T	T	Recessive	8/174	5/117	0.01576	1.076(0.3435-3.37)	0.9001
rs11062190	CACNA1C	12	2440195	C	T	T	Allele	71/287	46/192	0.02308	1.033(0.6829-1.561)	0.8793
rs11062190	CACNA1C	12	2440195	C	T	T	Dominant	63/116	41/78	0.01731	1.033(0.635-1.681)	0.8953
rs11062190	CACNA1C	12	2440195	C	T	T	Genotype	8/55/116	5/36/78	0.02304		0.9885
rs11062190	CACNA1C	12	2440195	C	T	T	Recessive	8/171	5/114	0.01227	1.067(0.3404-3.343)	0.9118
rs11062191	CACNA1C	12	2440229	A	G	G	Allele	71/279	46/194	0.1121	1.073(0.7096-1.623)	0.7377
rs11062191	CACNA1C	12	2440229	A	G	G	Dominant	63/112	41/79	0.1048	1.084(0.6657-1.765)	0.7461
rs11062191	CACNA1C	12	2440229	A	G	G	Genotype	8/55/112	5/36/79	0.1105		0.9462
rs11062191	CACNA1C	12	2440229	A	G	G	Recessive	8/167	5/115	0.02769	1.102(0.3516-3.453)	0.8679
rs11062194	CACNA1C	12	2444379	C	A	A	Allele	71/293	47/197	0.005524	1.016(0.6738-1.531)	0.9408
rs11062194	CACNA1C	12	2444379	C	A	A	Dominant	63/119	42/80	0.001156	1.008(0.6225-1.634)	0.9729
rs11062194	CACNA1C	12	2444379	C	A	A	Genotype	8/55/119	5/37/80	0.01577		0.9921
rs11062194	CACNA1C	12	2444379	C	A	A	Recessive	8/174	5/117	0.01576	1.076(0.3435-3.37)	0.9001
rs11062195	CACNA1C	12	2449404	C	T	T	Allele	70/266	44/186	0.2462	1.112(0.7302-1.695)	0.6198
rs11062195	CACNA1C	12	2449404	C	T	T	Dominant	61/107	39/76	0.1716	1.111(0.6752-1.828)	0.6787
rs11062195	CACNA1C	12	2449404	C	T	T	Genotype	9/52/107	5/34/76	0.2444		0.885
rs11062195	CACNA1C	12	2449404	C	T	T	Recessive	9/159	5/110	0.1479	1.245(0.4063-3.816)	0.7006
rs11062198	CACNA1C	12	2465612	A	G	G	Allele	53/311	32/212	0.2539	1.129(0.7041-1.81)	0.6144
rs11062198	CACNA1C	12	2465612	A	G	G	Dominant	45/137	27/95	0.2719	1.156(0.6707-1.992)	0.602
rs11062198	CACNA1C	12	2465612	A	G	G	Genotype	8/37/137	5/22/95	0.278		0.8702
rs11062198	CACNA1C	12	2465612	A	G	G	Recessive	8/174	5/117	0.01576	1.076(0.3435-3.37)	0.9001
rs11062199	CACNA1C	12	2465625	G	T	T	Allele	53/311	32/212	0.2539	1.129(0.7041-1.81)	0.6144
rs11062199	CACNA1C	12	2465625	G	T	T	Dominant	45/137	27/95	0.2719	1.156(0.6707-1.992)	0.602
rs11062199	CACNA1C	12	2465625	G	T	T	Genotype	8/37/137	5/22/95	0.278		0.8702
rs11062199	CACNA1C	12	2465625	G	T	T	Recessive	8/174	5/117	0.01576	1.076(0.3435-3.37)	0.9001
rs11062200	CACNA1C	12	2465656	A	G	G	Allele	53/311	32/212	0.2539	1.129(0.7041-1.81)	0.6144
rs11062200	CACNA1C	12	2465656	A	G	G	Dominant	45/137	27/95	0.2719	1.156(0.6707-1.992)	0.602
rs11062200	CACNA1C	12	2465656	A	G	G	Genotype	8/37/137	5/22/95	0.278		0.8702
rs11062200	CACNA1C	12	2465656	A	G	G	Recessive	8/174	5/117	0.01576	1.076(0.3435-3.37)	0.9001
rs11062202	CACNA1C	12	2472261	G	A	A	Allele	19/345	12/232	0.02749	1.065(0.5072-2.235)	0.8683
rs11062202	CACNA1C	12	2472261	G	A	A	Dominant	18/164	12/110	0.0002398	1.006(0.4661-2.171)	0.9876
rs11062202	CACNA1C	12	2472261	G	A	A	Genotype	1/17/164	0/12/110	0.6891		0.7085
rs11062202	CACNA1C	12	2472261	G	A	A	Recessive	1/181	0/122	0.6725	NA(NA-NA)	0.4122
rs11062210	CACNA1C	12	2499312	A	G	G	Allele	112/252	73/171	0.05	1.041(0.7314-1.482)	0.8231
rs11062210	CACNA1C	12	2499312	A	G	G	Dominant	92/90	59/63	0.14	1.092(0.6899-1.727)	0.7083
rs11062210	CACNA1C	12	2499312	A	G	G	Genotype	20/72/90	14/45/63	0.2208		0.8955
rs11062210	CACNA1C	12	2499312	A	G	G	Recessive	20/162	14/108	0.0174	0.9524(0.4612-1.967)	0.8951
rs11062217	CACNA1C	12	2519141	G	A	A	Allele	109/255	78/166	0.2805	0.9097(0.6409-1.291)	0.5964
rs11062217	CACNA1C	12	2519141	G	A	A	Dominant	90/92	64/58	0.2645	0.8865(0.5602-1.403)	0.6071
rs11062217	CACNA1C	12	2519141	G	A	A	Genotype	19/71/92	14/50/58	0.2776		0.8704
rs11062217	CACNA1C	12	2519141	G	A	A	Recessive	19/163	14/108	0.08099	0.8992(0.4325-1.87)	0.776
rs11062218	CACNA1C	12	2519358	C	T	T	Allele	109/255	77/167	0.1788	0.9271(0.6526-1.317)	0.6724
rs11062218	CACNA1C	12	2519358	C	T	T	Dominant	90/92	63/59	0.14	0.9161(0.579-1.45)	0.7083
rs11062218	CACNA1C	12	2519358	C	T	T	Genotype	19/71/92	14/49/59	0.1672		0.9198
rs11062218	CACNA1C	12	2519358	C	T	T	Recessive	19/163	14/108	0.08099	0.8992(0.4325-1.87)	0.776
rs11062219	CACNA1C	12	2519416	C	T	T	Allele	109/255	77/167	0.1788	0.9271(0.6526-1.317)	0.6724
rs11062219	CACNA1C	12	2519416	C	T	T	Dominant	90/92	63/59	0.14	0.9161(0.579-1.45)	0.7083
rs11062219	CACNA1C	12	2519416	C	T	T	Genotype	19/71/92	14/49/59	0.1672		0.9198
rs11062219	CACNA1C	12	2519416	C	T	T	Recessive	19/163	14/108	0.08099	0.8992(0.4325-1.87)	0.776
rs11062228	CACNA1C	12	2544724	G	A	G	Allele	121/241	83/153	0.1933	0.9255(0.6554-1.307)	0.6601
rs11062228	CACNA1C	12	2544724	G	A	G	Dominant	104/77	69/49	0.03024	0.9592(0.5995-1.535)	0.8619
rs11062228	CACNA1C	12	2544724	G	A	G	Genotype	17/87/77	14/55/49	0.4705		0.7904
rs11062228	CACNA1C	12	2544724	G	A	G	Recessive	17/164	14/104	0.4698	0.77(0.3642-1.628)	0.4931
rs11062229	CACNA1C	12	2544786	G	C	G	Allele	168/190	114/122	0.1083	0.9463(0.6809-1.315)	0.7421
rs11062229	CACNA1C	12	2544786	G	C	G	Dominant	126/53	85/33	0.0933	0.923(0.5518-1.544)	0.76
rs11062229	CACNA1C	12	2544786	G	C	G	Genotype	42/84/53	29/56/33	0.1074		0.9477
rs11062229	CACNA1C	12	2544786	G	C	G	Recessive	42/137	29/89	0.04839	0.9409(0.5465-1.62)	0.8259
rs11062232	CACNA1C	12	2556799	C	T	T	Allele	43/321	20/222	1.965	1.487(0.8516-2.596)	0.161
rs11062232	CACNA1C	12	2556799	C	T	T	Dominant	41/141	18/103	2.714	1.664(0.9044-3.061)	0.0995
rs11062232	CACNA1C	12	2556799	C	T	T	Genotype	2/39/141	2/16/103	3.393		0.1833
rs11062232	CACNA1C	12	2556799	C	T	T	Recessive	2/180	2/119	0.1712	0.6611(0.09187-4.758)	0.679
rs11062272	CACNA1C	12	2659082	G	T	T	Allele	78/286	54/190	0.04242	0.9596(0.6481-1.421)	0.8368
rs11062272	CACNA1C	12	2659082	G	T	T	Dominant	68/114	52/70	0.8459	0.803(0.5029-1.282)	0.3577
rs11062272	CACNA1C	12	2659082	G	T	T	Genotype	10/58/114	2/50/70	4.792		0.09107
rs11062272	CACNA1C	12	2659082	G	T	T	Recessive	10/172	2/120	2.863	3.488(0.7509-16.21)	0.09064
rs1106380	CACNB2	10	18549115	A	G	G	Allele	137/227	90/154	0.03532	1.033(0.7383-1.444)	0.8509
rs1106380	CACNB2	10	18549115	A	G	G	Dominant	116/66	72/50	0.6895	1.221(0.7624-1.954)	0.4063
rs1106380	CACNB2	10	18549115	A	G	G	Genotype	21/95/66	18/54/50	1.954		0.3765
rs1106380	CACNB2	10	18549115	A	G	G	Recessive	21/161	18/104	0.6753	0.7536(0.3833-1.482)	0.4112
rs1106568	GPM6A	4	176861301	G	A	G	Allele	84/254	62/182	0.02346	0.9708(0.6643-1.419)	0.8783
rs1106568	GPM6A	4	176861301	G	A	G	Dominant	74/95	56/66	0.1282	0.918(0.5749-1.466)	0.7203
rs1106568	GPM6A	4	176861301	G	A	G	Genotype	10/64/95	6/50/66	0.3613		0.8347
rs1106568	GPM6A	4	176861301	G	A	G	Recessive	10/159	6/116	0.1361	1.216(0.4298-3.44)	0.7122
rs11070	COQ10B	2	198339776	A	G	G	Allele	77/287	60/184	0.9882	0.8228(0.5599-1.209)	0.3202
rs11070	COQ10B	2	198339776	A	G	G	Dominant	72/110	54/68	0.6654	0.8242(0.5179-1.312)	0.4147
rs11070	COQ10B	2	198339776	A	G	G	Genotype	5/67/110	6/48/68	1.351		0.509
rs11070	COQ10B	2	198339776	A	G	G	Recessive	5/177	6/116	0.9869	0.5461(0.1629-1.831)	0.3205
rs11075173	SHISA9	16	13004116	G	A	G	Allele	75/289	52/192	0.0442	0.9582(0.6436-1.427)	0.8335
rs11075173	SHISA9	16	13004116	G	A	G	Dominant	69/113	49/73	0.156	0.9097(0.5687-1.455)	0.6929
rs11075173	SHISA9	16	13004116	G	A	G	Genotype	6/63/113	3/46/73	0.4281		0.8073
rs11075173	SHISA9	16	13004116	G	A	G	Recessive	6/176	3/119	0.1784	1.352(0.3317-5.513)	0.6727
rs11075223	ERCC4	16	14044717	C	A	A	Allele	78/286	62/182	1.306	0.8006(0.5465-1.173)	0.2531
rs11075223	ERCC4	16	14044717	C	A	A	Dominant	70/112	50/72	0.1945	0.9(0.5634-1.438)	0.6592
rs11075223	ERCC4	16	14044717	C	A	A	Genotype	8/62/112	12/38/72	3.552		0.1693
rs11075223	ERCC4	16	14044717	C	A	A	Recessive	8/174	12/110	3.517	0.4215(0.167-1.064)	0.06073
rs1107591	MAD1L1	7	2041638	G	A	G	Allele	164/200	118/126	0.6419	0.8756(0.6326-1.212)	0.423
rs1107591	MAD1L1	7	2041638	G	A	G	Dominant	132/50	92/30	0.3129	0.8609(0.5092-1.455)	0.5759
rs1107591	MAD1L1	7	2041638	G	A	G	Genotype	32/100/50	26/66/30	0.7725		0.6796
rs1107591	MAD1L1	7	2041638	G	A	G	Recessive	32/150	26/96	0.6579	0.7877(0.4422-1.403)	0.4173
rs1107592	MAD1L1	7	2041432	A	G	A	Allele	164/200	115/129	0.2536	0.9198(0.6644-1.273)	0.6146
rs1107592	MAD1L1	7	2041432	A	G	A	Dominant	132/50	89/33	0.006595	0.9789(0.5847-1.639)	0.9353
rs1107592	MAD1L1	7	2041432	A	G	A	Genotype	32/100/50	26/63/33	0.686		0.7096
rs1107592	MAD1L1	7	2041432	A	G	A	Recessive	32/150	26/96	0.6579	0.7877(0.4422-1.403)	0.4173
rs1108073	CACNA1C	12	2333638	T	C	C	Allele	25/339	14/230	0.311	1.212(0.6167-2.38)	0.5771
rs1108073	CACNA1C	12	2333638	T	C	C	Dominant	25/157	14/108	0.3338	1.228(0.6108-2.47)	0.5634
rs1108073	CACNA1C	12	2333638	T	C	C	Genotype	0/25/157	0/14/108	0.3338		0.5634
rs1108073	CACNA1C	12	2333638	T	C	C	Recessive	0/182	0/122	NA	NA(NA-NA)	NA
rs1108075	CACNA1C	12	2333671	G	A	A	Allele	24/340	14/230	0.1825	1.16(0.5875-2.289)	0.6692
rs1108075	CACNA1C	12	2333671	G	A	A	Dominant	24/158	14/108	0.1956	1.172(0.5801-2.367)	0.6583
rs1108075	CACNA1C	12	2333671	G	A	A	Genotype	0/24/158	0/14/108	0.1956		0.6583
rs1108075	CACNA1C	12	2333671	G	A	A	Recessive	0/182	0/122	NA	NA(NA-NA)	NA
rs11086737	PPP1R16B	20	37456436	A	-	A	Allele	101/263	75/169	0.6351	0.8653(0.6063-1.235)	0.4255
rs11086737	PPP1R16B	20	37456436	A	-	A	Dominant	85/97	66/56	1.598	0.7435(0.4694-1.178)	0.2062
rs11086737	PPP1R16B	20	37456436	A	-	A	Genotype	16/69/97	9/57/56	2.339		0.3106
rs11086737	PPP1R16B	20	37456436	A	-	A	Recessive	16/166	9/113	0.1935	1.21(0.5168-2.834)	0.66
rs1109272	DGKI	7	137532199	C	A	A	Allele	19/345	13/231	0.003423	0.9786(0.474-2.02)	0.9533
rs1109272	DGKI	7	137532199	C	A	A	Dominant	19/163	13/109	0.003624	0.9773(0.4635-2.061)	0.952
rs1109272	DGKI	7	137532199	C	A	A	Genotype	0/19/163	0/13/109	0.003624		0.952
rs1109272	DGKI	7	137532199	C	A	A	Recessive	0/182	0/122	NA	NA(NA-NA)	NA
rs11097773	SLC39A8	4	103225513	T	C	C	Allele	53/285	25/219	3.606	1.629(0.9811-2.705)	0.05757
rs11097773	SLC39A8	4	103225513	T	C	C	Dominant	51/118	24/98	4.087	1.765(1.014-3.072)	0.0432
rs11097773	SLC39A8	4	103225513	T	C	C	Genotype	2/49/118	1/23/98	4.09		0.1294
rs11097773	SLC39A8	4	103225513	T	C	C	Recessive	2/167	1/121	0.09189	1.449(0.1299-16.16)	0.7618
rs11106030	DCN	12	91575154	C	A	A	Allele	43/313	31/211	0.07105	0.9351(0.5707-1.532)	0.7898
rs11106030	DCN	12	91575154	C	A	A	Dominant	40/138	30/91	0.2165	0.8792(0.5112-1.512)	0.6417
rs11106030	DCN	12	91575154	C	A	A	Genotype	3/37/138	1/29/91	0.778		0.6777
rs11106030	DCN	12	91575154	C	A	A	Recessive	3/175	1/120	0.4026	2.057(0.2115-20.01)	0.5257
rs11111476	LOC101929058	12	103558235	G	A	A	Allele	132/222	79/165	1.526	1.242(0.8804-1.752)	0.2168
rs11111476	LOC101929058	12	103558235	G	A	A	Dominant	107/70	65/57	1.521	1.34(0.841-2.136)	0.2175
rs11111476	LOC101929058	12	103558235	G	A	A	Genotype	25/82/70	14/51/57	1.596		0.4503
rs11111476	LOC101929058	12	103558235	G	A	A	Recessive	25/152	14/108	0.4468	1.269(0.6306-2.553)	0.5039
rs11121172	RERE	1	8418644	C	A	C	Allele	31/331	15/225	1.095	1.405(0.7413-2.662)	0.2955
rs11121172	RERE	1	8418644	C	A	C	Dominant	30/151	15/105	0.9422	1.391(0.7131-2.712)	0.3317
rs11121172	RERE	1	8418644	C	A	C	Genotype	1/29/151	0/15/105	1.416		0.4926
rs11121172	RERE	1	8418644	C	A	C	Recessive	1/180	0/120	0.6652	NA(NA-NA)	0.4147
rs111267312	AKT3	1	243969662	-	A	A	Allele	121/241	74/170	0.6408	1.153(0.8132-1.636)	0.4234
rs111267312	AKT3	1	243969662	-	A	A	Dominant	103/78	68/54	0.04046	1.049(0.6601-1.666)	0.8406
rs111267312	AKT3	1	243969662	-	A	A	Genotype	18/85/78	6/62/54	2.571		0.2765
rs111267312	AKT3	1	243969662	-	A	A	Recessive	18/163	6/116	2.525	2.135(0.8223-5.543)	0.1121
rs11129149	CNTN4	3	2494080	G	A	G	Allele	72/276	48/196	0.09189	1.065(0.708-1.603)	0.7618
rs11129149	CNTN4	3	2494080	G	A	G	Dominant	67/107	44/78	0.1822	1.11(0.6873-1.793)	0.6695
rs11129149	CNTN4	3	2494080	G	A	G	Genotype	5/62/107	4/40/78	0.2755		0.8713
rs11129149	CNTN4	3	2494080	G	A	G	Recessive	5/169	4/118	0.03993	0.8728(0.2295-3.319)	0.8416
rs11129155	CNTN4	3	2519956	C	T	T	Allele	22/338	9/235	1.753	1.7(0.7689-3.757)	0.1855
rs11129155	CNTN4	3	2519956	C	T	T	Dominant	20/160	9/113	1.168	1.569(0.6893-3.573)	0.2798
rs11129155	CNTN4	3	2519956	C	T	T	Genotype	2/18/160	0/9/113	2.027		0.3629
rs11129155	CNTN4	3	2519956	C	T	T	Recessive	2/178	0/122	1.365	NA(NA-NA)	0.2427
rs11129164	CNTN4	3	2533945	G	A	A	Allele	90/274	52/192	0.951	1.213(0.8227-1.788)	0.3295
rs11129164	CNTN4	3	2533945	G	A	A	Dominant	83/99	48/74	1.167	1.293(0.8112-2.059)	0.28
rs11129164	CNTN4	3	2533945	G	A	A	Genotype	7/76/99	4/44/74	1.168		0.5578
rs11129164	CNTN4	3	2533945	G	A	A	Recessive	7/175	4/118	0.06744	1.18(0.3379-4.12)	0.7951
rs11129166	CNTN4	3	2544858	A	G	G	Allele	164/200	116/128	0.3634	0.9048(0.6536-1.253)	0.5466
rs11129166	CNTN4	3	2544858	A	G	G	Dominant	125/57	89/33	0.6389	0.8131(0.4894-1.351)	0.4241
rs11129166	CNTN4	3	2544858	A	G	G	Genotype	39/86/57	27/62/33	0.6572		0.7199
rs11129166	CNTN4	3	2544858	A	G	G	Recessive	39/143	27/95	0.02121	0.9596(0.5509-1.672)	0.8842
rs111324138	CACNB2	10	18712069	-	TTACCTGTT	-	Allele	24/336	14/230	0.2129	1.173(0.5944-2.317)	0.6445
rs111324138	CACNB2	10	18712069	-	TTACCTGTT	-	Dominant	23/157	14/108	0.1147	1.13(0.5567-2.294)	0.7348
rs111324138	CACNB2	10	18712069	-	TTACCTGTT	-	Genotype	1/22/157	0/14/108	0.7259		0.6956
rs111324138	CACNB2	10	18712069	-	TTACCTGTT	-	Recessive	1/179	0/122	0.68	NA(NA-NA)	0.4096
rs11133116	GPM6A	4	176754093	C	T	C	Allele	135/227	95/149	0.1668	0.9328(0.6679-1.303)	0.683
rs11133116	GPM6A	4	176754093	C	T	C	Dominant	112/69	77/45	0.04746	0.9486(0.5902-1.525)	0.8275
rs11133116	GPM6A	4	176754093	C	T	C	Genotype	23/89/69	18/59/45	0.2651		0.8759
rs11133116	GPM6A	4	176754093	C	T	C	Recessive	23/158	18/104	0.261	0.8411(0.4327-1.635)	0.6095
rs11133120	GPM6A	4	176865766	A	T	A	Allele	140/206	109/135	1.04	0.8417(0.6043-1.172)	0.3079
rs11133120	GPM6A	4	176865766	A	T	A	Dominant	113/60	81/41	0.03676	0.9533(0.5846-1.555)	0.848
rs11133120	GPM6A	4	176865766	A	T	A	Genotype	27/86/60	28/53/41	2.69		0.2605
rs11133120	GPM6A	4	176865766	A	T	A	Recessive	27/146	28/94	2.544	0.6208(0.3446-1.119)	0.1107
rs11136700	CSMD1	8	3952216	G	C	C	Allele	56/306	37/207	0.01048	1.024(0.6521-1.608)	0.9184
rs11136700	CSMD1	8	3952216	G	C	C	Dominant	52/129	34/88	0.02654	1.043(0.6264-1.738)	0.8706
rs11136700	CSMD1	8	3952216	G	C	C	Genotype	4/48/129	3/31/88	0.06151		0.9697
rs11136700	CSMD1	8	3952216	G	C	C	Recessive	4/177	3/119	0.02003	0.8964(0.1971-4.078)	0.8874
rs11136702	CSMD1	8	4025034	G	A	G	Allele	161/199	111/133	0.0348	0.9694(0.6993-1.344)	0.852
rs11136702	CSMD1	8	4025034	G	A	G	Dominant	124/56	88/34	0.3654	0.8555(0.5157-1.419)	0.5455
rs11136702	CSMD1	8	4025034	G	A	G	Genotype	37/87/56	23/65/34	0.716		0.6991
rs11136702	CSMD1	8	4025034	G	A	G	Recessive	37/143	23/99	0.1325	1.114(0.6235-1.989)	0.7159
rs11136710	CSMD1	8	4043065	C	G	G	Allele	122/242	69/175	1.86	1.279(0.8978-1.821)	0.1726
rs11136710	CSMD1	8	4043065	C	G	G	Dominant	97/85	60/62	0.4956	1.179(0.7451-1.866)	0.4814
rs11136710	CSMD1	8	4043065	C	G	G	Genotype	25/72/85	9/51/62	2.988		0.2245
rs11136710	CSMD1	8	4043065	C	G	G	Recessive	25/157	9/113	2.974	1.999(0.8989-4.447)	0.08464
rs11136711	CSMD1	8	4046118	T	C	C	Allele	169/195	117/127	0.1359	0.9407(0.6798-1.302)	0.7124
rs11136711	CSMD1	8	4046118	T	C	C	Dominant	130/52	92/30	0.5877	0.8152(0.4834-1.375)	0.4433
rs11136711	CSMD1	8	4046118	T	C	C	Genotype	39/91/52	25/67/30	0.7995		0.6705
rs11136711	CSMD1	8	4046118	T	C	C	Recessive	39/143	25/97	0.03856	1.058(0.6017-1.861)	0.8443
rs11136717	CSMD1	8	4144426	A	T	A	Allele	137/199	102/142	0.06183	0.9584(0.6858-1.339)	0.8036
rs11136717	CSMD1	8	4144426	A	T	A	Dominant	110/58	79/43	0.01624	1.032(0.633-1.683)	0.8986
rs11136717	CSMD1	8	4144426	A	T	A	Genotype	27/83/58	23/56/43	0.5086		0.7755
rs11136717	CSMD1	8	4144426	A	T	A	Recessive	27/141	23/99	0.3831	0.8242(0.4467-1.521)	0.536
rs11136721	CSMD1	8	4163415	C	T	C	Allele	47/303	33/211	0.001137	0.9918(0.6146-1.601)	0.9731
rs11136721	CSMD1	8	4163415	C	T	C	Dominant	44/131	31/91	0.002715	0.986(0.5793-1.678)	0.9584
rs11136721	CSMD1	8	4163415	C	T	C	Genotype	3/41/131	2/29/91	0.006649		0.9967
rs11136721	CSMD1	8	4163415	C	T	C	Recessive	3/172	2/120	0.002439	1.047(0.1722-6.358)	0.9606
rs11136722	CSMD1	8	4163462	T	A	T	Allele	45/293	34/210	0.04655	0.9486(0.5874-1.532)	0.8292
rs11136722	CSMD1	8	4163462	T	A	T	Dominant	43/126	32/90	0.02286	0.9598(0.5641-1.633)	0.8798
rs11136722	CSMD1	8	4163462	T	A	T	Genotype	2/41/126	2/30/90	0.1162		0.9436
rs11136722	CSMD1	8	4163462	T	A	T	Recessive	2/167	2/120	0.1086	0.7186(0.09981-5.173)	0.7417
rs11136723	CSMD1	8	4164381	A	C	A	Allele	48/284	33/211	0.1014	1.081(0.6703-1.742)	0.7502
rs11136723	CSMD1	8	4164381	A	C	A	Dominant	44/122	31/91	0.04387	1.059(0.6208-1.805)	0.8341
rs11136723	CSMD1	8	4164381	A	C	A	Genotype	4/40/122	2/29/91	0.2148		0.8982
rs11136723	CSMD1	8	4164381	A	C	A	Recessive	4/162	2/120	0.2045	1.481(0.267-8.222)	0.6511
rs11136724	CSMD1	8	4164419	G	A	G	Allele	45/295	33/209	0.01959	0.9661(0.5961-1.566)	0.8887
rs11136724	CSMD1	8	4164419	G	A	G	Dominant	42/128	31/90	0.03142	0.9526(0.557-1.629)	0.8593
rs11136724	CSMD1	8	4164419	G	A	G	Genotype	3/39/128	2/29/90	0.04485		0.9778
rs11136724	CSMD1	8	4164419	G	A	G	Recessive	3/167	2/119	0.005233	1.069(0.1759-6.496)	0.9423
rs11136731	CSMD1	8	4188581	A	G	A	Allele	101/247	62/182	0.9385	1.2(0.8294-1.737)	0.3327
rs11136731	CSMD1	8	4188581	A	G	A	Dominant	89/85	51/71	2.513	1.458(0.9141-2.325)	0.1129
rs11136731	CSMD1	8	4188581	A	G	A	Genotype	12/77/85	11/40/71	3.989		0.1361
rs11136731	CSMD1	8	4188581	A	G	A	Recessive	12/162	11/111	0.4497	0.7475(0.3185-1.754)	0.5025
rs11136737	CSMD1	8	4231996	C	G	C	Allele	130/234	95/149	0.6498	0.8713(0.6233-1.218)	0.4202
rs11136737	CSMD1	8	4231996	C	G	C	Dominant	107/75	78/44	0.8111	0.8048(0.5015-1.291)	0.3678
rs11136737	CSMD1	8	4231996	C	G	C	Genotype	23/84/75	17/61/44	0.8135		0.6658
rs11136737	CSMD1	8	4231996	C	G	C	Recessive	23/159	17/105	0.1075	0.8935(0.4555-1.752)	0.743
rs11136740	CSMD1	8	4245311	C	T	T	Allele	114/224	70/170	1.346	1.236(0.8638-1.768)	0.2461
rs11136740	CSMD1	8	4245311	C	T	T	Dominant	96/73	60/60	1.308	1.315(0.8221-2.104)	0.2528
rs11136740	CSMD1	8	4245311	C	T	T	Genotype	18/78/73	10/50/60	1.414		0.4931
rs11136740	CSMD1	8	4245311	C	T	T	Recessive	18/151	10/110	0.4308	1.311(0.5827-2.951)	0.5116
rs11139497	SPATA31D1	9	84739941	T	A	T	Allele	86/264	68/174	0.9251	0.8336(0.5751-1.208)	0.3361
rs11139497	SPATA31D1	9	84739941	T	A	T	Dominant	75/100	59/62	1.006	0.7881(0.4948-1.255)	0.3158
rs11139497	SPATA31D1	9	84739941	T	A	T	Genotype	11/64/100	9/50/62	1.015		0.6019
rs11139497	SPATA31D1	9	84739941	T	A	T	Recessive	11/164	9/112	0.1508	0.8347(0.3349-2.08)	0.6978
rs111405432	TSNARE1	8	143333162	C	T	T	Allele	17/347	14/230	0.3439	0.8049(0.3891-1.665)	0.5576
rs111405432	TSNARE1	8	143333162	C	T	T	Dominant	17/165	14/108	0.3635	0.7948(0.3763-1.679)	0.5466
rs111405432	TSNARE1	8	143333162	C	T	T	Genotype	0/17/165	0/14/108	0.3635		0.5466
rs111405432	TSNARE1	8	143333162	C	T	T	Recessive	0/182	0/122	NA	NA(NA-NA)	NA
rs11152089	CCDC68	18	52625943	C	T	T	Allele	120/244	60/184	4.919	1.508(1.048-2.171)	0.02657
rs11152089	CCDC68	18	52625943	C	T	T	Dominant	102/80	54/68	4.058	1.606(1.012-2.548)	0.04396
rs11152089	CCDC68	18	52625943	C	T	T	Genotype	18/84/80	6/48/68	5.15		0.07617
rs11152089	CCDC68	18	52625943	C	T	T	Recessive	18/164	6/116	2.483	2.122(0.8173-5.509)	0.1151
rs11152090	CCDC68	18	52626010	A	C	C	Allele	120/244	60/184	4.919	1.508(1.048-2.171)	0.02657
rs11152090	CCDC68	18	52626010	A	C	C	Dominant	102/80	54/68	4.058	1.606(1.012-2.548)	0.04396
rs11152090	CCDC68	18	52626010	A	C	C	Genotype	18/84/80	6/48/68	5.15		0.07617
rs11152090	CCDC68	18	52626010	A	C	C	Recessive	18/164	6/116	2.483	2.122(0.8173-5.509)	0.1151
rs11152363	TCF4	18	53057188	G	A	A	Allele	175/171	119/125	0.187	1.075(0.7746-1.492)	0.6654
rs11152363	TCF4	18	53057188	G	A	A	Dominant	125/48	88/34	0.000541	1.006(0.5999-1.687)	0.9814
rs11152363	TCF4	18	53057188	G	A	A	Genotype	50/75/48	31/57/34	0.4996		0.779
rs11152363	TCF4	18	53057188	G	A	A	Recessive	50/123	31/91	0.438	1.193(0.7069-2.014)	0.5081
rs111526740	CSMD1	8	3999170	T	A	A	Allele	38/326	31/213	0.7451	0.8009(0.4834-1.327)	0.388
rs111526740	CSMD1	8	3999170	T	A	A	Dominant	34/148	29/93	1.151	0.7367(0.4212-1.289)	0.2832
rs111526740	CSMD1	8	3999170	T	A	A	Genotype	4/30/148	2/27/93	1.597		0.4501
rs111526740	CSMD1	8	3999170	T	A	A	Recessive	4/178	2/120	0.1177	1.348(0.2431-7.478)	0.7315
rs111605412	CSMD1	8	3894157	A	G	G	Allele	32/332	17/227	0.6559	1.287(0.6979-2.373)	0.418
rs111605412	CSMD1	8	3894157	A	G	G	Dominant	30/152	17/105	0.3631	1.219(0.6397-2.323)	0.5468
rs111605412	CSMD1	8	3894157	A	G	G	Genotype	2/28/152	0/17/105	1.501		0.4722
rs111605412	CSMD1	8	3894157	A	G	G	Recessive	2/180	0/122	1.35	NA(NA-NA)	0.2454
rs11167136	TSNARE1	8	143310815	G	A	A	Allele	188/176	115/129	1.192	1.198(0.866-1.658)	0.2749
rs11167136	TSNARE1	8	143310815	G	A	A	Dominant	138/44	93/29	0.006576	0.978(0.5714-1.674)	0.9354
rs11167136	TSNARE1	8	143310815	G	A	A	Genotype	50/88/44	22/71/29	4.107		0.1283
rs11167136	TSNARE1	8	143310815	G	A	A	Recessive	50/132	22/100	3.601	1.722(0.9788-3.029)	0.05775
rs11167595	LINC01470	5	152149068	C	T	T	Allele	80/254	62/180	0.2101	0.9144(0.6237-1.341)	0.6467
rs11167595	LINC01470	5	152149068	C	T	T	Dominant	70/97	57/64	0.767	0.8103(0.5059-1.298)	0.3811
rs11167595	LINC01470	5	152149068	C	T	T	Genotype	10/60/97	5/52/64	1.698		0.4278
rs11167595	LINC01470	5	152149068	C	T	T	Recessive	10/157	5/116	0.4894	1.478(0.4919-4.439)	0.4842
rs11167599	LINC01470	5	152199121	A	C	C	Allele	30/334	27/217	1.371	0.7219(0.4176-1.248)	0.2416
rs11167599	LINC01470	5	152199121	A	C	C	Dominant	28/154	27/95	2.243	0.6397(0.3556-1.151)	0.1342
rs11167599	LINC01470	5	152199121	A	C	C	Genotype	2/26/154	0/27/95	4.325		0.115
rs11167599	LINC01470	5	152199121	A	C	C	Recessive	2/180	0/122	1.35	NA(NA-NA)	0.2454
rs11167669	GALNT10	5	153694442	A	G	A	Allele	136/226	90/154	0.02914	1.03(0.7359-1.441)	0.8644
rs11167669	GALNT10	5	153694442	A	G	A	Dominant	109/72	76/46	0.1319	0.9163(0.5716-1.469)	0.7165
rs11167669	GALNT10	5	153694442	A	G	A	Genotype	27/82/72	14/62/46	1.185		0.5529
rs11167669	GALNT10	5	153694442	A	G	A	Recessive	27/154	14/108	0.7378	1.353(0.6779-2.699)	0.3904
rs11167670	GALNT10	5	153699504	G	A	G	Allele	137/223	91/153	0.03579	1.033(0.7385-1.445)	0.8499
rs11167670	GALNT10	5	153699504	G	A	G	Dominant	109/71	76/46	0.09271	0.9292(0.5792-1.491)	0.7608
rs11167670	GALNT10	5	153699504	G	A	G	Genotype	28/81/71	15/61/46	0.9863		0.6107
rs11167670	GALNT10	5	153699504	G	A	G	Recessive	28/152	15/107	0.633	1.314(0.6696-2.579)	0.4262
rs111757896	EPHX2	8	27348155	-	C	-	Allele	165/199	101/143	0.9197	1.174(0.8458-1.629)	0.3376
rs111757896	EPHX2	8	27348155	-	C	-	Dominant	125/57	79/43	0.5103	1.194(0.7343-1.94)	0.475
rs111757896	EPHX2	8	27348155	-	C	-	Genotype	40/85/57	22/57/43	0.8999		0.6377
rs111757896	EPHX2	8	27348155	-	C	-	Recessive	40/142	22/100	0.7002	1.28(0.7171-2.286)	0.4027
rs111831555	CSMD1	8	4033247	T	C	C	Allele	17/341	14/230	0.2906	0.819(0.3959-1.694)	0.5898
rs111831555	CSMD1	8	4033247	T	C	C	Dominant	17/162	13/109	0.1085	0.8799(0.4107-1.885)	0.7418
rs111831555	CSMD1	8	4033247	T	C	C	Genotype	0/17/162	1/12/109	1.487		0.4755
rs111831555	CSMD1	8	4033247	T	C	C	Recessive	0/179	1/121	1.472	NA(NA-NA)	0.225
rs111872665	CSMD1	8	4240098	G	A	A	Allele	25/337	11/233	1.5	1.571(0.7584-3.256)	0.2207
rs111872665	CSMD1	8	4240098	G	A	A	Dominant	25/156	11/111	1.601	1.617(0.7641-3.423)	0.2058
rs111872665	CSMD1	8	4240098	G	A	A	Genotype	0/25/156	0/11/111	1.601		0.2058
rs111872665	CSMD1	8	4240098	G	A	A	Recessive	0/181	0/122	NA	NA(NA-NA)	NA
rs11191464	CNNM2	10	104682148	T	C	C	Allele	39/319	30/214	0.2807	0.8721(0.5255-1.447)	0.5962
rs11191464	CNNM2	10	104682148	T	C	C	Dominant	36/143	27/95	0.1788	0.8858(0.5048-1.554)	0.6724
rs11191464	CNNM2	10	104682148	T	C	C	Genotype	3/33/143	3/24/95	0.3191		0.8525
rs11191464	CNNM2	10	104682148	T	C	C	Recessive	3/176	3/119	0.2277	0.6761(0.1342-3.407)	0.6332
rs11191469	CNNM2	10	104699760	A	C	C	Allele	110/246	52/184	5.611	1.582(1.081-2.316)	0.01785
rs11191469	CNNM2	10	104699760	A	C	C	Dominant	85/93	48/70	1.435	1.333(0.8326-2.134)	0.2309
rs11191469	CNNM2	10	104699760	A	C	C	Genotype	25/60/93	4/44/70	9.127		0.01043
rs11191469	CNNM2	10	104699760	A	C	C	Recessive	25/153	4/114	9.116	4.657(1.577-13.75)	0.002534
rs11191472	CNNM2	10	104707016	A	T	T	Allele	88/272	70/174	1.356	0.8042(0.5571-1.161)	0.2442
rs11191472	CNNM2	10	104707016	A	T	T	Dominant	81/99	61/61	0.7297	0.8182(0.5162-1.297)	0.393
rs11191472	CNNM2	10	104707016	A	T	T	Genotype	7/74/99	9/52/61	2.053		0.3583
rs11191472	CNNM2	10	104707016	A	T	T	Recessive	7/173	9/113	1.763	0.508(0.184-1.403)	0.1842
rs11191485	CNNM2	10	104729816	G	C	C	Allele	90/274	65/179	0.2818	0.9045(0.6245-1.31)	0.5955
rs11191485	CNNM2	10	104729816	G	C	C	Dominant	79/103	56/66	0.1842	0.904(0.57-1.434)	0.6678
rs11191485	CNNM2	10	104729816	G	C	C	Genotype	11/68/103	9/47/66	0.3052		0.8585
rs11191485	CNNM2	10	104729816	G	C	C	Recessive	11/171	9/113	0.2112	0.8077(0.3243-2.011)	0.6458
rs11191492	CNNM2	10	104747534	A	G	G	Allele	52/312	48/196	3.084	0.6806(0.4422-1.047)	0.07906
rs11191492	CNNM2	10	104747534	A	G	G	Dominant	46/136	44/78	4.081	0.5996(0.3643-0.9869)	0.04337
rs11191492	CNNM2	10	104747534	A	G	G	Genotype	6/40/136	4/40/78	4.451		0.108
rs11191492	CNNM2	10	104747534	A	G	G	Recessive	6/176	4/118	7.451e-05	1.006(0.2778-3.641)	0.9931
rs11191512	CNNM2	10	104772699	A	G	G	Allele	52/312	48/196	3.084	0.6806(0.4422-1.047)	0.07906
rs11191512	CNNM2	10	104772699	A	G	G	Dominant	46/136	44/78	4.081	0.5996(0.3643-0.9869)	0.04337
rs11191512	CNNM2	10	104772699	A	G	G	Genotype	6/40/136	4/40/78	4.451		0.108
rs11191512	CNNM2	10	104772699	A	G	G	Recessive	6/176	4/118	7.451e-05	1.006(0.2778-3.641)	0.9931
rs11191514	CNNM2	10	104773364	C	T	T	Allele	92/272	70/174	0.871	0.8408(0.584-1.21)	0.3507
rs11191514	CNNM2	10	104773364	C	T	T	Dominant	84/98	61/61	0.4331	0.8571(0.5415-1.357)	0.5105
rs11191514	CNNM2	10	104773364	C	T	T	Genotype	8/76/98	9/52/61	1.381		0.5014
rs11191514	CNNM2	10	104773364	C	T	T	Recessive	8/174	9/113	1.23	0.5773(0.2164-1.54)	0.2674
rs11191515	CNNM2	10	104776527	G	A	A	Allele	92/272	70/174	0.871	0.8408(0.584-1.21)	0.3507
rs11191515	CNNM2	10	104776527	G	A	A	Dominant	84/98	61/61	0.4331	0.8571(0.5415-1.357)	0.5105
rs11191515	CNNM2	10	104776527	G	A	A	Genotype	8/76/98	9/52/61	1.381		0.5014
rs11191515	CNNM2	10	104776527	G	A	A	Recessive	8/174	9/113	1.23	0.5773(0.2164-1.54)	0.2674
rs11191527	CNNM2	10	104795134	C	T	T	Allele	52/312	48/196	3.084	0.6806(0.4422-1.047)	0.07906
rs11191527	CNNM2	10	104795134	C	T	T	Dominant	46/136	44/78	4.081	0.5996(0.3643-0.9869)	0.04337
rs11191527	CNNM2	10	104795134	C	T	T	Genotype	6/40/136	4/40/78	4.451		0.108
rs11191527	CNNM2	10	104795134	C	T	T	Recessive	6/176	4/118	7.451e-05	1.006(0.2778-3.641)	0.9931
rs11191530	CNNM2	10	104800044	T	C	C	Allele	36/328	30/214	0.8731	0.7829(0.4682-1.309)	0.3501
rs11191530	CNNM2	10	104800044	T	C	C	Dominant	33/149	27/95	0.7374	0.7793(0.4407-1.378)	0.3905
rs11191530	CNNM2	10	104800044	T	C	C	Genotype	3/30/149	3/24/95	0.8068		0.668
rs11191530	CNNM2	10	104800044	T	C	C	Recessive	3/179	3/119	0.2481	0.6648(0.132-3.349)	0.6184
rs11191553	NT5C2	10	104851396	G	T	T	Allele	59/305	52/192	2.549	0.7142(0.472-1.081)	0.1104
rs11191553	NT5C2	10	104851396	G	T	T	Dominant	52/130	47/75	3.295	0.6383(0.3925-1.038)	0.0695
rs11191553	NT5C2	10	104851396	G	T	T	Genotype	7/45/130	5/42/75	3.487		0.1749
rs11191553	NT5C2	10	104851396	G	T	T	Recessive	7/175	5/117	0.01225	0.936(0.2901-3.02)	0.9119
rs11191582	NT5C2	10	104913653	G	A	A	Allele	87/277	63/181	0.2893	0.9024(0.6205-1.312)	0.5906
rs11191582	NT5C2	10	104913653	G	A	A	Dominant	81/101	59/63	0.4369	0.8564(0.5406-1.356)	0.5086
rs11191582	NT5C2	10	104913653	G	A	A	Genotype	6/75/101	4/55/63	0.4575		0.7955
rs11191582	NT5C2	10	104913653	G	A	A	Recessive	6/176	4/118	7.451e-05	1.006(0.2778-3.641)	0.9931
rs11191602	NT5C2	10	104954219	C	T	T	Allele	59/305	52/192	2.549	0.7142(0.472-1.081)	0.1104
rs11191602	NT5C2	10	104954219	C	T	T	Dominant	52/130	47/75	3.295	0.6383(0.3925-1.038)	0.0695
rs11191602	NT5C2	10	104954219	C	T	T	Genotype	7/45/130	5/42/75	3.487		0.1749
rs11191602	NT5C2	10	104954219	C	T	T	Recessive	7/175	5/117	0.01225	0.936(0.2901-3.02)	0.9119
rs111942772	IMMP2L	7	110710512	T	-	-	Allele	56/300	33/211	0.5576	1.194(0.7499-1.9)	0.4552
rs111942772	IMMP2L	7	110710512	T	-	-	Dominant	54/124	31/91	0.8655	1.278(0.7616-2.146)	0.3522
rs111942772	IMMP2L	7	110710512	T	-	-	Genotype	2/52/124	2/29/91	1.184		0.5532
rs111942772	IMMP2L	7	110710512	T	-	-	Recessive	2/176	2/120	0.1464	0.6818(0.09474-4.907)	0.702
rs112024782	CSMD1	8	4052275	T	-	-	Allele	47/307	39/205	0.8595	0.8047(0.5081-1.275)	0.3539
rs112024782	CSMD1	8	4052275	T	-	-	Dominant	45/132	34/88	0.2221	0.8824(0.5242-1.485)	0.6374
rs112024782	CSMD1	8	4052275	T	-	-	Genotype	2/43/132	5/29/88	2.785		0.2484
rs112024782	CSMD1	8	4052275	T	-	-	Recessive	2/175	5/117	2.783	0.2674(0.05103-1.401)	0.09525
rs11210874	PTPRF	1	44044468	C	T	T	Allele	181/183	114/130	0.5277	1.128(0.8151-1.561)	0.4676
rs11210874	PTPRF	1	44044468	C	T	T	Dominant	136/46	84/38	1.26	1.337(0.8043-2.224)	0.2617
rs11210874	PTPRF	1	44044468	C	T	T	Genotype	45/91/46	30/54/38	1.416		0.4925
rs11210874	PTPRF	1	44044468	C	T	T	Recessive	45/137	30/92	0.0007174	1.007(0.5916-1.715)	0.9786
rs11210892	PTPRF	1	44100084	G	A	G	Allele	95/269	58/186	0.4205	1.133(0.7774-1.65)	0.5167
rs11210892	PTPRF	1	44100084	G	A	G	Dominant	83/99	54/68	0.05314	1.056(0.6657-1.674)	0.8177
rs11210892	PTPRF	1	44100084	G	A	G	Genotype	12/71/99	4/50/68	1.62		0.4448
rs11210892	PTPRF	1	44100084	G	A	G	Recessive	12/170	4/118	1.609	2.082(0.6556-6.614)	0.2046
rs11214703	TMPRSS5	11	113561025	G	A	A	Allele	142/220	93/151	0.07588	1.048(0.7508-1.463)	0.783
rs11214703	TMPRSS5	11	113561025	G	A	A	Dominant	117/64	74/48	0.4967	1.186(0.7381-1.905)	0.4809
rs11214703	TMPRSS5	11	113561025	G	A	A	Genotype	25/92/64	19/55/48	0.965		0.6173
rs11214703	TMPRSS5	11	113561025	G	A	A	Recessive	25/156	19/103	0.1822	0.8688(0.4552-1.658)	0.6695
rs11219182	GRAMD1B	11	123389483	G	A	G	Allele	80/284	52/192	0.03818	1.04(0.7012-1.543)	0.8451
rs11219182	GRAMD1B	11	123389483	G	A	G	Dominant	70/112	46/76	0.01772	1.033(0.6438-1.656)	0.8941
rs11219182	GRAMD1B	11	123389483	G	A	G	Genotype	10/60/112	6/40/76	0.0536		0.9736
rs11219182	GRAMD1B	11	123389483	G	A	G	Recessive	10/172	6/116	0.04868	1.124(0.3976-3.177)	0.8254
rs11219192	GRAMD1B	11	123415206	G	T	T	Allele	58/306	43/201	0.3008	0.886(0.5748-1.366)	0.5834
rs11219192	GRAMD1B	11	123415206	G	T	T	Dominant	53/129	40/82	0.4623	0.8422(0.5133-1.382)	0.4966
rs11219192	GRAMD1B	11	123415206	G	T	T	Genotype	5/48/129	3/37/82	0.5729		0.7509
rs11219192	GRAMD1B	11	123415206	G	T	T	Recessive	5/177	3/119	0.02368	1.121(0.2628-4.777)	0.8777
rs11219195	GRAMD1B	11	123424395	G	C	C	Allele	28/336	23/221	0.5715	0.8007(0.4496-1.426)	0.4497
rs11219195	GRAMD1B	11	123424395	G	C	C	Dominant	27/155	21/101	0.3106	0.8378(0.4494-1.562)	0.5773
rs11219195	GRAMD1B	11	123424395	G	C	C	Genotype	1/26/155	2/19/101	1.01		0.6035
rs11219195	GRAMD1B	11	123424395	G	C	C	Recessive	1/181	2/120	0.8879	0.3315(0.02973-3.696)	0.346
rs11219196	GRAMD1B	11	123424434	C	T	T	Allele	28/336	23/221	0.5715	0.8007(0.4496-1.426)	0.4497
rs11219196	GRAMD1B	11	123424434	C	T	T	Dominant	27/155	21/101	0.3106	0.8378(0.4494-1.562)	0.5773
rs11219196	GRAMD1B	11	123424434	C	T	T	Genotype	1/26/155	2/19/101	1.01		0.6035
rs11219196	GRAMD1B	11	123424434	C	T	T	Recessive	1/181	2/120	0.8879	0.3315(0.02973-3.696)	0.346
rs11219210	GRAMD1B	11	123495005	T	C	T	Allele	24/340	17/227	0.03246	0.9426(0.4952-1.794)	0.857
rs11219210	GRAMD1B	11	123495005	T	C	T	Dominant	22/160	17/105	0.2227	0.8493(0.4306-1.675)	0.637
rs11219210	GRAMD1B	11	123495005	T	C	T	Genotype	2/20/160	0/17/105	1.89		0.3887
rs11219210	GRAMD1B	11	123495005	T	C	T	Recessive	2/180	0/122	1.35	NA(NA-NA)	0.2454
rs11223637	IGSF9B	11	133817472	C	T	T	Allele	52/312	22/222	3.794	1.682(0.9925-2.85)	0.05143
rs11223637	IGSF9B	11	133817472	C	T	T	Dominant	44/138	21/101	2.106	1.533(0.8588-2.738)	0.1467
rs11223637	IGSF9B	11	133817472	C	T	T	Genotype	8/36/138	1/20/101	4.06		0.1313
rs11223637	IGSF9B	11	133817472	C	T	T	Recessive	8/174	1/121	3.251	5.563(0.6869-45.06)	0.07138
rs11223639	IGSF9B	11	133819442	A	G	G	Allele	23/341	10/234	1.403	1.578(0.7375-3.378)	0.2362
rs11223639	IGSF9B	11	133819442	A	G	G	Dominant	22/160	10/112	1.174	1.54(0.702-3.378)	0.2785
rs11223639	IGSF9B	11	133819442	A	G	G	Genotype	1/21/160	0/10/112	1.594		0.4507
rs11223639	IGSF9B	11	133819442	A	G	G	Recessive	1/181	0/122	0.6725	NA(NA-NA)	0.4122
rs11223642	IGSF9B	11	133821261	C	T	C	Allele	142/222	108/136	1.664	0.8055(0.5797-1.119)	0.1971
rs11223642	IGSF9B	11	133821261	C	T	C	Dominant	115/67	86/36	1.74	0.7185(0.4393-1.175)	0.1872
rs11223642	IGSF9B	11	133821261	C	T	C	Genotype	27/88/67	22/64/36	1.86		0.3945
rs11223642	IGSF9B	11	133821261	C	T	C	Recessive	27/155	22/100	0.5524	0.7918(0.4274-1.467)	0.4574
rs11229115	TMX2-CTNND1	11	57521122	A	G	A	Allele	76/288	46/198	0.3741	1.136(0.755-1.709)	0.5408
rs11229115	TMX2-CTNND1	11	57521122	A	G	A	Dominant	71/111	45/77	0.1399	1.094(0.6818-1.757)	0.7084
rs11229115	TMX2-CTNND1	11	57521122	A	G	A	Genotype	5/66/111	1/44/77	1.429		0.4894
rs11229115	TMX2-CTNND1	11	57521122	A	G	A	Recessive	5/177	1/121	1.403	3.418(0.3944-29.62)	0.2363
rs112319415	CSMD1	8	4181012	-	T	-	Allele	135/225	77/167	2.255	1.301(0.9224-1.836)	0.1332
rs112319415	CSMD1	8	4181012	-	T	-	Dominant	116/64	64/58	4.338	1.643(1.028-2.624)	0.03727
rs112319415	CSMD1	8	4181012	-	T	-	Genotype	19/97/64	13/51/58	4.754		0.09285
rs112319415	CSMD1	8	4181012	-	T	-	Recessive	19/161	13/109	0.0007704	0.9895(0.4692-2.087)	0.9779
rs112362858	CSMD1	8	3984604	-	T	T	Allele	133/229	105/139	2.42	0.7689(0.5519-1.071)	0.1198
rs112362858	CSMD1	8	3984604	-	T	T	Dominant	110/71	86/36	3.013	0.6485(0.3972-1.059)	0.08259
rs112362858	CSMD1	8	3984604	-	T	T	Genotype	23/87/71	19/67/36	3.054		0.2172
rs112362858	CSMD1	8	3984604	-	T	T	Recessive	23/158	19/103	0.5016	0.7891(0.4094-1.521)	0.4788
rs11241041	MAN2A1	5	109183341	G	T	G	Allele	137/227	86/158	0.3597	1.109(0.7911-1.554)	0.5487
rs11241041	MAN2A1	5	109183341	G	T	G	Dominant	108/74	69/53	0.2326	1.121(0.7046-1.784)	0.6296
rs11241041	MAN2A1	5	109183341	G	T	G	Genotype	29/79/74	17/52/53	0.3389		0.8441
rs11241041	MAN2A1	5	109183341	G	T	G	Recessive	29/153	17/105	0.2274	1.171(0.6123-2.238)	0.6334
rs112473090	CSMD1	8	4242408	G	C	C	Allele	25/337	11/233	1.5	1.571(0.7584-3.256)	0.2207
rs112473090	CSMD1	8	4242408	G	C	C	Dominant	25/156	11/111	1.601	1.617(0.7641-3.423)	0.2058
rs112473090	CSMD1	8	4242408	G	C	C	Genotype	0/25/156	0/11/111	1.601		0.2058
rs112473090	CSMD1	8	4242408	G	C	C	Recessive	0/181	0/122	NA	NA(NA-NA)	NA
rs1125102	CNTN4	3	2534560	C	A	A	Allele	124/224	87/153	0.02356	0.9735(0.6911-1.371)	0.878
rs1125102	CNTN4	3	2534560	C	A	A	Dominant	102/72	70/50	0.002416	1.012(0.6312-1.622)	0.9608
rs1125102	CNTN4	3	2534560	C	A	A	Genotype	22/80/72	17/53/50	0.177		0.9153
rs1125102	CNTN4	3	2534560	C	A	A	Recessive	22/152	17/103	0.1432	0.8769(0.444-1.732)	0.7051
rs112528652	CNTN4	3	2422129	T	-	-	Allele	122/242	71/173	1.316	1.228(0.8642-1.746)	0.2513
rs112528652	CNTN4	3	2422129	T	-	-	Dominant	104/78	60/62	1.864	1.378(0.8692-2.184)	0.1722
rs112528652	CNTN4	3	2422129	T	-	-	Genotype	18/86/78	11/49/62	1.891		0.3886
rs112528652	CNTN4	3	2422129	T	-	-	Recessive	18/164	11/111	0.06461	1.108(0.5037-2.435)	0.7993
rs1126452	EPHX2	8	27401964	A	C	C	Allele	131/233	97/147	0.8835	0.852(0.6101-1.19)	0.3472
rs1126452	EPHX2	8	27401964	A	C	C	Dominant	112/70	78/44	0.1789	0.9026(0.5612-1.451)	0.6723
rs1126452	EPHX2	8	27401964	A	C	C	Genotype	19/93/70	19/59/44	1.762		0.4145
rs1126452	EPHX2	8	27401964	A	C	C	Recessive	19/163	19/103	1.76	0.6319(0.3195-1.25)	0.1846
rs11273591	GPM6A	4	176920059	-	TCATGTAAATTCTAAATTCCTC	-	Allele	54/310	42/202	0.6212	0.8378(0.5393-1.301)	0.4306
rs11273591	GPM6A	4	176920059	-	TCATGTAAATTCTAAATTCCTC	-	Dominant	52/130	40/82	0.615	0.82(0.4992-1.347)	0.4329
rs11273591	GPM6A	4	176920059	-	TCATGTAAATTCTAAATTCCTC	-	Genotype	2/50/130	2/38/82	0.689		0.7086
rs11273591	GPM6A	4	176920059	-	TCATGTAAATTCTAAATTCCTC	-	Recessive	2/180	2/120	0.1643	0.6667(0.09264-4.797)	0.6852
rs11275011	NFATC3	16	68189591	-	CAGTTAAAGTC	CAGTTAAAGTC	Allele	37/327	16/228	2.389	1.612(0.8758-2.968)	0.1222
rs11275011	NFATC3	16	68189591	-	CAGTTAAAGTC	CAGTTAAAGTC	Dominant	36/146	15/107	2.931	1.759(0.9165-3.376)	0.08689
rs11275011	NFATC3	16	68189591	-	CAGTTAAAGTC	CAGTTAAAGTC	Genotype	1/35/146	1/14/107	3.298		0.1922
rs11275011	NFATC3	16	68189591	-	CAGTTAAAGTC	CAGTTAAAGTC	Recessive	1/181	1/121	0.0816	0.6685(0.04142-10.79)	0.7751
rs11281373	BCL11B	14	99654115	-	TCCTCCTCC	-	Allele	131/233	80/164	0.661	1.153(0.8184-1.623)	0.4162
rs11281373	BCL11B	14	99654115	-	TCCTCCTCC	-	Dominant	110/72	70/52	0.2836	1.135(0.7123-1.808)	0.5943
rs11281373	BCL11B	14	99654115	-	TCCTCCTCC	-	Genotype	21/89/72	10/60/52	0.969		0.616
rs11281373	BCL11B	14	99654115	-	TCCTCCTCC	-	Recessive	21/161	10/112	0.8907	1.461(0.6625-3.221)	0.3453
rs11282671	SRPK2	7	104919745	-	ACTTCCAAGG	ACTTCCAAGG	Allele	58/306	42/202	0.1739	0.9116(0.59-1.408)	0.6767
rs11282671	SRPK2	7	104919745	-	ACTTCCAAGG	ACTTCCAAGG	Dominant	51/131	40/82	0.7907	0.7981(0.4853-1.313)	0.3739
rs11282671	SRPK2	7	104919745	-	ACTTCCAAGG	ACTTCCAAGG	Genotype	7/44/131	2/38/82	2.754		0.2523
rs11282671	SRPK2	7	104919745	-	ACTTCCAAGG	ACTTCCAAGG	Recessive	7/175	2/120	1.238	2.4(0.4901-11.75)	0.2658
rs11283361	CSMD1	8	4000653	-	GAGGATTG	GAGGATTG	Allele	102/262	65/179	0.1402	1.072(0.7446-1.544)	0.7081
rs11283361	CSMD1	8	4000653	-	GAGGATTG	GAGGATTG	Dominant	86/96	53/69	0.4273	1.166(0.7353-1.85)	0.5133
rs11283361	CSMD1	8	4000653	-	GAGGATTG	GAGGATTG	Genotype	16/70/96	12/41/69	0.7534		0.6861
rs11283361	CSMD1	8	4000653	-	GAGGATTG	GAGGATTG	Recessive	16/166	12/110	0.09536	0.8835(0.4025-1.94)	0.7575
rs11286122	CSMD1	8	4241579	T	-	T	Allele	138/226	106/138	1.86	0.795(0.5715-1.106)	0.1727
rs11286122	CSMD1	8	4241579	T	-	T	Dominant	113/69	82/40	0.8342	0.7989(0.4932-1.294)	0.3611
[truncated: 18,742 more rows]

## Sheet: Read Me
﻿标注	说明
SNP	SNP number
Chr	Chromosome number
BP	Mutation site
Ref	Reference allele
Alt	Mutant allele
Rare Allele	Lower frequency alleles at loci
Gene	genonym
*(11/01/00)	Number of common allele homozygous (00), heterozygous (01), rare allele homozygous (11) samples (* values are: "AFF"case sample, "UNAFF"control sample)
Model	Analysis model (Genotype co-dominance model, HET/HOM co-dominance model, Additive additive model, Allele allele model, Dominant dominant model, Recessive model)
ChiScore	Chi-square statistics
OR(95%CI)	OR value with 95% confidence interval
P-value	p-value
FDR_BH adjusted	FDR correction
Bofferoni adjusted	Bofferoni correction
SE	Standard error
STAT	Coefficient t statistic
