# Supplementary material for: Influence of TMX2-CTNND1 polymorphism on cortical thickness in schizophrenia patients and unaffected siblings: an exploratory study based on target region sequencing
Source: Braz J Psychiatry. 2024 Mar 25;46:e20233322. doi: 10.47626/1516-4446-2023-3322 (PMC11189138; doi:10.47626/1516-4446-2023-3322)
Supplement: Supplementary file 5 [file bjp-46-e20233322-s006.xlsx]

## Sheet: snp
Table S6 SNP for PRS calculation in final model
CHR	SNP	BP	OR	P	Base
22	rs35542507	42341934	0.3201	9.4e-05	Y
11	rs7924813	123495617	2.84	0.0002005	Y
8	rs10099864	4071214	2.389	0.0004427	Y
3	rs12054152	2487038	0.4791	0.001104	Y
8	rs76296140	4266510	0.3241	0.001249	Y
18	rs1789567	53791119	0.5331	0.001612	Y
8	rs1560428	4210140	1.671	0.00186	Y
14	rs1152792	99711331	0.5562	0.002901	Y
7	rs6466376	110959881	1.651	0.003186	Y
8	rs2912284	3943935	0.6085	0.003159	Y
11	rs1784356	123414451	0.6405	0.003544	Y
4	rs1058868	170634390	0.5505	0.003828	Y
2	rs12478279	72359518	0.3752	0.004869	Y
8	rs78297359	143436060	2.278	0.005795	Y
15	rs75247521	62020258	2.392	0.005919	Y
7	rs7801375	131567263	0.4067	0.006148	Y
5	rs2269197	109037077	0.5575	0.006595	Y
10	rs75746894	18740355	0.5184	0.006993	Y
14	rs60376099	73032711	0.5601	0.00783	Y
1	rs34770085	243911656	0.6411	0.008464	Y
7	rs59790783	110638451	1.697	0.008554	Y
19	rs117970794	19468655	0.5187	0.009499	Y
11	rs66737129	123389210	0.6625	0.01062	Y
2	rs6742182	185535621	1.536	0.01259	Y
8	rs56133441	4206602	2.859	0.01264	Y
7	rs11557347	1979741	1.491	0.01283	Y
11	rs1290811	123416874	1.768	0.01373	Y
2	rs138845707	147346942	2.79	0.01377	Y
4	rs2035604	102946347	1.691	0.01537	Y
19	rs1054308	19617656	1.906	0.01562	Y
8	rs73500617	4122244	2.076	0.0159	Y
16	rs9940680	9850857	1.442	0.01684	Y
20	rs6090996	48133782	1.969	0.01702	Y
7	rs2299322	104883140	2.406	0.01714	Y
4	rs4469064	23883796	1.757	0.01737	Y
4	rs1495707	176797003	1.488	0.0174	Y
19	rs62128117	50093141	1.717	0.01771	Y
14	rs72677475	30189689	0.5793	0.02256	Y
14	rs72702665	99738887	1.83	0.02368	Y
12	rs2304457	29669462	1.925	0.02377	Y
11	rs150129770	23441865	0.5597	0.02455	Y
8	rs13258014	4165460	0.6864	0.02513	Y
15	rs3829787	78856266	0.6313	0.0259	Y
11	rs7119425	130733185	1.4	0.02685	Y
7	rs73186027	104883808	0.699	0.02771	Y
15	rs2270867	70356738	1.548	0.02791	Y
5	rs117113061	88696618	1.767	0.02879	Y
22	rs2070116	42606257	0.7049	0.02951	Y
3	rs9873013	181182392	0.7223	0.03097	Y
15	rs2016902	40558087	0.7289	0.03198	Y
3	rs10586910	181260519	0.6953	0.03312	Y
8	rs10088254	4170786	1.689	0.03313	Y
11	rs148609602	24518530	1.843	0.03352	Y
4	rs75616682	176708754	2.01	0.03461	Y
20	rs5629	48129706	1.513	0.03507	Y
3	rs28419472	2602732	0.6754	0.03735	Y
4	rs13146622	176827364	0.723	0.03751	Y
8	rs62490187	3008905	1.452	0.03774	Y
18	rs117025447	53145187	2.136	0.03775	Y
11	rs12223064	123402071	2.183	0.0379	Y
15	rs3195776	70341166	0.6082	0.03918	Y
5	rs2303646	140389536	0.5386	0.03924	Y
16	rs30822	58699690	0.6092	0.03927	Y
18	rs1344011	52605188	1.436	0.03954	Y
8	rs76219588	4101280	0.665	0.03964	Y
7	rs55678474	1981254	0.5965	0.03974	Y
12	rs216008	2721137	0.7184	0.04348	Y
6	rs73757758	96659984	1.521	0.04363	Y
11	rs34996751	123438824	0.6565	0.04366	Y
11	rs56291708	124613798	0.5489	0.04384	Y
12	rs10860964	103596455	0.6495	0.04465	Y
10	rs11191469	104699760	1.415	0.04521	Y
10	rs10828545	18629603	1.38	0.04556	Y
14	rs3888193	99709436	1.551	0.04577	Y
7	rs57167163	110617869	0.6622	0.04594	Y
5	rs75700427	45260537	1.614	0.04602	Y
8	rs28455997	3076959	1.928	0.04709	Y
2	rs78279446	185487537	2.061	0.0484	Y
1	rs377025796	98496512	1.757	0.04854	Y
7	rs11984226	109599385	1.494	0.04857	Y
14	rs17093752	72419435	1.339	0.04963	Y
8	rs585000	2796277	0.5687	0.05046	Y
17	rs4523957	2208899	1.398	0.05393	Y
12	rs113212437	2260429	0.5668	0.05571	Y
12	rs60656607	2463738	0.7531	0.05667	Y
19	rs111397533	19616782	0.5804	0.05762	Y
5	rs151244341	60562765	0.5579	0.05912	Y
5	rs35847525	88185207	0.5536	0.05979	Y
16	rs3785109	68118311	1.731	0.06175	Y
9	rs117699080	85678685	0.6302	0.06325	Y
15	rs34386049	60886039	1.327	0.06643	Y
8	rs1878956	4043557	0.5689	0.0666	Y
19	rs33430	30939443	1.392	0.0676	Y
7	rs547120648	104846016	0.5932	0.06795	Y
8	rs5893110	90769796	0.754	0.06887	Y
12	rs61294626	2464014	1.741	0.06891	Y
14	rs11385017	99654000	1.705	0.06945	Y
1	rs59349762	73776570	1.417	0.06949	Y
7	rs3735034	131185003	1.421	0.07017	Y
3	rs7639977	3067853	0.6362	0.07076	Y
3	rs7634161	2566831	0.7602	0.07131	Y
2	rs3217350	198267770	1.335	0.07398	Y
12	rs3759135	57480977	1.413	0.07446	Y
11	rs11219180	123381605	1.967	0.07473	Y
18	rs143505851	52990514	1.967	0.07473	Y
3	rs71058613	2430937	0.5597	0.07739	Y
16	rs76122068	9971824	1.782	0.07856	Y
2	rs34135166	233588006	0.6725	0.08036	Y
11	rs2673330	123447268	1.32	0.08042	Y
3	rs75634065	181217967	0.6157	0.08084	Y
2	rs707718	72356449	0.7595	0.0813	Y
5	rs548294	152868437	1.34	0.08159	Y
1	rs78418435	44132744	0.5948	0.0825	Y
2	rs10611414	58165968	0.7472	0.08278	Y
8	rs9644364	4045780	1.309	0.0829	Y
3	rs17014543	2494105	1.772	0.0841	Y
2	rs79845501	149447980	1.716	0.08446	Y
6	rs519458	84271264	1.526	0.08577	Y
8	rs10094075	4217780	1.921	0.08812	Y
8	rs6989761	4005021	1.331	0.08864	Y
8	rs12543118	3263758	0.7115	0.08915	Y
8	rs11785795	4244263	1.306	0.0904	Y
7	rs76597217	2269596	1.905	0.09054	Y
11	rs1799978	113346351	0.7373	0.09095	Y
8	rs12674750	3565900	0.7429	0.09181	Y
8	rs11992923	143293558	1.427	0.09274	Y
4	rs2290604	23830238	0.7218	0.09282	Y
8	rs4304342	4138886	0.7601	0.09298	Y
18	rs2958182	53149021	0.6986	0.09347	Y
17	rs113803887	17971688	0.6042	0.0942	Y
19	rs8113277	30948690	0.642	0.09443	Y
8	rs751141	27373865	0.7277	0.09515	Y
12	rs10848656	2552989	1.607	0.09546	Y
7	rs78958777	110614152	1.527	0.09551	Y
12	rs12228500	103544233	1.288	0.09854	Y
11	rs71883447	124607922	1.537	0.09857	Y
4	rs2970847	23815924	1.347	0.09931	Y
11	rs12420723	25100071	0.7737	0.1011	Y
11	rs34495913	23441580	0.6431	0.1019	Y
14	rs72702663	99718925	1.337	0.1021	Y
11	rs11223639	133819442	1.843	0.1023	Y
22	rs4374	39985590	0.6673	0.1026	Y
8	rs6990745	3920271	0.7695	0.1035	Y
8	rs143719366	143485681	0.7638	0.1036	Y
8	rs56181019	4271843	1.602	0.1042	Y
3	rs832187	63833050	0.7831	0.1056	Y
8	rs78223353	3351093	0.6643	0.1057	Y
12	rs36121382	123705962	1.356	0.1057	Y
8	rs56055628	143399860	0.6919	0.1059	Y
2	rs13384219	58134458	1.655	0.1065	Y
11	rs16913601	25100494	1.545	0.107	Y
12	rs16929401	2541534	1.472	0.1077	Y
8	rs7815269	4219843	1.385	0.1082	Y
2	rs1530720	149414439	1.277	0.109	Y
15	rs3743137	40564576	0.646	0.1094	Y
14	rs2664313	99706837	1.642	0.1103	Y
3	rs148485671	181459102	0.7124	0.1108	Y
1	rs76627757	2397365	0.6949	0.1123	Y
3	rs13434080	36755964	1.368	0.1129	Y
1	rs12039685	177332605	1.491	0.1152	Y
6	rs7752421	84317533	0.7835	0.1162	Y
3	rs138742518	181219230	0.6481	0.1164	Y
6	rs12206407	96656811	0.7584	0.1167	Y
3	rs9854419	2426632	0.6111	0.1174	Y
10	rs1043450	104434209	0.6661	0.12	Y
14	rs1890223	30152406	1.459	0.1201	Y
12	rs57906526	2539760	0.7245	0.1217	Y
8	rs28907872	89340257	1.526	0.1222	Y
8	rs76306440	4039599	0.682	0.1224	Y
4	rs3796407	23884711	0.6773	0.1226	Y
3	rs143696530	18309408	0.7835	0.1241	Y
8	rs73502921	3925730	0.7088	0.1243	Y
11	rs558653	57529130	1.354	0.1248	Y
1	rs371062328	207997307	1.505	0.1258	Y
11	rs149603618	130723150	0.6168	0.1258	Y
5	rs3776998	153797838	1.336	0.1282	Y
15	rs1317286	78896129	1.48	0.1287	Y
7	rs2237565	86455536	1.399	0.1306	Y
15	rs2228176	70352968	0.7505	0.1311	Y
8	rs9331888	27468862	0.7937	0.1313	Y
8	rs74874499	4166246	0.7796	0.1335	Y
3	rs75242350	2537920	0.6244	0.1338	Y
14	rs6575712	99667474	0.7893	0.1344	Y
12	rs11377023	92537707	0.6934	0.1354	Y
4	rs35411892	103228734	1.471	0.1363	Y
18	rs2123392	53214865	0.7871	0.137	Y
16	rs16961478	13330145	1.479	0.139	Y
8	rs1394489	4156763	0.7291	0.1409	Y
12	rs74062239	2274919	1.398	0.1421	Y
3	rs58325949	2933270	0.7817	0.1434	Y
14	rs35026580	104042753	1.263	0.1455	Y
12	rs116846988	2520358	1.443	0.1463	Y
8	rs200201744	4258212	0.6591	0.1468	Y
8	rs13253871	3919688	0.6234	0.1481	Y
8	rs7829915	4071270	1.302	0.1486	Y
19	rs3810304	30861683	0.7795	0.1496	Y
10	rs71497235	18427770	0.6306	0.1498	Y
20	rs10392	37550935	1.257	0.1501	Y
1	rs2477699	2422614	1.502	0.1512	Y
5	rs10073922	137717213	1.297	0.1516	Y
12	SNV25409	92537706	0.7002	0.1516	Y
10	rs1998822	18755664	1.279	0.1524	Y
2	rs80005173	58231333	1.54	0.1525	Y
2	rs368864008	233594174	0.6445	0.1527	Y
3	rs6765739	181457601	1.277	0.1537	Y
2	rs59979824	193848340	1.266	0.1551	Y
12	rs78051672	29659268	1.643	0.1553	Y
8	rs1700046	4090184	0.7929	0.1558	Y
8	rs5002849	3904283	1.337	0.158	Y
1	rs12563828	97830721	1.241	0.1595	Y
2	rs79700168	162932056	0.789	0.1614	Y
5	rs11954677	151786008	0.7976	0.1629	Y
7	rs214852	110778469	1.577	0.1677	Y
2	rs77137412	58192442	1.647	0.1693	Y
8	rs56844227	143340893	0.6682	0.1694	Y
5	rs12515053	152090273	0.738	0.1702	Y
4	rs10516487	102751076	1.348	0.1714	Y
3	rs2729044	2139272	0.8116	0.1725	Y
18	rs8097498	53449667	0.7722	0.1738	Y
10	rs75650764	104677629	0.6413	0.1743	Y
1	rs6679167	30433886	0.7951	0.1747	Y
11	rs77184211	133819814	0.748	0.1747	Y
6	rs35791353	73904189	1.45	0.1751	Y
15	rs74386627	78908077	1.258	0.1753	Y
16	rs11644362	12994097	1.231	0.1759	Y
3	rs2729043	2139151	1.52	0.1762	Y
8	rs890000	4071438	0.7973	0.1792	Y
1	rs1536155	2408661	1.318	0.1812	Y
3	rs9917659	36864160	1.375	0.1818	Y
7	rs6951493	2257612	1.225	0.1824	Y
8	rs1393843	3165814	0.8076	0.1833	Y
8	rs971555	4108330	0.7746	0.1839	Y
5	rs10044342	88178683	0.7229	0.1863	Y
20	rs1006945	37458009	0.8131	0.1867	Y
3	rs7629795	180588184	1.242	0.1874	Y
1	rs1065771	44035352	1.244	0.1896	Y
2	rs13003581	225390051	0.7865	0.1961	Y
5	rs80134523	153677803	1.307	0.1966	Y
14	rs3291	73030410	1.318	0.1967	Y
8	rs116861884	4275984	1.381	0.202	Y
18	rs8098738	53587697	1.29	0.203	Y
11	rs11223637	133817472	1.348	0.204	Y
2	rs13419834	193640476	0.8225	0.2068	Y
1	rs2477692	2397996	1.213	0.2094	Y
19	rs73924763	30965238	0.685	0.2113	Y
8	rs1714720	4077178	1.214	0.2114	Y
9	rs10867826	84607758	0.8015	0.2122	Y
10	rs35255141	18782777	1.54	0.2123	Y
8	rs148751527	4095519	1.505	0.2135	Y
3	rs11129164	2533945	1.267	0.2153	Y
3	rs61978649	18055231	1.293	0.2153	Y
12	rs11613063	2539938	0.7258	0.217	Y
19	rs77227171	30967576	1.328	0.2172	Y
15	rs3813569	78856166	1.388	0.2187	Y
14	rs45477096	30173251	0.6913	0.223	Y
15	rs4702	91426560	1.203	0.2235	Y
11	rs4403771	109298127	0.8202	0.2236	Y
12	rs139659231	110784301	1.478	0.2238	Y
4	rs6532969	102709828	1.258	0.2242	Y
10	rs76099321	104797283	0.7333	0.2245	Y
8	rs79129236	4270840	1.249	0.2247	Y
1	rs5776391	98472759	0.6794	0.2251	Y
1	rs72759867	243578188	0.6818	0.2252	Y
5	rs16892374	60839907	0.7736	0.2265	Y
15	rs17237283	60823932	1.305	0.228	Y
12	rs75639014	2161642	1.207	0.2282	Y
1	rs34929797	44114662	1.28	0.2296	Y
15	rs142090415	60885302	0.7265	0.2315	Y
12	rs12581552	29659543	0.7501	0.2346	Y
12	rs9300190	29656309	1.22	0.2347	Y
4	rs73834300	102711373	0.6966	0.235	Y
15	rs4483821	84488636	0.79	0.2359	Y
1	rs10927067	243923244	1.205	0.2369	Y
3	rs2276816	52860816	0.6708	0.2373	Y
11	rs1225346214	46342941	0.6708	0.2373	Y
16	rs962601897	68261701	0.684	0.2373	Y
22	rs5751238	42583910	0.8362	0.2375	Y
3	rs11926996	2426089	1.207	0.2399	Y
15	rs2291983	70390315	1.315	0.2399	Y
5	rs2964264	152082571	1.288	0.2409	Y
8	rs55892361	3902715	1.461	0.242	Y
6	rs7748968	73839456	0.8176	0.243	Y
1	rs78924727	98508488	1.305	0.2439	Y
3	rs199548412	181021920	1.364	0.248	Y
6	rs2249021	72889472	1.251	0.2515	Y
8	rs17070157	4266274	1.233	0.2529	Y
2	rs17049286	58223521	0.7668	0.2543	Y
5	rs3792766	152869624	1.312	0.2601	Y
8	rs77497223	4195822	0.6958	0.2602	Y
8	rs61057972	61193929	0.8015	0.2602	Y
11	rs7114319	123474285	0.7553	0.2603	Y
1	rs3737670	8716543	1.255	0.2605	Y
3	rs80200066	2519585	0.7086	0.2609	Y
5	rs1611066	88696626	1.233	0.2612	Y
3	rs9876213	2409615	1.181	0.2613	Y
18	rs17089894	53218933	1.319	0.2621	Y
16	rs34833577	58709825	1.209	0.2622	Y
8	rs17404163	3951045	1.377	0.2639	Y
17	rs116875739	2211001	0.7278	0.2639	Y
12	rs324019	57486647	0.8395	0.2676	Y
8	rs4875328	4174408	0.7666	0.269	Y
6	rs883631	73331270	1.187	0.2694	Y
2	rs147809097	185700527	0.7296	0.2705	Y
7	rs117723496	110708008	0.7135	0.2705	Y
8	rs2161752	3200877	1.393	0.2723	Y
4	rs62338074	176735335	0.8449	0.2729	Y
15	rs117356781	78895762	1.373	0.2736	Y
8	rs17332412	3955963	0.6966	0.2737	Y
12	rs141654605	2269192	1.436	0.2741	Y
3	rs11917759	2279263	0.8316	0.2747	Y
7	rs1045045	131186424	0.7944	0.2771	Y
8	rs73508619	4217100	0.6869	0.2774	Y
8	rs1658816	4276126	1.202	0.278	Y
16	rs9922678	9946319	1.311	0.2789	Y
6	rs116476753	72889549	0.6954	0.2797	Y
11	rs1274204	123496314	0.6954	0.2797	Y
1	rs1474742	207976666	0.774	0.2815	Y
2	rs997495521	57987642	1.476	0.2815	Y
12	rs2238087	2613716	0.8004	0.2815	Y
5	rs6894139	88327782	1.182	0.2827	Y
15	rs8034004	70798559	0.8444	0.2844	Y
14	rs56106643	99648218	0.8461	0.2852	Y
8	rs667595	2832139	0.8033	0.2858	Y
11	rs7926267	113576932	0.8334	0.2859	Y
11	rs7128434	24750842	1.192	0.2863	Y
5	rs6580077	153789078	1.183	0.2864	Y
10	rs75420886	18692365	1.45	0.2884	Y
15	rs1057865	70345626	0.8226	0.291	Y
10	rs58055243	18429193	1.189	0.2928	Y
14	rs35608550	30191320	1.391	0.293	Y
8	rs13265430	4165607	0.8026	0.2946	Y
2	rs4667002	185801755	0.7955	0.2979	Y
12	rs12227616	2389426	0.7373	0.298	Y
7	rs77276759	24738140	1.229	0.2996	Y
8	rs75784210	4061082	0.795	0.303	Y
16	rs11075223	14044717	0.8332	0.3038	Y
18	rs71674214	52893505	0.8506	0.3042	Y
5	rs144134719	45354152	0.7117	0.3045	Y
11	rs4936819	123391051	0.7263	0.3045	Y
15	rs73391328	40531147	0.7436	0.3049	Y
12	rs141539866	2370911	1.308	0.3067	Y
18	rs56263881	52775066	0.8604	0.3068	Y
12	rs2238044	2285731	1.191	0.3082	Y
8	rs2726599	59718696	0.8497	0.3095	Y
8	rs79318790	4180783	0.8187	0.3106	Y
12	rs4765930	2544245	1.219	0.312	Y
12	rs118108337	2274503	1.461	0.3121	Y
4	rs57484452	176874590	0.8089	0.3141	Y
5	rs4473762	152065361	0.8209	0.3191	Y
8	rs35043129	2807783	1.304	0.3194	Y
1	rs113290421	44058316	0.7234	0.3199	Y
8	rs9314495	3351264	1.185	0.3209	Y
12	rs2302731	2787058	0.7831	0.3209	Y
5	rs3906404	88185215	1.3	0.3251	Y
2	rs79417936	56410995	1.182	0.3255	Y
8	rs111872665	4240098	1.409	0.3277	Y
8	rs2291221	3474342	1.178	0.3298	Y
11	rs7125805	123393511	0.7811	0.3319	Y
8	rs73364661	143332204	0.7168	0.3325	Y
15	rs397941596	60786381	0.8203	0.3365	Y
1	rs5778930	177140032	1.208	0.3376	Y
20	rs5628	48140682	0.7943	0.3424	Y
8	rs17069194	4022833	0.781	0.3432	Y
1	rs61833951	243558785	1.159	0.3438	Y
4	rs7681853	176917085	0.7296	0.3438	Y
8	rs73496755	3903878	0.7548	0.3475	Y
15	rs6603004	84568504	0.8484	0.3486	Y
8	rs673430	2793302	0.7676	0.3538	Y
5	rs7737567	88184591	1.257	0.3549	Y
11	rs11405902	123400907	0.7219	0.3551	Y
15	rs55863440	40544617	0.792	0.3559	Y
12	rs3026440	110721952	1.347	0.3585	Y
8	rs6984808	4109163	1.16	0.359	Y
16	rs3831731	9967419	0.8438	0.3638	Y
3	rs77365212	2422386	1.31	0.3645	Y
2	rs60028731	56420006	1.223	0.3652	Y
14	rs79191993	99669143	0.7852	0.3676	Y
12	rs56270948	2794977	1.371	0.3684	Y
19	rs3837960	30981068	1.287	0.3684	Y
19	rs12974244	30954080	0.8197	0.3694	Y
2	rs12328140	233711987	1.285	0.3707	Y
2	rs77317602	72361245	1.247	0.3719	Y
12	rs4441076	2502058	0.8598	0.3724	Y
8	rs148512774	2793990	0.8054	0.3748	Y
2	rs36031422	225451527	1.364	0.3754	Y
14	rs5810928	99662869	1.342	0.3776	Y
19	rs77386962	30999432	1.29	0.3787	Y
11	rs6275	113283477	1.14	0.3808	Y
19	rs118111291	30981083	1.351	0.3809	Y
7	rs1044729	110303527	0.8263	0.3815	Y
6	rs12215980	73907763	0.7755	0.3824	Y
2	rs6760360	185535865	0.8187	0.3836	Y
15	rs950169	84706461	1.362	0.3837	Y
3	rs10804885	180928466	0.8375	0.3843	Y
11	rs665013	110023628	1.187	0.3852	Y
7	rs3735026	137074839	1.158	0.3865	Y
3	rs2008306	180991951	1.207	0.3875	Y
12	rs4765680	2557099	0.746	0.3885	Y
12	rs78026005	92379734	1.145	0.3936	Y
1	rs145402932	98517136	0.7413	0.3961	Y
12	rs439639	29917641	1.156	0.3961	Y
5	rs17560451	88184003	0.8498	0.3995	Y
1	rs4926400	149931541	1.151	0.4024	Y
12	rs10848652	2471377	1.304	0.4036	Y
1	rs76659454	72749726	1.295	0.4092	Y
8	rs6984477	3226899	1.153	0.4104	Y
1	rs75323142	97806602	0.7991	0.411	Y
7	rs2285759	109599467	1.264	0.412	Y
3	rs117987890	136306429	1.348	0.4136	Y
3	rs2718791	180931395	1.175	0.4137	Y
1	rs17371457	98498339	1.364	0.4147	Y
19	rs62136975	19495652	0.7786	0.4159	Y
11	rs80015235	24518123	0.8431	0.4181	Y
10	rs7088470	104434194	1.166	0.4265	Y
8	rs60806454	4168155	0.8004	0.4286	Y
8	rs10094326	61195531	0.8579	0.4286	Y
2	SNV04678	233594173	1.321	0.4299	Y
3	rs77428923	2391061	1.301	0.4309	Y
12	rs2370411	2281925	0.8069	0.4316	Y
8	rs16880201	110989270	1.204	0.4354	Y
3	rs1351239	181251650	1.131	0.4359	Y
5	rs72492418	140104531	0.7954	0.4364	Y
11	rs2276320	57480300	0.8469	0.4375	Y
12	rs11611442	2262457	1.273	0.4377	Y
12	rs12424245	2322513	1.295	0.439	Y
18	rs57490890	52628518	0.8088	0.4405	Y
2	rs72617178	233586361	0.8669	0.443	Y
2	rs3731834	185803364	0.8642	0.4445	Y
16	rs78747450	13329719	0.8824	0.4452	Y
16	rs12325245	58681393	1.174	0.4482	Y
14	rs807450	99643935	1.142	0.4483	Y
16	rs1129700	29918034	0.8864	0.4487	Y
4	rs1351983	176921406	0.8475	0.4553	Y
8	rs17069490	4070844	1.123	0.4557	Y
4	rs1495717	176736717	0.7835	0.4581	Y
14	rs807568	99642972	0.8864	0.4595	Y
8	rs1456019	60033144	0.8631	0.4596	Y
2	rs6751391	225398684	1.15	0.46	Y
8	rs34949025	4000525	0.835	0.4641	Y
6	rs16883494	73907039	0.8634	0.4651	Y
2	rs35758003	200136284	0.8932	0.4661	Y
22	rs132575	39982721	1.231	0.4699	Y
6	rs76110887	96055063	1.238	0.4728	Y
1	rs2494598	2340200	1.128	0.4761	Y
12	rs74093115	57621349	0.8007	0.4776	Y
17	rs10648639	17969766	1.278	0.478	Y
3	rs145106083	180997121	1.217	0.481	Y
14	rs45578435	30137492	0.7981	0.4836	Y
8	rs1631394	4103027	1.144	0.4903	Y
14	rs710306	99647890	0.8744	0.4907	Y
12	rs2238068	2455755	1.202	0.4929	Y
11	rs34845616	133792644	1.138	0.493	Y
10	rs7908738	18427746	0.8783	0.494	Y
1	rs3754047	150039207	1.131	0.4955	Y
12	rs2239133	2230996	0.8935	0.4968	Y
8	rs35674714	143353038	1.248	0.497	Y
14	rs2302143	72945012	0.8276	0.4978	Y
18	rs1788027	52942827	1.109	0.4994	Y
1	rs2296442	2430617	0.9478	0.7256	Y
1	rs11121172	8418644	1.196	0.5554	Y
1	rs12047953	8418920	1.07	0.8092	Y
1	rs873654	29678361	0.8499	0.6082	Y
1	rs428294	30488012	0.8821	0.5012	Y
1	rs3795696	72058543	1.1	0.7328	Y
1	rs200944381	72749093	0.9523	0.8757	Y
1	rs291593	97543752	1.069	0.6667	Y
1	rs7556439	97771947	0.92	0.614	Y
1	rs80174161	97773647	1.18	0.6201	Y
1	rs17376848	97915624	1.139	0.5386	Y
1	rs1801159	97981395	1.047	0.7826	Y
1	rs75191380	98477700	0.8929	0.7389	Y
1	rs58335419	98511733	1.134	0.5944	Y
1	rs148838618	177251265	0.8244	0.5541	Y
1	rs78673459	207978177	1.036	0.8248	Y
1	rs79007323	207979206	0.8971	0.7242	Y
1	rs139268057	243417490	0.9345	0.6762	Y
1	rs34770086	243666695	1.106	0.5298	Y
2	rs34920355	56611543	1.012	0.9568	Y
2	rs3814364	147345425	0.8814	0.5633	Y
2	rs34469404	147347451	0.9438	0.7255	Y
2	rs2084543	162696414	0.9155	0.6742	Y
2	rs74758882	162932913	0.9829	0.9601	Y
2	rs12618312	200154177	1.09	0.6609	Y
2	rs3811535	200819758	1.093	0.5715	Y
2	rs2292309	200820355	1.08	0.7314	Y
2	rs77535750	233560332	0.9084	0.6472	Y
2	rs11683827	233580781	1.075	0.7885	Y
2	rs17164	233593499	1.135	0.6282	Y
3	rs1847169	2404329	1.139	0.5978	Y
3	rs78071042	2407003	1.243	0.5335	Y
3	rs1827451	2427030	0.9936	0.9658	Y
3	rs1032784	2428151	1.112	0.559	Y
3	rs28409005	2554783	0.8193	0.5523	Y
3	rs1545771	2610327	0.8565	0.5968	Y
3	rs73001949	2610441	1.029	0.8586	Y
3	rs6790908	3076401	0.9665	0.8336	Y
3	rs163560	3084147	0.9601	0.836	Y
3	rs6800354	3084653	1.019	0.9332	Y
3	rs163352	3098041	1.085	0.6997	Y
3	rs367615127	36756362	1.11	0.5926	Y
3	rs2535627	52845105	1.105	0.5314	Y
3	rs3821831	52853401	0.9006	0.7029	Y
3	rs3821444	136059461	0.8745	0.6792	Y
3	rs12630999	136300927	1.064	0.7882	Y
3	rs116976489	136311606	0.8839	0.7098	Y
3	rs76294566	180426185	0.8922	0.7315	Y
3	rs9812381	180500038	0.9058	0.5515	Y
3	rs60644369	181270670	0.9386	0.7869	Y
3	rs201300256	181327990	1.008	0.9765	Y
3	rs9818320	181328435	0.9958	0.9825	Y
4	rs73247187	22714509	1.124	0.5949	Y
4	rs33911624	22820672	1.016	0.9337	Y
4	rs2279525	23794252	0.9683	0.874	Y
4	rs2970869	23893369	0.9737	0.866	Y
4	rs6448273	24474956	1.068	0.6821	Y
4	rs62327889	103172826	0.9054	0.7267	Y
4	rs151393	103184089	0.9226	0.6259	Y
4	rs7692921	103247440	1.084	0.7604	Y
4	rs13137352	176753162	0.916	0.6776	Y
4	rs74692344	176755316	1.216	0.5319	Y
4	rs1495712	176820265	1.103	0.5212	Y
4	rs148169554	176867027	0.9781	0.9332	Y
5	rs16902068	45255478	1.122	0.6266	Y
5	rs13361609	45697462	1.025	0.8808	Y
5	rs6449523	60561748	0.9162	0.7617	Y
5	rs5869446	88177544	1.103	0.7493	Y
5	rs76660757	88750303	1.143	0.7113	Y
5	rs12109844	88761094	1.089	0.7134	Y
5	rs5870385	109035983	1.049	0.8672	Y
5	rs55968726	109203296	0.9121	0.5468	Y
5	rs3849046	137851192	1.128	0.5218	Y
5	rs17844240	140168052	1.119	0.7482	Y
5	rs2240695	140168151	0.9859	0.9225	Y
5	rs4484483	152352546	1.017	0.916	Y
5	rs13361457	152797679	0.9212	0.5899	Y
5	rs34449755	152870805	1.06	0.8467	Y
5	rs17515380	152873649	1.051	0.8761	Y
5	rs9324772	153687803	0.9613	0.9095	Y
5	rs6580070	153696938	0.9679	0.8404	Y
5	rs888979	153796875	0.884	0.5268	Y
5	rs6895758	153796887	1.058	0.766	Y
5	rs3776997	153797107	0.8748	0.579	Y
6	rs10943006	73074520	0.9126	0.6973	Y
6	rs79445663	84263164	0.9304	0.7646	Y
6	rs78605744	84279219	1.237	0.5193	Y
6	rs2273363	84300997	1.095	0.5943	Y
6	rs623681	84419874	1.125	0.5641	Y
6	rs7744337	96025025	0.8903	0.6126	Y
6	rs35772543	96053922	0.8629	0.5658	Y
6	rs34320292	96056894	0.9084	0.5509	Y
6	rs1546898	96462168	0.9025	0.6495	Y
6	rs9373618	96462205	0.9648	0.8586	Y
6	rs72927046	96656753	0.9369	0.8071	Y
7	rs57148375	2025001	0.8894	0.5984	Y
7	rs76410793	2258927	1.004	0.9891	Y
7	rs62442503	2272683	0.9895	0.9712	Y
7	rs12979	24738164	0.886	0.6596	Y
7	rs17149912	24742436	1.046	0.8049	Y
7	rs57866118	24746062	0.9977	0.9934	Y
7	rs12540919	24756951	0.9975	0.9903	Y
7	rs274617	86271830	0.9095	0.6919	Y
7	rs56227688	86274210	1.073	0.8074	Y
7	rs17608250	86443385	0.816	0.5144	Y
7	rs143091711	86455708	0.8493	0.5828	Y
7	rs145721545	104844840	0.9819	0.9589	Y
7	rs11978532	104854370	1.029	0.9246	Y
7	rs143857801	109600993	0.9614	0.8789	Y
7	rs34140423	110646023	0.7979	0.5108	Y
7	rs117682464	110897495	1.055	0.8458	Y
7	rs3823484	131242576	0.9596	0.8856	Y
7	rs3217275	137092746	0.9717	0.8633	Y
7	rs2293545	137150695	0.8983	0.6145	Y
7	rs61757213	137237180	1.035	0.9172	Y
7	rs881505	137533216	0.9281	0.6959	Y
8	rs4875856	2813083	1.037	0.8522	Y
8	rs11785446	3038763	1.149	0.543	Y
8	rs2554542	3910029	1.104	0.7182	Y
8	rs77722493	3919651	0.9313	0.8244	Y
8	rs35007277	3922452	0.9131	0.6363	Y
8	rs2552109	3925805	0.9008	0.5007	Y
8	rs2042528	3925912	1.052	0.861	Y
8	rs7834943	3925953	1.017	0.921	Y
8	rs145299040	3930115	0.8399	0.5675	Y
8	rs537456643	3974349	0.9053	0.7492	Y
8	rs890001	4071514	0.9279	0.7404	Y
8	rs1714714	4071516	0.9218	0.6066	Y
8	rs77797687	4072477	0.9378	0.8449	Y
8	rs2068242	4075514	1.063	0.7514	Y
8	rs12056402	4127480	0.9438	0.706	Y
8	rs779113	4130915	0.9737	0.9024	Y
8	rs79522528	4147004	1.14	0.5558	Y
8	rs144405270	4165222	0.8565	0.5968	Y
8	rs77178299	4193839	0.8429	0.6187	Y
8	rs79494200	4200400	1.113	0.7547	Y
8	rs72624081	4253551	1.14	0.6699	Y
8	rs76091103	4275882	0.89	0.5316	Y
8	rs7816189	4275981	0.9008	0.6834	Y
8	rs1725132	4277173	0.9436	0.7351	Y
8	rs13250547	4277241	1.025	0.9083	Y
8	rs3886807	4852649	1.041	0.8023	Y
8	rs4149253	27396208	1.063	0.7649	Y
8	rs7844965	27442064	0.9746	0.901	Y
8	rs9314349	27474202	0.9114	0.6601	Y
8	rs79446072	59851853	1.115	0.5437	Y
8	rs2290526	60032805	0.8965	0.5126	Y
8	rs6984242	60700469	1.077	0.6352	Y
8	rs10103084	61102548	0.9805	0.8974	Y
8	rs2293807	90769309	0.9267	0.8081	Y
8	rs112970850	143293493	0.8507	0.581	Y
8	rs140410914	143341744	0.8739	0.6926	Y
8	rs10095785	143341854	1.079	0.6401	Y
9	rs10735559	85596321	0.8756	0.5264	Y
9	rs151100044	85678667	1.13	0.6898	Y
10	rs10828387	18547783	1.042	0.8069	Y
10	rs11014400	18762077	0.808	0.5107	Y
10	rs2228645	18828371	0.9208	0.6624	Y
10	rs12573077	104434630	0.9287	0.6962	Y
10	rs2297787	104680137	0.8899	0.5096	Y
10	rs78430080	104750506	1.213	0.5528	Y
10	rs3740388	104837465	1.222	0.5017	Y
10	rs11191602	104954219	0.9359	0.7189	Y
10	rs145267701	104954778	0.9214	0.6566	Y
10	rs61869770	105006771	0.9118	0.6698	Y
11	rs1564992	24759855	1.041	0.8036	Y
11	rs5790455	25102029	0.8719	0.5654	Y
11	rs10437653	46297631	1.119	0.6081	Y
11	rs3740976	46393757	1.059	0.8193	Y
11	rs367961913	57479731	0.8793	0.6339	Y
11	rs17152073	57509690	0.9858	0.9442	Y
11	rs5794664	109963439	0.9221	0.6052	Y
11	rs74548991	110036255	0.9513	0.8851	Y
11	rs1799732	113346251	1.064	0.7858	Y
11	rs4936821	123395456	0.9036	0.6372	Y
11	rs3862612	123431790	0.9051	0.7079	Y
11	rs77039947	123485524	1.195	0.5503	Y
11	rs77804765	124613547	1.199	0.5116	Y
11	rs115002583	133821132	1.125	0.7281	Y
12	rs12579529	2245636	0.9434	0.8521	Y
12	rs7302743	2269588	0.9203	0.6906	Y
12	rs73050459	2282054	0.9033	0.5564	Y
12	rs2239032	2337138	0.9202	0.7186	Y
12	rs11062200	2465656	1.119	0.5944	Y
12	rs753077	2499217	0.9849	0.9425	Y
12	rs2239073	2538500	0.9112	0.541	Y
12	rs7960297	2546519	0.9296	0.7831	Y
12	rs11429670	2801469	0.9973	0.9877	Y
12	rs822876	29653718	0.9526	0.8201	Y
12	rs7503	29654172	0.9499	0.7564	Y
12	rs12227259	29670504	0.8728	0.5343	Y
12	rs2288230	29736523	0.9084	0.5305	Y
12	rs75540986	29937195	1.005	0.9788	Y
12	rs183960894	29937729	0.8646	0.6384	Y
12	rs7301155	57622821	0.9354	0.6572	Y
12	rs13312816	91575207	0.8917	0.6264	Y
12	rs79732279	103558227	0.8536	0.5834	Y
12	rs4766428	110723245	1.184	0.5351	Y
14	rs2273815	30047580	0.9809	0.9031	Y
14	rs45508998	30397881	1.118	0.5868	Y
14	rs10498313	30398876	0.8868	0.5799	Y
14	rs140460180	73032200	1.13	0.6898	Y
14	rs3915204	99657192	0.8885	0.6732	Y
14	SNV26251	99665978	0.9938	0.9835	Y
14	rs10150710	99719680	1.074	0.773	Y
14	rs28513222	104028069	0.9254	0.7682	Y
15	rs56282503	40566759	0.9416	0.7972	Y
15	rs75461420	60781040	0.857	0.6038	Y
15	rs141662422	60781228	1.047	0.8564	Y
15	rs72748764	60921025	1.09	0.7753	Y
15	rs10431799	62021856	0.9015	0.6335	Y
15	rs1047470	62023140	0.8225	0.5074	Y
15	rs3743309	70340511	0.9106	0.5839	Y
15	rs12441129	70387560	1.033	0.8673	Y
15	rs12148337	70589272	1.024	0.8734	Y
15	rs77438700	78906637	0.9407	0.8486	Y
15	rs75442575	84442272	1.089	0.6604	Y
15	rs6227	91425232	1.167	0.6135	Y
16	rs3785187	9944829	0.9663	0.9224	Y
16	rs80161475	9954963	0.9424	0.8406	Y
16	rs34745546	10278539	0.9327	0.8133	Y
16	rs73512679	12995079	0.8646	0.6384	Y
16	rs4781353	13004570	1.033	0.8374	Y
16	rs13331224	13297242	0.993	0.9776	Y
16	rs10521099	13333811	0.8315	0.5443	Y
16	rs254942	14026007	1.106	0.5727	Y
16	rs8047140	29922988	1.055	0.7588	Y
16	rs1611069	58554154	0.8588	0.601	Y
16	rs12596169	58615223	0.8935	0.5107	Y
16	SNV28095	58709825	1.151	0.6869	Y
17	SNV28288	17969765	0.8651	0.6106	Y
17	rs117968475	17970449	0.8061	0.532	Y
18	rs11325923	52569753	0.897	0.5712	Y
18	rs57391200	53177679	1.125	0.6146	Y
19	rs35542121	19618060	1.03	0.904	Y
19	rs11343587	30862466	1.057	0.8749	Y
19	rs73536726	30983438	0.8715	0.5859	Y
19	rs118046250	31039146	1.143	0.6785	Y
19	rs7257088	50082707	0.8788	0.51	Y
19	rs1865078	50087393	1.086	0.8053	Y
20	rs76212753	37436413	1.099	0.6965	Y
20	rs116621334	37551039	0.8938	0.6402	Y
22	rs117223599	39971674	1.237	0.5174	Y
22	rs2038208	41585793	1.104	0.5079	Y

## Sheet: Read Me
标注	说明
Phenotype	Name of Phenotype
Set	Name of Gene Set
Threshold	Best P-value Threshold
PRS.R2	Variance explained by the PRS. If prevalence is provided, this will be adjusted for ascertainment
Full.R2	Variance explained by the full model (including the covariates). If prevalence is provided, this will be adjusted for ascertainment
Null.R2	Variance explained by the covariates. If prevalence is provided, this will be adjusted for ascertainment
Prevalence	Population prevalence as indicated by the user. "-" if not provided.
Coefficient	Regression coefficient of the model. Can provide insight of the direction of effect.
Standard.Error	Standard error
P	The p-value of the model fit
Num_SNP	The number of SNPS contained in the model
In_Regression	Whether the sample was included in the regression model used in the PRSice analysis
PRS	Polygenic risk score
